# Supplementary material for: Lactate Metabolism-Associated lncRNA Pairs: A Prognostic Signature to Reveal the Immunological Landscape and Mediate Therapeutic Response in Patients With Colon Adenocarcinoma
Source: Front Immunol. 2022 Jul 11;13:881359. doi: 10.3389/fimmu.2022.881359 (PMC9328180; doi:10.3389/fimmu.2022.881359)
Supplement: Supplementary file 2 [file DataSheet_2.xlsx]

## Sheet: supplementary material 3 La_gen
EMB
SLC16A1
SLC16A3
SLC16A7
SLC16A8
SLC5A12
SLC5A8
LDHA
LDHAL6A
LDHAL6B
LDHB
LDHC
LDHD
C12orf65
COG8
DNM1L
HPDL
HSD17B10
MT-CO1
MT-CO2
MT-CO3
MT-ND1
MT-ND4
MT-ND5
MT-ND6
MT-TF
MT-TH
MT-TL1
MT-TQ
MT-TS2
MT-TW
NDUFAF3
NDUFB8
NDUFS2
SCO2
SUCLG1
SURF1
ACAD9
ACADM
B3GALNT2
B4GAT1
CALR
CD46
CFH
CFI
CHEK2
COL4A1
CRPPA
DAG1
FKRP
FKTN
FLI1
GAA
GATA1
HBB
HELLPAR
INPP5K
IRAK1
JAK2
KCNN4
LARGE1
LYST
MPL
MVK
MYC
PIEZO1
PLA2G6
PLEC
PNPLA2
POMGNT1
POMGNT2
POMK
POMT1
POMT2
RB1
RHAG
RPS14
RXYLT1
SIL1
SLC25A13
SLC4A1
SLC7A7
SPP1
STAT4
TET2
TP53
USB1
VPS13A
AIFM1
COA8
COQ8A
COX10
COX14
COX15
COX20
COX4I1
COX6B1
COX8A
DARS2
ECHS1
FOXRED1
GFM1
GFM2
HTRA2
LIPT1
LONP1
LRPPRC
MDH2
MECP2
MPV17
MRPS34
MT-ATP6
MT-ND2
MT-ND3
MT-TK
MT-TN
MT-TV
MTFMT
NARS2
NAXE
NDUFA1
NDUFA10
NDUFA11
NDUFA12
NDUFA13
NDUFA2
NDUFA4
NDUFA6
NDUFA9
NDUFAF1
NDUFAF2
NDUFAF4
NDUFAF5
NDUFAF6
NDUFAF8
NDUFB10
NDUFB11
NDUFB3
NDUFB9
NDUFS1
NDUFS3
NDUFS4
NDUFS6
NDUFS7
NDUFS8
NDUFV1
NDUFV2
NUBPL
PDHA1
PDHX
PET100
PET117
PNPT1
RARS2
RMND1
SDHA
SLC13A3
SLC19A3
SLC25A19
SLC39A8
TACO1
TIMMDC1
TMEM126B
TRAPPC12
TRMT10C
TXN2
AARS2
ACAT1
ACAT2
ADAMTS13
AGK
ATAD3A
ATPAF2
BCS1L
C1QBP
CA5A
CARS2
CHCHD10
CLPB
COQ2
COQ4
COQ9
COX5A
COX6A2
CYC1
DGUOK
DLD
DNAJC19
EARS2
FARS2
FASTKD2
FBXL4
FDX2
GOT2
GTPBP3
GYS2
HIBCH
HMGCL
HS6ST2
ISCA1
ISCU
LIAS
LIPT2
LYRM7
MICOS13
MIPEP
MPC1
MRPL12
MRPL3
MRPL44
MRPS14
MRPS16
MRPS22
MRPS28
MT-TI
MT-TL2
MT-TP
MTO1
NGLY1
OCRL
OGDH
PC
PDP1
PDSS1
PDSS2
PMPCB
PNPLA8
PNPO
POLG
POLG2
PUS1
PYGL
RARS1
RNASEH1
RRM2B
SCO1
SERAC1
SFXN4
SLC25A10
SLC25A26
SLC25A3
SLC25A4
SLC25A42
SOD1
SYNJ1
TANGO2
TARS2
TIMM22
TIMM50
TK2
TMEM70
TRMT5
TRMU
TSFM
TUFM
TWNK
UQCC3
UQCRB
UQCRC2
UQCRQ
WARS2
YARS2
