# Supplementary material for: Lactate Metabolism-Associated lncRNA Pairs: A Prognostic Signature to Reveal the Immunological Landscape and Mediate Therapeutic Response in Patients With Colon Adenocarcinoma
Source: Front Immunol. 2022 Jul 11;13:881359. doi: 10.3389/fimmu.2022.881359 (PMC9328180; doi:10.3389/fimmu.2022.881359)
Supplement: Supplementary file 4 [file DataSheet_4.xls]

## Sheet: CELL
	CEBPA-DT								MIR210HG
	Sample Name	Target Name	CT	△CT	mean △CT	△△CT	2△△CT		Sample Name	Target Name	CT	△CT	mean △CT	△△CT	2△△CT
	NCM460	GAPDH	13.3778						NCM460	GAPDH	13.3778
	NCM460	GAPDH	13.6296						NCM460	GAPDH	13.6296
	NCM460	GAPDH	13.4398						NCM460	GAPDH	13.4398
	NCM460	CEBPA-DT	34.5142	21.1364					NCM460	MIR210HG	23.3776	9.99975
	NCM460	CEBPA-DT	33.2209	19.5913					NCM460	MIR210HG	22.9982	9.36863
	NCM460	CEBPA-DT	34.1407	20.7009	20.4762		1		NCM460	MIR210HG	23.2142	9.77442	9.71427		1
	HT29	GAPDH	14.2881						HT29	GAPDH	14.2881
	HT29	GAPDH	14.2992						HT29	GAPDH	14.2992
	HT29	GAPDH	14.3374						HT29	GAPDH	14.3374
	HT29	CEBPA-DT	33.7268	19.4387		-1.0375	2.05267		HT29	MIR210HG	23.5512	9.26307		-0.451197	1.36717
	HT29	CEBPA-DT	33.8118	19.5126		-0.963647	1.95023		HT29	MIR210HG	23.353	9.05371		-0.660553	1.58069
	HT29	CEBPA-DT	33.8152	19.4778		-0.998453	1.99786		HT29	MIR210HG	23.2055	8.86816		-0.846112	1.79765
	HCT116	GAPDH	12.9378						HCT116	GAPDH	12.9378
	HCT116	GAPDH	13.0297						HCT116	GAPDH	13.0297
	HCT116	GAPDH	12.9279						HCT116	GAPDH	12.9279
	HCT116	CEBPA-DT	32.8166	19.8788		-0.597431	1.51302		HCT116	MIR210HG	22.9879	10.0501		0.335817	0.792335
	HCT116	CEBPA-DT	32.7891	19.7594		-0.716782	1.64351		HCT116	MIR210HG	23.2747	10.245		0.530725	0.692207
	HCT116	CEBPA-DT	33.079	20.1511		-0.325134	1.25278		HCT116	MIR210HG	22.7515	9.82363		0.109362	0.926998
	SW480	GAPDH	12.2093						SW480	GAPDH	12.2093
	SW480	GAPDH	12.2692						SW480	GAPDH	12.2692
	SW480	GAPDH	12.2142						SW480	GAPDH	12.2142
	SW480	CEBPA-DT	30.8185	18.6092		-1.86704	3.64784		SW480	MIR210HG	23.6575	11.4481		1.73385	0.300648
	SW480	CEBPA-DT	31.5317	19.2625		-1.21373	2.31937		SW480	MIR210HG	23.3858	11.1166		1.40236	0.378311
	SW480	CEBPA-DT	31.1896	18.9753		-1.5009	2.8302		SW480	MIR210HG	23.4847	11.2705		1.5562	0.340045
	CACO2	GAPDH	13.4848					2022.04.23补	CACO2	GAPDH	13.4848
	CACO2	GAPDH	13.4421						CACO2	GAPDH	13.4421
	CACO2	GAPDH	13.4423						CACO2	GAPDH	13.4423
	CACO2	CEBPA-DT	30.7592	17.2745		-3.20176	9.2008		CACO2	MIR210HG	25.8938	12.409		2.69475	0.154454
	CACO2	CEBPA-DT	30.5912	17.1491		-3.32713	10.0362		CACO2	MIR210HG	26.2196	12.7775		3.06322	0.119641
	CACO2	CEBPA-DT	30.4972	17.0549		-3.42135	10.7135		CACO2	MIR210HG	26.0146	12.5723		2.85805	0.137924
	HCT15	GAPDH	13.5115						HCT15	GAPDH	13.5115
	HCT15	GAPDH	13.4195						HCT15	GAPDH	13.4195
	HCT15	GAPDH	13.3452						HCT15	GAPDH	13.3452
	HCT15	CEBPA-DT	31.8395	18.328		-2.14823	4.43284		HCT15	MIR210HG	24.7576	11.246		1.53177	0.345854
	HCT15	CEBPA-DT	32.5385	19.119		-1.3572	2.56188		HCT15	MIR210HG	24.699	11.2796		1.56529	0.337911
	HCT15	CEBPA-DT	31.8826	18.5374		-1.93883	3.83395		HCT15	MIR210HG	24.9704	11.6252		1.9109	0.265926
	GABPB1-AS1								LINC00513
	Sample Name	Target Name	CT	△CT	mean △CT	△△CT	2△△CT		Sample Name	Target Name	CT	△CT	mean △CT	△△CT	2△△CT
	NCM460	GAPDH	13.7262						NCM460	GAPDH	13.7262
	NCM460	GAPDH	13.4138						NCM460	GAPDH	13.4138
	NCM460	GAPDH	13.8639						NCM460	GAPDH	13.8639
	NCM460	GABPB1-AS1	33.1744						NCM460	LINC00513	26.8905
	NCM460	GABPB1-AS1	32.9313	19.0673					NCM460	LINC00513	26.953
	NCM460	GABPB1-AS1	33.2135		19.0673		1		NCM460	LINC00513	26.812	12.948	12.948		1
	SW480	GAPDH	13.1423						SW480	GAPDH	13.1423
	SW480	GAPDH	12.8051						SW480	GAPDH	12.8051
	SW480	GAPDH	12.8559						SW480	GAPDH	12.8559
	SW480	GABPB1-AS1	33.4235	20.2813		1.21393	2.31969		SW480	LINC00513	26.8158	13.6735		0.725459	1.65343
	SW480	GABPB1-AS1	33.2509	20.4458		1.3785	2.59998		SW480	LINC00513	26.7822	13.9771		1.02907	2.04071
	SW480	GABPB1-AS1	33.237	20.3811		1.31377	2.4859		SW480	LINC00513	26.821	13.9651		1.01702	2.02374
	HT29	GAPDH	14.5018						HT29	GAPDH	14.5018
	HT29	GAPDH	14.526						HT29	GAPDH	14.526
	HT29	GAPDH	14.4856						HT29	GAPDH	14.4856
	HT29	GABPB1-AS1	33.2692	18.7674		-0.299954	0.812278		HT29	LINC00513	27.6597	13.1579		0.209889	1.1566
	HT29	GABPB1-AS1	33.1766	18.6506		-0.416746	0.749112		HT29	LINC00513	27.717	13.191		0.242985	1.18344
	HT29	GABPB1-AS1	33.1799	18.6943		-0.373066	0.77214		HT29	LINC00513	27.5572	13.0716		0.123561	1.08942
	HCT116	GAPDH	13.1814						HCT116	GAPDH	13.1814
	HCT116	GAPDH	13.0956						HCT116	GAPDH	13.0956
	HCT116	GAPDH	13.1465						HCT116	GAPDH	13.1465
	HCT116	GABPB1-AS1	29.8345	16.6531		-2.41428	0.187599		HCT116	LINC00513	22.6489	9.46746		-3.48058	0.0895861
	HCT116	GABPB1-AS1	29.6932	16.5976		-2.46973	0.180525		HCT116	LINC00513	22.4931	9.39747		-3.55057	0.0853439
	HCT116	GABPB1-AS1	29.8202	16.6737		-2.39364	0.190301		HCT116	LINC00513	22.6025	9.45593		-3.49211	0.0888728
	CACO2	GAPDH	13.4848				1	2022.04.23补	CACO2	GAPDH	13.4848
	CACO2	GAPDH	13.4421				1		CACO2	GAPDH	13.4421
	CACO2	GAPDH	13.4423				1		CACO2	GAPDH	13.4423
	CACO2	GABPB1-AS1	32.8413	19.3565		0.2892	1.22196		CACO2	LINC00513	28.3687	14.884		1.93595	3.82629
	CACO2	GABPB1-AS1	32.5309	19.0888		0.0214577	1.01498		CACO2	LINC00513	28.3764	14.9343		1.98622	3.96198
	CACO2	GABPB1-AS1	32.7028	19.2605		0.193124	1.14324		CACO2	LINC00513	28.4255	14.9832		2.03513	4.0986
	HCT15	GAPDH	13.5115			0	1		HCT15	GAPDH	13.5115
	HCT15	GAPDH	13.4195			0	1		HCT15	GAPDH	13.4195
	HCT15	GAPDH	13.3452			0	1		HCT15	GAPDH	13.3452
	HCT15	GABPB1-AS1	32.5497	19.0382		-0.0291653	0.979987		HCT15	LINC00513	27.125	13.6135		0.665436	1.58605
	HCT15	GABPB1-AS1	31.9965	18.577		-0.490338	0.711858		HCT15	LINC00513	26.97	13.5505		0.602509	1.51836
	HCT15	GABPB1-AS1	32.4563	19.111		0.043704	1.03076		HCT15	LINC00513	27.0346	13.6894		0.741334	1.67172
	PVT1								LINC00261
	Sample Name	Target Name	CT	△CT	mean △CT	△△CT	2△△CT		Sample Name	Target Name	CT	△CT	mean △CT	△△CT	2△△CT
	NCM460	GAPDH	13.7262						NCM460	GAPDH	13.7262
	NCM460	GAPDH	13.4138						NCM460	GAPDH	13.4138
	NCM460	GAPDH	13.8639						NCM460	GAPDH	13.8639
	NCM460	PVT1	21.5995	7.87322					NCM460	LINC00261	33.1447	19.4184
	NCM460	PVT1	21.4572	8.04342					NCM460	LINC00261	32.1863	18.7725
	NCM460	PVT1	21.6186	7.75462	7.89042		1		NCM460	LINC00261	28.0356	14.1717	17.4542		1
	SW480	GAPDH	13.1423						SW480	GAPDH	13.1423
	SW480	GAPDH	12.8051						SW480	GAPDH	12.8051
	SW480	GAPDH	12.8559						SW480	GAPDH	12.8559
	SW480	PVT1	21.3645	8.22221		0.331791	1.25857		SW480	LINC00261	33.0009	19.8586		2.4044	5.29416
	SW480	PVT1	21.0688	8.26374		0.373315	1.29533		SW480	LINC00261	33.0176	20.2125		2.75827	6.76584
	SW480	PVT1	21.3089	8.453		0.562575	1.4769		SW480	LINC00261	33.1365	20.2806		2.82639	7.09295
	HT29	GAPDH	14.5018						HT29	GAPDH	14.5018
	HT29	GAPDH	14.526						HT29	GAPDH	14.526
	HT29	GAPDH	14.4856						HT29	GAPDH	14.4856
	HT29	PVT1	20.8602	6.3584		-1.53202	0.345792		HT29	LINC00261	32.7883	18.2865		0.832263	1.78048
	HT29	PVT1	20.7882	6.26225		-1.62817	0.323499		HT29	LINC00261	32.7833	18.2573		0.80311	1.74486
	HT29	PVT1	20.9443	6.4587		-1.43172	0.370689		HT29	LINC00261	32.5488	18.0631		0.60893	1.52513
	HCT116	GAPDH	13.1814						HCT116	GAPDH	13.1814
	HCT116	GAPDH	13.0956						HCT116	GAPDH	13.0956
	HCT116	GAPDH	13.1465						HCT116	GAPDH	13.1465
	HCT116	PVT1	21.3992	8.2178		0.32738	1.25473		HCT116	LINC00261	32.8175	19.636		2.18183	4.53727
	HCT116	PVT1	21.4033	8.30766		0.41724	1.33537		HCT116	LINC00261	32.7725	19.6769		2.22265	4.66749
	HCT116	PVT1	21.2254	8.07888		0.188463	1.13955		HCT116	LINC00261	32.8905	19.744		2.28978	4.88983
	CACO2	GAPDH	13.4848				1	2022.04.23补，特异性不太好	CACO2	GAPDH	13.4848				1
	CACO2	GAPDH	13.4421				1		CACO2	GAPDH	13.4421				1
	CACO2	GAPDH	13.4423				1		CACO2	GAPDH	13.4423				1
	CACO2	PVT1	24.6475	11.1627		3.27233	9.66203		CACO2	LINC00261	32.2875	18.8027		1.34853	2.54653
	CACO2	PVT1	24.2997	10.8576		2.96723	7.82031		CACO2	LINC00261	31.6441	18.202		0.747779	1.67921
	CACO2	PVT1	24.1047	10.6625		2.77203	6.83069		CACO2	LINC00261	31.8159	18.3736		0.919385	1.89131
	HCT15	GAPDH	13.5115			0	1		HCT15	GAPDH	13.5115			0	1
	HCT15	GAPDH	13.4195			0	1		HCT15	GAPDH	13.4195			0	1
	HCT15	GAPDH	13.3452			0	1		HCT15	GAPDH	13.3452			0	1
	HCT15	PVT1	24.0862	10.5746		2.6842	6.42726		HCT15	LINC00261	31.8561	18.3446		0.890379	1.85366
	HCT15	PVT1	24.1111	10.6917		2.80123	6.97035		HCT15	LINC00261	31.0993	17.6798		0.225556	1.16923
	HCT15	PVT1	24.1102	10.7649		2.87451	7.33353		HCT15	LINC00261	31.5327	18.1875		0.733268	1.6624
	LINC01315								VPS9D1-AS1
	Sample Name	Target Name	CT	△CT	mean △CT	△△CT	2△△CT		Sample Name	Target Name	CT	△CT	mean △CT	△△CT	2△△CT
	NCM460	GAPDH	13.7262						NCM460	GAPDH	13.7262
	NCM460	GAPDH	13.4138						NCM460	GAPDH	13.4138
	NCM460	GAPDH	13.8639						NCM460	GAPDH	13.8639
	NCM460	LINC01315	23.5354	9.8092					NCM460	VPS9D1-AS1	31.3171	17.5909
	NCM460	LINC01315	23.7487	10.3349					NCM460	VPS9D1-AS1	32.0671	18.6534
	NCM460	LINC01315	23.8495	9.98561	10.0432		1		NCM460	VPS9D1-AS1	32.5535	18.6896	18.3113		1
	SW480	GAPDH	13.1423						SW480	GAPDH	12.8423
	SW480	GAPDH	12.8051						SW480	GAPDH	12.8051
	SW480	GAPDH	12.8559						SW480	GAPDH	12.8559
	SW480	LINC01315	28.3304	15.1882		5.14493	35.3815		SW480	VPS9D1-AS1	31.5116	18.6693		0.358034	1.28168
	SW480	LINC01315	28.2646	15.4595		5.41628	42.7033		SW480	VPS9D1-AS1	31.9023	19.0972		0.785928	1.7242
	SW480	LINC01315	28.1236	15.2677		5.22447	37.3872		SW480	VPS9D1-AS1	31.5191	18.6631		0.351849	1.27619
	HT29	GAPDH	14.5018						HT29	GAPDH	14.5018
	HT29	GAPDH	14.526						HT29	GAPDH	14.526
	HT29	GAPDH	14.4856						HT29	GAPDH	14.4856
	HT29	LINC01315	24.6866	10.1848		0.141553	1.10309		HT29	VPS9D1-AS1	33.9121	19.4103		1.09901	2.14208
	HT29	LINC01315	24.6591	10.1331		0.0899029	1.0643		HT29	VPS9D1-AS1	33.8492	19.3232		1.01192	2.01659
	HT29	LINC01315	24.617	10.1314		0.088151	1.06301		HT29	VPS9D1-AS1	33.9334	19.4478		1.13648	2.19843
	HCT116	GAPDH	13.1814						HCT116	GAPDH	13.1814
	HCT116	GAPDH	13.0956						HCT116	GAPDH	13.0956
	HCT116	GAPDH	13.1465						HCT116	GAPDH	13.1465
	HCT116	LINC01315	23.9637	10.7823		0.739077	1.66911		HCT116	VPS9D1-AS1	30.6917	17.5103		-0.801014	0.573946
	HCT116	LINC01315	23.977	10.8814		0.838145	1.78775		HCT116	VPS9D1-AS1	30.6779	17.5822		-0.729045	0.603303
	HCT116	LINC01315	23.9647	10.8182		0.774926	1.7111		HCT116	VPS9D1-AS1	31.1561	18.0096		-0.301726	0.811281
	CACO2	GAPDH	13.4848				1	2022.04.23补	CACO2	GAPDH	13.4848				1
	CACO2	GAPDH	13.4421				1		CACO2	GAPDH	13.4421				1
	CACO2	GAPDH	13.4423				1		CACO2	GAPDH	13.4423				1
	CACO2	LINC01315	26.012	12.5273		2.48405	5.59468		CACO2	VPS9D1-AS1	28.3946	14.9098		-3.40144	0.0946378
	CACO2	LINC01315	25.9864	12.5443		2.50111	5.66119		CACO2	VPS9D1-AS1	28.1435	14.7015		-3.60984	0.0819089
	CACO2	LINC01315	25.9865	12.5442		2.50097	5.66065		CACO2	VPS9D1-AS1	28.1198	14.6775		-3.63382	0.0805582
	HCT15	GAPDH	13.5115			0	1		HCT15	GAPDH	13.5115			0	1
	HCT15	GAPDH	13.4195			0	1		HCT15	GAPDH	13.4195			0	1
	HCT15	GAPDH	13.3452			0	1		HCT15	GAPDH	13.3452			0	1
	HCT15	LINC01315	25.3346	11.823		1.77979	3.43376		HCT15	VPS9D1-AS1	29.5138	16.0023		-2.30903	0.201796
	HCT15	LINC01315	25.3218	11.9023		1.85907	3.62772		HCT15	VPS9D1-AS1	29.3725	15.9531		-2.35823	0.19503
	HCT15	LINC01315	25.4876	12.1423		2.0991	4.28442		HCT15	VPS9D1-AS1	29.6761	16.3308		-1.98048	0.253406
	LINC00513								MIR181A2HG
	Sample Name	Target Name	CT	△CT	mean △CT	△△CT	2△△CT		Sample Name	Target Name	CT	△CT	mean △CT	△△CT	2△△CT
	NCM460	GAPDH	14.448						NCM460	GAPDH	14.448
	NCM460	GAPDH	14.0454						NCM460	GAPDH	14.0454
	NCM460	GAPDH	14.0794						NCM460	GAPDH	14.0794
	NCM460	LINC00513	25.3347	10.8867					NCM460	MIR181A2HG	24.032	9.58403
	NCM460	LINC00513	25.7487	11.7033					NCM460	MIR181A2HG	24.2709
	NCM460	LINC00513	25.714	11.6346	11.4082		1		NCM460	MIR181A2HG	24.124		9.58403		1
	SW480	GAPDH	13.4795						SW480	GAPDH	13.4795
	SW480	GAPDH	13.4657						SW480	GAPDH	13.4657
	SW480	GAPDH	13.3084						SW480	GAPDH	13.3084
	SW480	LINC00513	25.4997	12.0202		0.612054	1.52843		SW480	MIR181A2HG	26.4759	12.9964		3.41235	10.6468
	SW480	LINC00513	25.5837	12.118		0.709805	1.63558		SW480	MIR181A2HG	26.4695	13.0038		3.4198	10.7019
	SW480	LINC00513	25.434	12.1256		0.717411	1.64423		SW480	MIR181A2HG	26.4673	13.1589		3.57483	11.916
	HT29	GAPDH	14.6298						HT29	GAPDH	14.6298
	HT29	GAPDH	14.3192						HT29	GAPDH	14.3192
	HT29	GAPDH	14.6331						HT29	GAPDH	14.6331
	HT29	LINC00513	26.3563	11.7265		0.318323	1.24688		HT29	MIR181A2HG	23.7517	9.12193		-0.462106	0.725926
	HT29	LINC00513	26.3895	12.0704		0.662207	1.5825		HT29	MIR181A2HG	23.4917	9.17251		-0.411524	0.751829
	HT29	LINC00513	26.2703	11.6372		0.229007	1.17203		HT29	MIR181A2HG	23.6333	9.00018		-0.583856	0.667178
	HCT116	GAPDH	13.0194						HCT116	GAPDH	13.0194
	HCT116	GAPDH	12.9731						HCT116	GAPDH	12.9731
	HCT116	GAPDH	13.1681						HCT116	GAPDH	13.1681
	HCT116	LINC00513	23.4379	10.4186		-0.989616	0.503612		HCT116	MIR181A2HG	23.462	10.4426		0.858589	1.81326
	HCT116	LINC00513	23.2977	10.3246		-1.08356	0.471863		HCT116	MIR181A2HG	23.4351	10.462		0.877985	1.83781
	HCT116	LINC00513	23.3171	10.149		-1.25916	0.417786		HCT116	MIR181A2HG	23.4937	10.3256		0.741614	1.67205
	CACO2	GAPDH	13.4848				1	2022.04.23补	CACO2	GAPDH	13.4848				1
	CACO2	GAPDH	13.4421				1		CACO2	GAPDH	13.4421				1
	CACO2	GAPDH	13.4423				1		CACO2	GAPDH	13.4423				1
	CACO2	LINC00513	28.3687	14.884		3.47581	11.1256		CACO2	MIR181A2HG	27.1876	13.7029		4.11882	17.3735
	CACO2	LINC00513	28.3764	14.9343		3.52608	11.5201		CACO2	MIR181A2HG	27.2135	13.7714		4.18734	18.2186
	CACO2	LINC00513	28.4255	14.9832		3.57499	11.9174		CACO2	MIR181A2HG	27.4572	14.0149		4.43083	21.5682
	HCT15	GAPDH	13.5115			0	1		HCT15	GAPDH	13.5115			0	1
	HCT15	GAPDH	13.4195			0	1		HCT15	GAPDH	13.4195			0	1
	HCT15	GAPDH	13.3452			0	1		HCT15	GAPDH	13.3452			0	1
	HCT15	LINC00513	27.125	13.6135		2.2053	4.61169		HCT15	MIR181A2HG	26.9064	13.3948		3.81079	14.0333
	HCT15	LINC00513	26.97	13.5505		2.14237	4.41487		HCT15	MIR181A2HG	27.084	13.6645		4.08043	16.9174
	HCT15	LINC00513	27.0346	13.6894		2.28119	4.8608		HCT15	MIR181A2HG	27.2339	13.8886		4.30461	19.7613

## Sheet: Human
C1	GAPDH	16.9867		CEBPA-DT								Sample Name	Target Name	CT		MIR210HG								Sample Name	Target Name	CT		PVT1								Sample Name	Target Name	CT		LINC00261								Sample Name	Target Name
C1	GAPDH	16.9909		Sample Name	Target Name	CT	△CT	mean △CT	△△CT	2△△CT		C1	MIR210HG	25.6503		Sample Name	Target Name	CT	△CT	mean △CT	△△CT	2△△CT		C1	PVT1	24.4939		Sample Name	Target Name	CT	△CT	mean △CT	△△CT	2△△CT		C1	LINC00261	37.5626		Sample Name	Target Name	CT	△CT	mean △CT	△△CT	2△△CT		C1	LINC01315
C1	GAPDH	17.1863		N1	GAPDH	17.835						C1	MIR210HG	25.8914		N1	GAPDH	17.835						C1	PVT1	24.6482		N1	GAPDH	17.835						C1	LINC00261	33.2663		N1	GAPDH	17.835						C1	LINC01315
N1	GAPDH	17.835		N1	GAPDH	17.8542						C1	MIR210HG	25.5151		N1	GAPDH	17.8542						C1	PVT1	24.6742		N1	GAPDH	17.8542						C1	LINC00261	33.5786		N1	GAPDH	17.8542						C1	LINC01315
N1	GAPDH	17.8542		N1	GAPDH	17.8109						N1	MIR210HG	24.556		N1	GAPDH	17.8109						N1	PVT1	25.5543		N1	GAPDH	17.8109						N1	LINC00261	33.3878		N1	GAPDH	17.8109						N1	LINC01315
N1	GAPDH	17.8109		N1	CEBPA-DT	29.0018	11.1668					N1	MIR210HG	24.4918		N1	MIR210HG	24.556	6.72101					N1	PVT1	25.5142		N1	PVT1	25.5543	7.71927					N1	LINC00261	33.1892		N1	LINC00261	33.3878	15.5528					N1	LINC01315
C2	GAPDH	16.3198		N1	CEBPA-DT	27.3185	9.46439					N1	MIR210HG	25.4472		N1	MIR210HG	24.4918	6.63764					N1	PVT1	25.5173		N1	PVT1	25.5142	7.66002					N1	LINC00261	29.0276		N1	LINC00261	33.1892	15.335					N1	LINC01315
C2	GAPDH	16.1367		N1	CEBPA-DT	28.2421	10.4312	10.3541		1		C2	MIR210HG	24.7222		N1	MIR210HG	25.4472	7.63633	6.99832		1		C2	PVT1	22.7043		N1	PVT1	25.5173	7.70638	7.69522		1		C2	LINC00261	31.777		N1	LINC00261	29.0276	11.2167	14.0349		1		C2	LINC01315
C2	GAPDH	16.0791		C1	GAPDH	16.9867						C2	MIR210HG	24.8573		C1	GAPDH	16.9867						C2	PVT1	23.1873		C1	GAPDH	16.9867						C2	LINC00261	31.6647		C1	GAPDH	16.9867						C2	LINC01315
N2	GAPDH	18.9732		C1	GAPDH	16.9909						C2	MIR210HG	24.9415		C1	GAPDH	16.9909						C2	PVT1	22.7757		C1	GAPDH	16.9909						C2	LINC00261	31.2429		C1	GAPDH	16.9909						C2	LINC01315
N2	GAPDH	18.9379		C1	GAPDH	17.1863						N2	MIR210HG	26.9777		C1	GAPDH	17.1863						N2	PVT1	25.959		C1	GAPDH	17.1863						N2	LINC00261	35.1857		C1	GAPDH	17.1863						N2	LINC01315
N2	GAPDH	18.6248		C1	CEBPA-DT	29.9102	12.9235		2.56942	0.168472		N2	MIR210HG	27.0664		C1	MIR210HG	25.6503	8.66366		1.66533	0.315272		N2	PVT1	25.8324		C1	PVT1	24.4939	7.50728		-0.187946	1.13914		N2	LINC00261	34.4466		C1	LINC00261	37.5626	20.576		6.5411	0.0107382		N2	LINC01315
C3	GAPDH	16.2299		C1	CEBPA-DT	30.1316	13.1408		2.78664	0.144923		N2	MIR210HG	26.7035		C1	MIR210HG	25.8914	8.90051		1.90218	0.267538		N2	PVT1	25.7308		C1	PVT1	24.6482	7.65728		-0.037941	1.02665		N2	LINC00261	34.4227		C1	LINC00261	33.2663	16.2754		2.24053	0.211609		N2	LINC01315
C3	GAPDH	16.0309		C1	CEBPA-DT	30.5694	13.3831		3.02898	0.122514		C3	MIR210HG	23.9632		C1	MIR210HG	25.5151	8.3288		1.33047	0.397637		C3	PVT1	22.0715		C1	PVT1	24.6742	7.48798		-0.207249	1.15448		C3	LINC00261	31.937		C1	LINC00261	33.5786	16.3924		2.35751	0.195127		C3	LINC01315
C3	GAPDH	16.3666		N2	GAPDH	18.9732						C3	MIR210HG	23.9531		N2	GAPDH	18.9732						C3	PVT1	21.9806		N2	GAPDH	18.9732						C3	LINC00261	31.5286		N2	GAPDH	18.9732						C3	LINC01315
N3	GAPDH	17.1952		N2	GAPDH	18.9379						C3	MIR210HG	23.7032		N2	GAPDH	18.9379						C3	PVT1	21.8877		N2	GAPDH	18.9379						C3	LINC00261	31.5605		N2	GAPDH	18.9379						C3	LINC01315
N3	GAPDH	17.4984		N2	GAPDH	18.6248						N3	MIR210HG	25.2359		N2	GAPDH	18.6248						N3	PVT1	25.2896		N2	GAPDH	18.6248						N3	LINC00261	33.4455		N2	GAPDH	18.6248						N3	LINC01315
N3	GAPDH	17.4255		N2	CEBPA-DT	31.1537	12.1806					N3	MIR210HG	25.2286		N2	MIR210HG	26.9777	8.00453					N3	PVT1	25.9116		N2	PVT1	25.959	6.98583					N3	LINC00261	32.6893		N2	LINC00261	35.1857	16.2125					N3	LINC01315
C4	GAPDH	18.0419		N2	CEBPA-DT	31.5344	12.5965					N3	MIR210HG	25.1186		N2	MIR210HG	27.0664	8.12845					N3	PVT1	25.3977		N2	PVT1	25.8324	6.89448					N3	LINC00261	33.4853		N2	LINC00261	34.4466	15.5087					N3	LINC01315
C4	GAPDH	17.8004		N2	CEBPA-DT	31.6038	12.9791	12.5854		1		C4	MIR210HG	24.502		N2	MIR210HG	26.7035	8.0787	8.07056		1		C4	PVT1	23.8604		N2	PVT1	25.7308	7.10604	6.99545		1		C4	LINC00261	34.5969		N2	LINC00261	34.4227	15.798	15.8397		1		C4	LINC01315
C4	GAPDH	17.9998		C2	GAPDH	16.3198						C4	MIR210HG	24.6191		C2	GAPDH	16.3198						C4	PVT1	23.736		C2	GAPDH	16.3198						C4	LINC00261	Undetermined		C2	GAPDH	16.3198						C4	LINC01315
N4	GAPDH	18.2016		C2	GAPDH	16.1367						C4	MIR210HG	24.5053		C2	GAPDH	16.1367						C4	PVT1	23.8296		C2	GAPDH	16.1367						C4	LINC00261	34.3759		C2	GAPDH	16.1367						C4	LINC01315
N4	GAPDH	18.3381		C2	GAPDH	16.0791						N4	MIR210HG	25.554		C2	GAPDH	16.0791						N4	PVT1	26.4101		C2	GAPDH	16.0791						N4	LINC00261	35.6484		C2	GAPDH	16.0791						N4	LINC01315
N4	GAPDH	18.3232		C2	CEBPA-DT	29.1888	12.869		0.283601	0.821538		N4	MIR210HG	25.5858		C2	MIR210HG	24.7222	8.40231		0.331754	0.79457		N4	PVT1	26.6015		C2	PVT1	22.7043	6.3845		-0.610954	1.52727		N4	LINC00261	33.1366		C2	LINC00261	31.777	15.4571		-0.38262	1.30371		N4	LINC01315
C1	CEBPA-DT	29.9102		C2	CEBPA-DT	29.2379	13.1011		0.515756	0.699426		N4	MIR210HG	25.4257		C2	MIR210HG	24.8573	8.7206		0.650039	0.637263		N4	PVT1	26.9478		C2	PVT1	23.1873	7.0505		0.0550518	0.96256		N4	LINC00261	35.7516		C2	LINC00261	31.6647	15.5279		-0.311808	1.24126		N4	LINC01315
C1	CEBPA-DT	30.1316		C2	CEBPA-DT	29.1773	13.0982		0.512834	0.700844						C2	MIR210HG	24.9415	8.8624		0.791845	0.577605						C2	PVT1	22.7757	6.6966		-0.298857	1.23017						C2	LINC00261	31.2429	15.1638		-0.675905	1.5976
C1	CEBPA-DT	30.5694		N3	GAPDH	17.1952										N3	GAPDH	17.1952										N3	GAPDH	17.1952										N3	GAPDH	17.1952
N1	CEBPA-DT	29.0018		N3	GAPDH	17.4984										N3	GAPDH	17.4984										N3	GAPDH	17.4984										N3	GAPDH	17.4984
N1	CEBPA-DT	27.3185		N3	GAPDH	17.4255										N3	GAPDH	17.4255										N3	GAPDH	17.4255										N3	GAPDH	17.4255
N1	CEBPA-DT	28.2421		N3	CEBPA-DT	30.2302	13.035									N3	MIR210HG	25.2359	8.04075									N3	PVT1	25.2896	8.09446									N3	LINC00261	33.4455	16.2503
C2	CEBPA-DT	29.1888		N3	CEBPA-DT	30.3626	12.8642									N3	MIR210HG	25.2286	7.73021									N3	PVT1	25.9116	8.41313									N3	LINC00261	32.6893	15.1909
C2	CEBPA-DT	29.2379		N3	CEBPA-DT	30.631	13.2054	13.0349		1						N3	MIR210HG	25.1186	7.69309	7.82135		1						N3	PVT1	25.3977	7.97222	8.15994		1						N3	LINC00261	33.4853	16.0598	15.8336		1
C2	CEBPA-DT	29.1773		C3	GAPDH	16.2299										C3	GAPDH	16.2299										C3	GAPDH	16.2299										C3	GAPDH	16.2299
N2	CEBPA-DT	31.1537		C3	GAPDH	16.0309										C3	GAPDH	16.0309										C3	GAPDH	16.0309										C3	GAPDH	16.0309
N2	CEBPA-DT	31.5344		C3	GAPDH	16.3666										C3	GAPDH	16.3666										C3	GAPDH	16.3666										C3	GAPDH	16.3666
N2	CEBPA-DT	31.6038		C3	CEBPA-DT	29.153	12.9231		-0.111782	1.08056						C3	MIR210HG	23.9632	7.7333		-0.0880477	1.06293						C3	PVT1	22.0715	5.84165		-2.31828	4.98738						C3	LINC00261	31.937	15.7071		-0.126557	1.09169
C3	CEBPA-DT	29.153		C3	CEBPA-DT	28.8583	12.8274		-0.207451	1.15465						C3	MIR210HG	23.9531	7.92222		0.100868	0.932472						C3	PVT1	21.9806	5.94975		-2.21018	4.62734						C3	LINC00261	31.5286	15.4978		-0.335879	1.26215
C3	CEBPA-DT	28.8583		C3	CEBPA-DT	29.0218	12.6552		-0.379639	1.30102						C3	MIR210HG	24.2032	7.83664		0.0152849	0.989461						C3	PVT1	21.8877	5.52114		-2.6388	6.22813						C3	LINC00261	31.5605	15.1939		-0.639722	1.55803
C3	CEBPA-DT	29.0218		N4	GAPDH	18.2016										N4	GAPDH	18.2016										N4	GAPDH	18.2016										N4	GAPDH	18.2016
N3	CEBPA-DT	30.2302		N4	GAPDH	18.3381										N4	GAPDH	18.3381										N4	GAPDH	18.3381										N4	GAPDH	18.3381
N3	CEBPA-DT	30.3626		N4	GAPDH	18.3232										N4	GAPDH	18.3232										N4	GAPDH	18.3232										N4	GAPDH	18.3232
N3	CEBPA-DT	30.631		N4	CEBPA-DT	31.2606	13.0591									N4	MIR210HG	25.554	7.35241									N4	PVT1	26.4101	8.20848									N4	LINC00261	35.6484	17.4468
C4	CEBPA-DT	34.9936		N4	CEBPA-DT	30.4089	12.0708									N4	MIR210HG	25.5858	7.24768									N4	PVT1	26.6015	8.26337									N4	LINC00261	33.1366	14.7985
C4	CEBPA-DT	35.9563		N4	CEBPA-DT	30.8716	12.5484	12.5594		1						N4	MIR210HG	25.4257	7.10255	7.23422		1						N4	PVT1	26.9478	8.62464	8.3655		1						N4	LINC00261	35.7516	17.4284	16.5579		1
C4	CEBPA-DT	32.8268		C4	GAPDH	18.0419										C4	GAPDH	18.0419										C4	GAPDH	18.0419										C4	GAPDH	18.0419
N4	CEBPA-DT	31.2606		C4	GAPDH	17.8004										C4	GAPDH	17.8004										C4	GAPDH	17.8004										C4	GAPDH	17.8004
N4	CEBPA-DT	30.4089		C4	GAPDH	17.9998										C4	GAPDH	17.9998										C4	GAPDH	17.9998										C4	GAPDH	17.9998
N4	CEBPA-DT	30.8716		C4	CEBPA-DT	34.9936	16.9517		4.39231	0.0476191						C4	MIR210HG	24.502	6.46007		-0.774143	1.71017						C4	PVT1	23.8604	5.81849		-2.54701	5.84421						C4	LINC00261	34.5969	16.5549		-0.00294177	1.00204
				C4	CEBPA-DT	35.9563	18.1559		5.5965	0.0206674						C4	MIR210HG	24.6191	6.81866		-0.415554	1.33381						C4	PVT1	23.736	5.9356		-2.4299	5.38856
				C4	CEBPA-DT	32.8268	14.827		2.2676	0.207676						C4	MIR210HG	24.5053	6.50559		-0.728626	1.65706						C4	PVT1	23.8296	5.82989		-2.53561	5.79823						C4	LINC00261	34.3759	16.3761		-0.181777	1.13428
[truncated: 58 more columns]
