# Supplementary material for: Lactate Metabolism-Associated lncRNA Pairs: A Prognostic Signature to Reveal the Immunological Landscape and Mediate Therapeutic Response in Patients With Colon Adenocarcinoma
Source: Front Immunol. 2022 Jul 11;13:881359. doi: 10.3389/fimmu.2022.881359 (PMC9328180; doi:10.3389/fimmu.2022.881359)
Supplement: Supplementary file 5 [file DataSheet_5.xlsx]

## Sheet: TMB_output
Tumor_Sample_Barcode	Variants	TMB
TCGA-CA-6717	8541	244
TCGA-AA-A010	6565	187
TCGA-AZ-4315	5793	165
TCGA-AA-A00N	4785	136
TCGA-AA-3984	4727	135
TCGA-CK-4951	3588	102
TCGA-AA-3977	3274	93
TCGA-AA-3510	3039	86
TCGA-CA-6718	2972	84
TCGA-AM-5820	2827	80
TCGA-WS-AB45	2437	69
TCGA-AA-3947	2279	65
TCGA-AZ-6598	2276	65
TCGA-NH-A5IV	2201	62
TCGA-AA-3864	2164	61
TCGA-AA-3715	2067	59
TCGA-AA-3492	1976	56
TCGA-AA-3663	1961	56
TCGA-A6-6781	1960	56
TCGA-A6-2686	1940	55
TCGA-G4-6588	1903	54
TCGA-5M-AAT6	1828	52
TCGA-AZ-6601	1826	52
TCGA-G4-6628	1799	51
TCGA-A6-5665	1703	48
TCGA-AD-6889	1652	47
TCGA-D5-6928	1594	45
TCGA-F4-6570	1567	44
TCGA-AA-3672	1550	44
TCGA-AA-A01R	1513	43
TCGA-AD-6895	1510	43
TCGA-AD-6964	1486	42
TCGA-AD-5900	1409	40
TCGA-AA-A022	1374	39
TCGA-AD-A5EJ	1347	38
TCGA-CK-5916	1344	38
TCGA-CM-5861	1305	37
TCGA-D5-6930	1236	35
TCGA-AA-3811	1207	34
TCGA-AM-5821	1192	34
TCGA-D5-6540	1180	33
TCGA-A6-6780	1178	33
TCGA-AA-3949	1177	33
TCGA-A6-5661	1136	32
TCGA-CM-4743	1132	32
TCGA-CK-6746	1129	32
TCGA-AA-A02R	1102	31
TCGA-G4-6586	1094	31
TCGA-A6-3809	1093	31
TCGA-CM-6171	1082	30
TCGA-AY-6197	1077	30
TCGA-DM-A1HB	1053	30
TCGA-G4-6302	1050	30
TCGA-A6-6653	1045	29
TCGA-AA-3877	1033	29
TCGA-G4-6304	1027	29
TCGA-AA-3713	1020	29
TCGA-D5-6530	1004	28
TCGA-AU-6004	985	28
TCGA-QG-A5Z2	980	28
TCGA-G4-6320	953	27
TCGA-F4-6856	940	26
TCGA-CM-6162	935	26
TCGA-A6-2672	904	25
TCGA-AA-3950	863	24
TCGA-CM-6674	858	24
TCGA-AA-3821	845	24
TCGA-AA-3815	844	24
TCGA-AA-A01P	825	23
TCGA-AA-3966	818	23
TCGA-G4-6309	794	22
TCGA-CK-5913	782	22
TCGA-AZ-4615	774	22
TCGA-CM-4746	717	20
TCGA-D5-6927	691	19
TCGA-AA-3845	634	18
TCGA-F4-6703	526	15
TCGA-AZ-4313	503	14
TCGA-AA-3833	414	11
TCGA-A6-A565	374	10
TCGA-AY-4070	274	7
TCGA-D5-6931	270	7
TCGA-DM-A1DA	242	6
TCGA-AZ-6599	216	6
TCGA-AD-6901	215	6
TCGA-DM-A28F	214	6
TCGA-CM-6168	211	6
TCGA-QL-A97D	209	5
TCGA-AY-6196	201	5
TCGA-AA-A02W	196	5
TCGA-AA-3967	190	5
TCGA-AA-3930	186	5
TCGA-AA-3994	175	5
TCGA-CM-5864	171	4
TCGA-AA-3697	170	4
TCGA-AA-3952	170	4
TCGA-AA-3819	169	4
TCGA-AA-3939	168	4
TCGA-AA-A02E	168	4
TCGA-AA-3666	167	4
TCGA-AY-A69D	167	4
TCGA-A6-4107	164	4
TCGA-CA-5254	163	4
TCGA-DM-A0X9	162	4
TCGA-A6-3808	162	4
TCGA-CM-5348	162	4
TCGA-CK-6751	160	4
TCGA-5M-AAT4	159	4
TCGA-D5-6531	159	4
TCGA-A6-6654	159	4
TCGA-AA-3502	159	4
TCGA-CK-4952	158	4
TCGA-AA-3852	153	4
TCGA-G4-6299	153	4
TCGA-DM-A1D4	152	4
TCGA-AA-3695	151	4
TCGA-QG-A5YV	150	4
TCGA-CK-4950	150	4
TCGA-T9-A92H	150	4
TCGA-AA-A02O	148	4
TCGA-DM-A285	148	4
TCGA-AA-3684	147	4
TCGA-D5-6535	146	4
TCGA-F4-6807	146	4
TCGA-AZ-4614	144	4
TCGA-CM-5341	144	4
TCGA-DM-A0XD	144	4
TCGA-SS-A7HO	143	4
TCGA-A6-3810	143	4
TCGA-AA-3975	141	4
TCGA-AA-3664	140	4
TCGA-A6-A566	139	3
TCGA-AA-3848	139	3
TCGA-AA-A02K	139	3
TCGA-AA-3693	139	3
TCGA-G4-6294	138	3
TCGA-D5-6534	137	3
TCGA-A6-4105	137	3
TCGA-DM-A1D8	137	3
TCGA-AD-6899	136	3
TCGA-D5-6533	136	3
TCGA-AA-3855	135	3
TCGA-F4-6809	134	3
TCGA-CA-6716	133	3
TCGA-NH-A6GB	133	3
TCGA-CM-4744	133	3
TCGA-NH-A50V	132	3
TCGA-AA-3506	132	3
TCGA-AA-3818	132	3
TCGA-D5-6924	131	3
TCGA-AA-3854	130	3
TCGA-AZ-6608	128	3
TCGA-QG-A5YW	127	3
TCGA-AA-3837	127	3
TCGA-G4-6314	127	3
TCGA-CK-6747	126	3
TCGA-AA-3982	126	3
TCGA-AA-3956	126	3
TCGA-AA-3979	126	3
TCGA-DM-A1HA	126	3
TCGA-G4-6315	125	3
TCGA-A6-6782	124	3
TCGA-F4-6461	124	3
TCGA-AY-A54L	123	3
TCGA-CM-6677	123	3
TCGA-AA-3955	123	3
TCGA-AA-3968	123	3
TCGA-CM-6678	122	3
TCGA-G4-6295	122	3
TCGA-G4-6311	121	3
TCGA-AZ-6600	120	3
TCGA-AA-3867	119	3
TCGA-DM-A1D7	118	3
TCGA-3L-AA1B	118	3
TCGA-F4-6459	118	3
TCGA-D5-6932	118	3
TCGA-AZ-6606	118	3
TCGA-CK-5914	117	3
TCGA-AA-A01I	117	3
TCGA-D5-6538	116	3
TCGA-DM-A280	116	3
TCGA-NH-A50T	116	3
TCGA-DM-A1D9	116	3
TCGA-F4-6808	116	3
TCGA-A6-2681	116	3
TCGA-A6-5660	116	3
TCGA-AY-4071	116	3
TCGA-DM-A0XF	115	3
TCGA-F4-6460	115	3
TCGA-AA-3660	115	3
TCGA-RU-A8FL	115	3
TCGA-4T-AA8H	113	3
TCGA-AA-3875	113	3
TCGA-A6-6137	112	3
TCGA-CM-4752	112	3
TCGA-DM-A28A	112	3
TCGA-AA-3511	111	3
TCGA-A6-5659	111	3
TCGA-A6-6649	111	3
TCGA-5M-AATE	111	3
TCGA-G4-6626	111	3
TCGA-AA-3812	110	3
TCGA-F4-6569	110	3
TCGA-NH-A6GC	110	3
TCGA-A6-2677	110	3
TCGA-NH-A8F7	110	3
TCGA-AA-A03F	110	3
TCGA-CA-6719	109	3
TCGA-AA-3680	109	3
TCGA-AA-3712	109	3
TCGA-AA-3831	107	3
TCGA-AA-3989	106	3
TCGA-D5-6929	106	3
TCGA-AA-3844	106	3
TCGA-A6-3807	103	2
TCGA-AA-A01V	103	2
TCGA-DM-A28H	102	2
TCGA-F4-6854	101	2
TCGA-G4-6306	101	2
TCGA-CM-6165	101	2
TCGA-A6-2674	101	2
TCGA-AA-3850	101	2
TCGA-D5-6920	100	2
TCGA-AA-A01C	100	2
TCGA-AA-A02Y	100	2
TCGA-DM-A1D0	100	2
TCGA-DM-A28G	100	2
TCGA-AD-6548	99	2
TCGA-NH-A8F8	99	2
TCGA-D5-5538	99	2
TCGA-AZ-6605	98	2
TCGA-D5-7000	98	2
TCGA-AA-A024	98	2
TCGA-AA-3861	97	2
TCGA-G4-6293	97	2
TCGA-D5-6539	97	2
TCGA-AD-6888	96	2
TCGA-AD-6890	96	2
TCGA-D5-6537	96	2
TCGA-G4-6625	96	2
TCGA-AA-3681	96	2
TCGA-DM-A28C	96	2
TCGA-AD-6965	96	2
TCGA-AA-3866	95	2
TCGA-D5-6529	95	2
TCGA-AY-6386	95	2
TCGA-G4-6310	94	2
TCGA-D5-6926	94	2
TCGA-CK-4948	93	2
TCGA-F4-6806	93	2
TCGA-CM-6169	93	2
TCGA-AA-3976	93	2
TCGA-A6-5657	93	2
TCGA-D5-6922	93	2
TCGA-DM-A28K	93	2
TCGA-A6-5656	92	2
TCGA-D5-5537	92	2
TCGA-AA-3489	91	2
TCGA-AY-5543	91	2
TCGA-AA-3842	91	2
TCGA-G4-6627	91	2
TCGA-F4-6855	91	2
TCGA-A6-6138	91	2
TCGA-D5-6536	91	2
TCGA-AU-3779	90	2
TCGA-D5-5540	90	2
TCGA-AA-3846	89	2
TCGA-CM-6163	89	2
TCGA-D5-6532	89	2
TCGA-AA-3851	89	2
TCGA-AA-3496	89	2
TCGA-CM-5860	88	2
TCGA-AA-3814	87	2
TCGA-AA-3980	87	2
TCGA-AA-3696	87	2
TCGA-DM-A1D6	86	2
TCGA-CM-5349	86	2
TCGA-QG-A5Z1	86	2
TCGA-AA-A01Z	85	2
TCGA-A6-5666	85	2
TCGA-AZ-5407	85	2
TCGA-CM-6172	84	2
TCGA-AA-3685	84	2
TCGA-A6-2675	84	2
TCGA-G4-6303	83	2
TCGA-A6-6650	83	2
TCGA-AA-A01T	83	2
TCGA-D5-6541	83	2
TCGA-A6-A56B	83	2
TCGA-A6-6648	83	2
TCGA-AA-3860	83	2
TCGA-CM-6676	83	2
TCGA-DM-A282	83	2
TCGA-CM-4751	82	2
TCGA-AA-3973	82	2
TCGA-AZ-4616	82	2
TCGA-CK-4947	82	2
TCGA-4N-A93T	81	2
TCGA-D5-5539	81	2
TCGA-AA-3530	81	2
TCGA-A6-2679	80	2
TCGA-AY-A71X	80	2
TCGA-CM-4750	80	2
TCGA-DM-A28M	78	2
TCGA-A6-6651	78	2
TCGA-AA-3986	78	2
TCGA-CA-6715	78	2
TCGA-CM-6170	77	2
TCGA-AA-3862	77	2
TCGA-DM-A28E	77	2
TCGA-AA-3667	77	2
TCGA-AA-A02H	76	2
TCGA-G4-6323	76	2
TCGA-G4-6297	76	2
TCGA-AZ-4681	75	2
TCGA-AA-A004	75	2
TCGA-G4-6317	74	2
TCGA-CM-6166	74	2
TCGA-NH-A50U	74	2
TCGA-CK-5915	74	2
TCGA-G4-6298	74	2
TCGA-G4-6322	74	2
TCGA-A6-6652	73	2
TCGA-QG-A5YX	73	2
TCGA-AA-3675	73	2
TCGA-CM-5868	73	2
TCGA-CM-6161	73	2
TCGA-5M-AAT5	72	2
TCGA-AA-3662	72	2
TCGA-AA-3841	72	2
TCGA-CM-4747	72	2
TCGA-AA-3673	71	2
TCGA-AA-3655	71	2
TCGA-CM-6680	71	2
TCGA-AZ-5403	71	2
TCGA-AA-A03J	71	2
TCGA-AA-3870	71	2
TCGA-CM-6167	71	2
TCGA-AA-3872	71	2
TCGA-A6-6142	70	2
TCGA-CA-5256	70	2
TCGA-AA-3941	69	1
TCGA-G4-6321	69	1
TCGA-AA-3692	69	1
TCGA-AZ-6603	69	1
TCGA-CM-5862	68	1
TCGA-AD-6963	68	1
TCGA-AA-3688	68	1
TCGA-D5-6898	67	1
TCGA-AA-3971	67	1
TCGA-CM-6675	67	1
TCGA-AA-3678	67	1
TCGA-NH-A6GA	66	1
TCGA-AA-3679	66	1
TCGA-AZ-4682	65	1
TCGA-AA-3856	64	1
TCGA-G4-6307	64	1
TCGA-AD-A5EK	64	1
TCGA-5M-AATA	64	1
TCGA-F4-6463	64	1
TCGA-AA-3858	63	1
TCGA-DM-A288	63	1
TCGA-AZ-4308	63	1
TCGA-AZ-6607	62	1
TCGA-A6-2684	62	1
TCGA-CM-6164	62	1
TCGA-A6-2671	61	1
TCGA-CA-5797	60	1
TCGA-AY-A8YK	60	1
TCGA-F4-6704	60	1
TCGA-AA-A02F	59	1
TCGA-AA-3495	59	1
TCGA-A6-2680	59	1
TCGA-F4-6805	59	1
TCGA-AA-A01X	58	1
TCGA-CK-5912	57	1
TCGA-DM-A1DB	56	1
TCGA-A6-5667	55	1
TCGA-CM-6679	54	1
TCGA-CM-4748	53	1
TCGA-D5-5541	53	1
TCGA-AA-A017	52	1
TCGA-AA-A01S	52	1
TCGA-AA-3494	52	1
TCGA-AA-3509	51	1
TCGA-CA-5796	51	1
TCGA-CK-6748	50	1
TCGA-CM-5344	49	1
TCGA-A6-A567	48	1
TCGA-CM-5863	48	1
TCGA-AA-3972	45	1
TCGA-A6-5664	45	1
TCGA-A6-2682	45	1
TCGA-A6-2685	42	1
TCGA-AA-3869	42	1
TCGA-AA-3488	42	1
TCGA-AZ-4684	42	1
TCGA-AZ-4323	40	1
TCGA-CA-5255	39	1
