# Supplementary material for: Lactate Metabolism-Associated lncRNA Pairs: A Prognostic Signature to Reveal the Immunological Landscape and Mediate Therapeutic Response in Patients With Colon Adenocarcinoma
Source: Front Immunol. 2022 Jul 11;13:881359. doi: 10.3389/fimmu.2022.881359 (PMC9328180; doi:10.3389/fimmu.2022.881359)
Supplement: Supplementary file 6 [file DataSheet_6.xls]

## Sheet: COAD_MSI_Status
bcr_patient_barcode	bcr_aliquot_uuid	mononucleotide_and_dinucleotide_marker_panel_analysis_status	mononucleotide_marker_panel_analysis_status	project
TCGA-3L-AA1B	41ef301f-e9cc-48d2-93d4-134c9ba67863	MSS	NA	TCGA-COAD
TCGA-4N-A93T	7655894f-1b1f-447b-b6cc-fba5c5976866	MSS	NA	TCGA-COAD
TCGA-4T-AA8H	250491d1-d850-47fc-9c81-c15e3ebfef7b	Indeterminate	NA	TCGA-COAD
TCGA-5M-AAT4	fac620ec-601f-4e05-86cd-b8a3a52a0bf9	MSS	NA	TCGA-COAD
TCGA-5M-AAT5	f3d4753c-9c41-417f-ad25-36a04361f9d8	MSI-L	NA	TCGA-COAD
TCGA-5M-AAT6	f6b99c57-7611-4154-9177-da92f56cfafa	MSI-H	NA	TCGA-COAD
TCGA-5M-AATA	35881592-08d4-4742-8a4f-ac89eb0559e7	MSS	NA	TCGA-COAD
TCGA-5M-AATE	6a2da26f-f55c-4f8f-810b-e828bdaa8463	MSS	NA	TCGA-COAD
TCGA-A6-2671	c532c29b-30c2-493a-84b0-4d10a118219b	MSS	NA	TCGA-COAD
TCGA-A6-2672	4dbc7a72-d185-4c9d-8a29-6b69763e499a	MSI-H	NA	TCGA-COAD
TCGA-A6-2674	c0dd6832-6c28-442f-bfea-0891c5ca100d	MSS	NA	TCGA-COAD
TCGA-A6-2675	294d7bb5-f128-4e7c-81da-3f420186b860	MSS	NA	TCGA-COAD
TCGA-A6-2676	a7e56c63-020d-43c4-ab9f-895e4cdd8e7f	MSI-H	NA	TCGA-COAD
TCGA-A6-2678	04f92c6e-581d-4bf3-ae50-0e4fbeead9d4	MSS	NA	TCGA-COAD
TCGA-A6-2679	4824d9d4-7e82-4780-8894-5b25d9a2e034	MSS	NA	TCGA-COAD
TCGA-A6-2682	213cc962-a0db-4789-a4c4-7a50c97ace2d	MSS	NA	TCGA-COAD
TCGA-A6-2685	b50c2766-354f-4b56-86a2-78592fdd3c28	MSS	NA	TCGA-COAD
TCGA-A6-2686	188275f1-0af0-4a73-a157-997e75c916f1	MSI-H	NA	TCGA-COAD
TCGA-A6-3807	e83ffcdb-aa23-4465-a074-fd6fde79c092	MSS	NA	TCGA-COAD
TCGA-A6-3808	44210611-0181-4903-98bb-77d492d47882	MSI-L	NA	TCGA-COAD
TCGA-A6-4105	e6593429-a434-4238-a468-1b1e0f90e2ba	MSS	NA	TCGA-COAD
TCGA-A6-4107	31e795df-b081-4ceb-8e2a-39ad0a171063	MSS	NA	TCGA-COAD
TCGA-A6-5657	8d68a810-5736-46c3-93d9-f2e3460466f7	MSS	NA	TCGA-COAD
TCGA-A6-5660	77d0b707-55ba-4588-b18a-77bd1c3bd0c9	MSS	NA	TCGA-COAD
TCGA-A6-5661	2cedf7fc-54af-4129-af3f-3f282ed3fbd0	MSI-H	NA	TCGA-COAD
TCGA-A6-5662	67aa68f9-6c06-4264-99da-866c95eab834	MSS	NA	TCGA-COAD
TCGA-A6-5664	a8c15118-feda-43d2-a063-c9a752b99277	MSS	NA	TCGA-COAD
TCGA-A6-5665	f9045e83-4ce8-4026-9b5d-1a3f11d20df2	MSI-H	NA	TCGA-COAD
TCGA-A6-5666	0ff1fe04-be9e-4cbf-b001-626d65e753c8	MSI-L	NA	TCGA-COAD
TCGA-A6-5667	dbfb3aff-68ac-408f-ba68-57ef6aa30567	MSS	NA	TCGA-COAD
TCGA-A6-6137	b2c74b45-b304-4a01-93c3-01f1859b9b26	MSS	NA	TCGA-COAD
TCGA-A6-6138	8248eda9-7b52-495d-a330-104f24e1ce55	MSS	NA	TCGA-COAD
TCGA-A6-6140	93171310-8d81-4b09-9397-705450baec52	MSS	NA	TCGA-COAD
TCGA-A6-6142	b22e3504-7aae-4ede-9fb6-d28a23c82a9a	MSS	NA	TCGA-COAD
TCGA-A6-6648	3c1d706c-5320-4f74-903e-ebc2ed21d6ed	MSS	NA	TCGA-COAD
TCGA-A6-6649	b592388a-152c-4abe-9a04-7c75285f5967	MSS	NA	TCGA-COAD
TCGA-A6-6651	edf6bff0-bb98-4121-a664-5b29a73b68d8	MSS	NA	TCGA-COAD
TCGA-A6-6652	dcedc804-27d1-4027-ae6b-cd1ddb4ed4c1	MSS	NA	TCGA-COAD
TCGA-A6-6653	819723b7-d6c4-4037-98a8-e63492b4df4f	MSI-H	NA	TCGA-COAD
TCGA-A6-6654	0668b5ab-743c-4938-bb86-0e05aa46d5b2	MSS	NA	TCGA-COAD
TCGA-A6-6781	2758beed-4936-4d0e-a2cc-33a5a7f09632	MSI-H	NA	TCGA-COAD
TCGA-A6-6782	d1a5af8a-59b5-40fb-8994-f121fc5710ec	MSS	NA	TCGA-COAD
TCGA-A6-A565	3eab3f62-21b8-4946-b3a1-9f08cab0e98f	MSI-L	NA	TCGA-COAD
TCGA-A6-A566	3bf53461-927e-43c6-b565-f4b36695f470	MSI-L	NA	TCGA-COAD
TCGA-A6-A567	b7ce2cb9-7fce-45a6-84b8-dd17e6cdf5d5	MSS	NA	TCGA-COAD
TCGA-A6-A56B	43fa07d3-3d2d-458d-a48d-f7a0b7a5e29e	MSS	NA	TCGA-COAD
TCGA-A6-A5ZU	a7994895-edb1-4f8d-addf-d93bb9a586d0	MSS	NA	TCGA-COAD
TCGA-AA-3488	c222026a-93e1-4ca3-bf61-97454a0a1de7	MSS	NA	TCGA-COAD
TCGA-AA-3489	2f428238-1a61-48be-ac79-791d11d104d1	MSS	NA	TCGA-COAD
TCGA-AA-3492	41f4f2ac-412d-478b-9954-68a06dee6cff	MSI-H	NA	TCGA-COAD
TCGA-AA-3494	0a501871-658d-4e20-9513-c0163d704940	MSS	NA	TCGA-COAD
TCGA-AA-3495	1a50a678-7cd6-4674-9aa4-63a2653bffea	MSS	NA	TCGA-COAD
TCGA-AA-3496	14044414-9a00-4a68-bec1-801d321f1e7b	MSI-L	NA	TCGA-COAD
TCGA-AA-3502	c06d2bc9-ba64-4cd8-9ce3-ad4edbb79369	MSI-L	NA	TCGA-COAD
TCGA-AA-3506	94297626-5e87-44de-8d97-1eacc4961406	MSS	NA	TCGA-COAD
TCGA-AA-3509	b2611e73-e99b-4c5a-a5f9-cebfaf176c48	MSS	NA	TCGA-COAD
TCGA-AA-3510	1346d158-702d-4185-aaf5-812c95631b30	MSS	NA	TCGA-COAD
TCGA-AA-3511	9fbb390c-ec2d-4cf7-807e-035bbf040b51	MSS	NA	TCGA-COAD
TCGA-AA-3514	40c4e886-c584-43ed-a4f2-9da72152aed6	MSS	NA	TCGA-COAD
TCGA-AA-3517	d7b6a506-14ea-478d-b7eb-b50e30a8a95b	MSI-L	NA	TCGA-COAD
TCGA-AA-3518	114e87d6-5b9c-41d7-924b-ea8a85b78798	MSI-H	NA	TCGA-COAD
TCGA-AA-3519	fe0fc756-ce9e-4dbc-96cd-a646fdd8e26f	MSS	NA	TCGA-COAD
TCGA-AA-3520	e71c612f-031a-471a-9126-80372f25fdde	MSI-L	NA	TCGA-COAD
TCGA-AA-3521	f8fe88f5-6462-4dbe-9e96-ee172042d12f	MSS	NA	TCGA-COAD
TCGA-AA-3522	469e58b2-760e-4096-a2a8-712527326220	MSS	NA	TCGA-COAD
TCGA-AA-3524	4b305b0a-38ee-4524-8d47-bb9288144092	MSS	NA	TCGA-COAD
TCGA-AA-3525	a43a1515-9dc4-4786-8d47-ab7bf9b191b9	MSI-H	NA	TCGA-COAD
TCGA-AA-3526	db2feee1-b54a-46f0-aaec-ada85d43b69f	MSI-L	NA	TCGA-COAD
TCGA-AA-3527	3d27ceb2-2b8e-45c9-b55c-a3cba046b48f	MSS	NA	TCGA-COAD
TCGA-AA-3529	2bded6f1-8bf1-4acb-b688-f461674ca3c5	MSI-L	NA	TCGA-COAD
TCGA-AA-3530	629b1032-5ab8-4361-9d3a-b45a908636c3	MSS	NA	TCGA-COAD
TCGA-AA-3531	97ed08a9-042d-4463-89fd-a8f6267d3590	MSI-L	NA	TCGA-COAD
TCGA-AA-3532	665c3635-4dd7-46e9-aa6e-2227bdc6fbe8	MSS	NA	TCGA-COAD
TCGA-AA-3534	e5ef79e8-93cc-4d3e-a0d6-d7fa7604a83a	MSS	NA	TCGA-COAD
TCGA-AA-3538	8632efed-1376-49b4-84fc-e408b8a3929a	MSS	NA	TCGA-COAD
TCGA-AA-3542	3d17e1ce-971c-4ac2-bbdb-3b867e6e44f8	MSS	NA	TCGA-COAD
TCGA-AA-3543	1d0ff8cd-618f-4037-9f1f-81c41f70fa6c	MSI-H	NA	TCGA-COAD
TCGA-AA-3544	dc345afe-9eab-4dda-bb4c-cfec76a56d52	MSS	NA	TCGA-COAD
TCGA-AA-3548	a3bae6c9-f382-4a22-8f6b-ef323bc012d3	MSS	NA	TCGA-COAD
TCGA-AA-3549	e7709cb1-6ef2-4477-afe5-c809a70b5c83	MSS	NA	TCGA-COAD
TCGA-AA-3552	ab8867e3-eece-4e58-bac4-ea619cd8531d	MSS	NA	TCGA-COAD
TCGA-AA-3553	cc683ea8-f148-4030-a11a-ba80a195ee53	MSI-L	NA	TCGA-COAD
TCGA-AA-3554	ae7bee35-d52e-4ed7-a978-d13a8f3d1625	MSI-H	NA	TCGA-COAD
TCGA-AA-3556	64e1236e-9f41-494a-96e9-7e67c4a70486	MSS	NA	TCGA-COAD
TCGA-AA-3558	a37171eb-54eb-4cae-a4c5-f4e801b90a06	MSS	NA	TCGA-COAD
TCGA-AA-3560	dfb1b71d-07ab-476e-8a7a-f7e186a9b282	MSS	NA	TCGA-COAD
TCGA-AA-3561	a365ac39-0714-4598-8aad-1385dedb7598	MSS	NA	TCGA-COAD
TCGA-AA-3562	4f51bdb9-081c-4f4b-89d0-24370adbc791	MSS	NA	TCGA-COAD
TCGA-AA-3655	1f7c7b0f-bde6-4bfc-b52f-d7e00c399000	MSS	NA	TCGA-COAD
TCGA-AA-3660	b9627485-803e-4c69-9fbe-1e80dca1f04c	MSS	NA	TCGA-COAD
TCGA-AA-3662	e4dd0750-51ec-4b2a-8b54-b4731b21ecd2	MSS	NA	TCGA-COAD
TCGA-AA-3663	aba4eadc-896b-4ad9-be16-b7f5e758cb4e	MSI-H	NA	TCGA-COAD
TCGA-AA-3664	acc9af47-e659-4391-b285-396a4a66cd3a	MSS	NA	TCGA-COAD
TCGA-AA-3667	38dd4c82-3bc0-4cdc-984d-1ed73ac17b0e	MSI-L	NA	TCGA-COAD
TCGA-AA-3672	7f9b6266-0979-4551-8c85-f531434d347d	MSI-H	NA	TCGA-COAD
TCGA-AA-3673	c3422ba6-72bf-4527-9654-cafe1ab24eb4	MSS	NA	TCGA-COAD
TCGA-AA-3675	1b16448c-6029-47db-9a56-ee3eccd29819	MSS	NA	TCGA-COAD
TCGA-AA-3678	f8aabca5-ba39-4c45-9c4a-a1e22acc1a5c	MSS	NA	TCGA-COAD
TCGA-AA-3679	48f5acc7-613b-4aef-824e-9735c77615bb	MSS	NA	TCGA-COAD
TCGA-AA-3680	1a5997d8-8abf-4da0-a981-9fc5be3ca3ba	MSI-L	NA	TCGA-COAD
TCGA-AA-3681	247f1116-81cd-49c5-b09d-47401979425b	MSS	NA	TCGA-COAD
TCGA-AA-3684	fbb082c4-4d76-4295-aaa5-ec75d695785e	MSS	NA	TCGA-COAD
TCGA-AA-3685	ec13aee0-ac97-4d9a-a3e8-4c4bc892e111	MSS	NA	TCGA-COAD
TCGA-AA-3688	85a1bcb6-0508-498d-8e0f-b0007a316f40	MSI-L	NA	TCGA-COAD
TCGA-AA-3692	e7ad9bbd-8e46-471e-80e2-1ae91b7db212	MSI-L	NA	TCGA-COAD
TCGA-AA-3693	455eb5bb-8388-4428-8d7c-abd24014a815	MSS	NA	TCGA-COAD
TCGA-AA-3695	51b2a2cf-b214-4e87-8733-101e9a38c4c4	MSS	NA	TCGA-COAD
TCGA-AA-3696	9e87d403-367a-42a3-979e-3fb85d286c00	MSS	NA	TCGA-COAD
TCGA-AA-3697	2ad81d49-6805-408c-a4ad-22afa03a2d83	MSI-L	NA	TCGA-COAD
TCGA-AA-3710	fafa1dbe-c834-457f-a8f5-a61fd99ac3aa	MSI-H	NA	TCGA-COAD
TCGA-AA-3712	5718480a-f011-4ecd-ba4b-7b6d588dda5f	MSS	NA	TCGA-COAD
TCGA-AA-3713	9e9712fb-60a5-4cac-833e-12acbd5553da	MSI-H	NA	TCGA-COAD
TCGA-AA-3715	0bee55ed-80a0-41a4-b6f9-26bef60aa22b	MSI-H	NA	TCGA-COAD
TCGA-AA-3811	8ade1528-7331-4bc1-a368-d20e2fe8cf6f	MSI-H	NA	TCGA-COAD
TCGA-AA-3812	c3c84207-535f-4b9f-ab58-9949dac623c9	MSS	NA	TCGA-COAD
TCGA-AA-3814	90c5fe9d-ff8d-4b70-bc9e-2e4d79a7dd56	MSS	NA	TCGA-COAD
TCGA-AA-3815	d73a92ea-468c-4433-b692-fbaa0c248498	MSI-H	NA	TCGA-COAD
TCGA-AA-3818	35a15891-04a9-4fcd-96de-978db9e34437	MSS	NA	TCGA-COAD
TCGA-AA-3819	c4443c83-4148-4e78-8ed0-1ee529d38599	MSI-L	NA	TCGA-COAD
TCGA-AA-3821	11fb2ad4-abc9-4dae-945f-99514dc9b8cc	MSI-H	NA	TCGA-COAD
TCGA-AA-3831	161d863d-e4f4-4e53-b7e1-cf617d14ff78	MSS	NA	TCGA-COAD
TCGA-AA-3833	0f414446-5b3b-4bc8-8d9f-3944647866b5	MSI-H	NA	TCGA-COAD
TCGA-AA-3837	41ba719f-9040-4d4d-9cc5-91e27a3b7a26	MSS	NA	TCGA-COAD
TCGA-AA-3841	3bde19db-6011-430a-9efe-3c66e643a16c	MSS	NA	TCGA-COAD
TCGA-AA-3842	7fe2ff30-0da0-4ef6-be0a-6588057015b8	MSS	NA	TCGA-COAD
TCGA-AA-3844	5c7b478f-dd17-4f2b-b3dd-79a649b1481d	MSS	NA	TCGA-COAD
TCGA-AA-3845	4af2c66f-b3b8-4a70-aaae-86b7e3efea53	MSI-H	NA	TCGA-COAD
TCGA-AA-3846	18075f18-91df-47c4-a640-39deeb8da6fd	MSS	NA	TCGA-COAD
TCGA-AA-3848	3affabea-aa21-4ad3-8014-7ce68551da30	MSS	NA	TCGA-COAD
TCGA-AA-3850	a8937070-7d16-4df4-90d2-19bc8f612c2d	MSS	NA	TCGA-COAD
TCGA-AA-3851	d46bbdfd-0c5a-48f7-9962-d0179a0f4d00	MSS	NA	TCGA-COAD
TCGA-AA-3852	254f7119-613e-4e15-b730-880989e11ede	MSI-L	NA	TCGA-COAD
TCGA-AA-3854	18b0693e-8319-41ab-a906-8bbe623cda28	MSI-L	NA	TCGA-COAD
TCGA-AA-3855	2d796bdc-23f8-47d5-b5e0-827e1807387f	MSI-L	NA	TCGA-COAD
TCGA-AA-3856	72ec9a14-19ee-40c1-833a-d857aa0b83bd	MSS	NA	TCGA-COAD
TCGA-AA-3858	ce8d966f-01d5-47cf-ba0c-28bcddb78f30	MSS	NA	TCGA-COAD
TCGA-AA-3860	f6da02dd-c137-43f6-8cec-0a4124533571	MSS	NA	TCGA-COAD
TCGA-AA-3861	9534916e-ecd5-4264-9d59-084e1faa6016	MSI-L	NA	TCGA-COAD
TCGA-AA-3862	22dee403-3ef0-4cb9-97b0-67a8e3e87d22	MSS	NA	TCGA-COAD
TCGA-AA-3864	5620c935-4255-4db3-ad8c-24ad769ec94a	MSI-H	NA	TCGA-COAD
TCGA-AA-3866	f46a9b38-13fd-4e51-b9bd-85efb546fc77	MSI-L	NA	TCGA-COAD
TCGA-AA-3867	3b0786b1-85d0-4521-857e-bc170c97dca1	MSS	NA	TCGA-COAD
TCGA-AA-3869	d6cf4b93-5db4-4bca-9bc0-47fdc81d36b3	MSS	NA	TCGA-COAD
TCGA-AA-3870	122bc1aa-6337-46a9-9813-55d7c308ac9b	MSS	NA	TCGA-COAD
TCGA-AA-3872	77646118-bc63-4721-be50-8826ac5e707a	MSS	NA	TCGA-COAD
TCGA-AA-3875	579c8edb-091f-4e38-b7cc-862424b82cf7	MSS	NA	TCGA-COAD
TCGA-AA-3877	d1199943-79d5-453d-8644-9739af4a3f56	MSI-H	NA	TCGA-COAD
TCGA-AA-3930	6a94b8ab-3df6-4d81-9d41-aed51f437559	MSI-L	NA	TCGA-COAD
TCGA-AA-3939	207bab3d-943c-483f-8eb1-aee5a3d2f7fe	MSS	NA	TCGA-COAD
TCGA-AA-3941	08e1a2f0-4b42-4fdc-af0b-a93940cdac1b	MSI-L	NA	TCGA-COAD
TCGA-AA-3947	9ec46bf2-0b72-48dc-84c9-0da5f6ff3596	MSI-H	NA	TCGA-COAD
TCGA-AA-3949	2b6e80b7-a7c4-42cf-89a6-46b70c5ba40c	MSI-H	NA	TCGA-COAD
TCGA-AA-3950	566a864c-7899-4797-967c-f4071990934b	MSI-H	NA	TCGA-COAD
TCGA-AA-3952	99c43e8a-4245-4ee2-a66e-a4ef98cdb12d	MSS	NA	TCGA-COAD
TCGA-AA-3955	6a4ec856-07cc-43fb-b034-47cf100372e2	MSS	NA	TCGA-COAD
TCGA-AA-3966	ec353971-f797-4923-8406-1a22c15fdb6d	MSI-H	NA	TCGA-COAD
TCGA-AA-3967	eedb6161-3e8f-48af-a350-3a62d1ee4c80	MSS	NA	TCGA-COAD
TCGA-AA-3968	0526f7e6-e809-47d6-906b-13411f548209	MSS	NA	TCGA-COAD
TCGA-AA-3970	86febdde-1f47-4fcd-b237-4fd85e0218ab	MSS	NA	TCGA-COAD
TCGA-AA-3971	cb2694af-21ec-416f-bafc-7ec1c84066f7	MSS	NA	TCGA-COAD
TCGA-AA-3972	1f8dc826-05f0-486b-80db-3ccdfe2293ec	MSI-L	NA	TCGA-COAD
TCGA-AA-3973	49c0caf7-95c4-4312-8cc2-5beac0911a4d	MSI-L	NA	TCGA-COAD
TCGA-AA-3975	dd59789d-d02e-417e-9c27-dbcb2e2c7327	MSS	NA	TCGA-COAD
TCGA-AA-3976	dbdc8598-ec24-43f4-8b1c-bc45dd0f518a	MSS	NA	TCGA-COAD
TCGA-AA-3977	c11a8b47-2f78-49a8-9b63-d07a9d3962de	MSS	NA	TCGA-COAD
TCGA-AA-3979	e0310946-5b34-46f9-b990-6c7250811cc2	MSS	NA	TCGA-COAD
TCGA-AA-3980	985bc97c-d9fe-4ea2-bc80-14079774a387	MSS	NA	TCGA-COAD
TCGA-AA-3982	aa9d40b4-55cd-4d5c-8d7a-2ccc19925044	MSI-L	NA	TCGA-COAD
TCGA-AA-3984	66e2bb2a-bb45-4618-ba51-9ce31d4420d1	MSS	NA	TCGA-COAD
TCGA-AA-3986	461349c0-4888-4dbf-9453-696d1770754f	MSS	NA	TCGA-COAD
TCGA-AA-3989	4ad4d7a1-7d21-440a-a785-d11cf18429fe	MSS	NA	TCGA-COAD
TCGA-AA-3994	e69063d6-abfb-4fc5-b6fd-6434466600e2	MSS	NA	TCGA-COAD
TCGA-AA-A004	a9dee6cc-6a69-4097-9668-c9920f3b3dd7	MSI-L	NA	TCGA-COAD
TCGA-AA-A00A	e2d3b009-101b-453a-b61f-332998c50b45	MSI-H	NA	TCGA-COAD
TCGA-AA-A00D	cbe71724-7d46-47ab-8242-d268551a1ae4	MSS	NA	TCGA-COAD
TCGA-AA-A00E	7f9435e9-2c98-46d2-b619-e9c4cfcd946c	MSI-H	NA	TCGA-COAD
TCGA-AA-A00F	24148ebd-6893-42b4-9236-8bc8155bcd72	MSS	NA	TCGA-COAD
TCGA-AA-A00J	227b128f-1ad4-4454-9205-cc206918373f	MSI-H	NA	TCGA-COAD
TCGA-AA-A00K	5b47834f-b992-40f5-8ea0-64cfc9ee34ee	MSI-L	NA	TCGA-COAD
TCGA-AA-A00L	f3851c33-8960-479b-8dac-5d1e19d5b8bd	MSS	NA	TCGA-COAD
TCGA-AA-A00N	e8cb97d3-bfb3-4c6b-97fe-8189d3222921	MSI-L	NA	TCGA-COAD
TCGA-AA-A00O	13e05041-e62a-490b-8c7e-eeef508ba05a	MSI-L	NA	TCGA-COAD
TCGA-AA-A00Q	cf03bfea-b429-4ef5-a905-56f7c48e6362	MSS	NA	TCGA-COAD
TCGA-AA-A00R	8448e692-5adf-4834-81ea-024ad34389ff	MSI-H	NA	TCGA-COAD
TCGA-AA-A00U	0a23c457-cbcd-4424-9b36-015df54480fa	MSS	NA	TCGA-COAD
TCGA-AA-A00W	7b12ce3f-bea9-442f-b877-ba32860a6aa2	MSS	NA	TCGA-COAD
TCGA-AA-A00Z	0563b446-05d3-47a8-98ab-a48c8c6319ab	MSS	NA	TCGA-COAD
TCGA-AA-A010	da817330-fb3b-4010-9efe-9c1fc365a39d	MSI-L	NA	TCGA-COAD
TCGA-AA-A017	8a694309-6285-444e-8fda-3fa4c9644671	MSS	NA	TCGA-COAD
TCGA-AA-A01C	ba00205a-da03-401f-a3bf-a375bc2c8d86	MSS	NA	TCGA-COAD
TCGA-AA-A01D	f080bd91-b29d-4c5e-9d7c-893db9f400e8	MSS	NA	TCGA-COAD
TCGA-AA-A01F	f8b248a8-77d3-4141-b72b-f8b82496c9bf	MSS	NA	TCGA-COAD
TCGA-AA-A01G	96c61530-6326-4d6b-ae31-6103a465eeda	MSI-L	NA	TCGA-COAD
TCGA-AA-A01I	257745a4-8560-44e4-9606-e6bc9a8263c1	MSS	NA	TCGA-COAD
TCGA-AA-A01K	93728f73-dedf-4a5b-9a3b-8b234012c99a	MSS	NA	TCGA-COAD
TCGA-AA-A01P	b33d6131-4ab5-459d-a9f5-1aad62d7ba8f	MSI-H	NA	TCGA-COAD
TCGA-AA-A01Q	5ffa95ac-6724-4de2-9873-7468f9ad8d57	MSI-H	NA	TCGA-COAD
TCGA-AA-A01V	aec92a9a-9d6e-4379-b0af-4e130dee21e3	MSS	NA	TCGA-COAD
TCGA-AA-A01X	d60d5a33-64f1-441f-b2a8-8c012bd5a5f4	MSS	NA	TCGA-COAD
TCGA-AA-A01Z	8ad32717-123f-459b-a5e0-71f38965c42e	MSS	NA	TCGA-COAD
TCGA-AA-A022	6e26dee6-3e7f-4f80-8653-79f15d17cd48	MSI-H	NA	TCGA-COAD
TCGA-AA-A024	a8fe3781-9284-4a23-8280-17a703dad882	MSI-L	NA	TCGA-COAD
TCGA-AA-A029	5c5adf26-e516-47d5-88b7-3c769258a6b2	MSI-L	NA	TCGA-COAD
TCGA-AA-A02E	ecdfe873-09e4-4357-9241-2bc1085cb42b	MSI-L	NA	TCGA-COAD
TCGA-AA-A02F	f8ce7df8-5c7f-4aeb-8e4d-37e7b61c6e74	MSS	NA	TCGA-COAD
TCGA-AA-A02H	ecd5fc07-a886-42c1-b11d-867ebe3489a0	MSS	NA	TCGA-COAD
TCGA-AA-A02J	5dd77015-2527-40e3-ba61-39826fefa95f	MSS	NA	TCGA-COAD
TCGA-AA-A02K	9514d066-73f4-4b64-a726-b6c522ff5fd4	MSS	NA	TCGA-COAD
TCGA-AA-A02R	35cafa7e-d138-4dfe-96e1-ea6cb171689c	MSI-H	NA	TCGA-COAD
TCGA-AA-A02W	9ee40a7b-d7ba-4123-b869-c8df1f5b3f5a	MSI-L	NA	TCGA-COAD
TCGA-AA-A03J	5e9a17d6-5a77-4adb-9039-ec5e7bd2ae55	MSS	NA	TCGA-COAD
TCGA-AD-5900	7d8bdaed-43af-44bc-a754-dceee3c3f592	MSI-H	NA	TCGA-COAD
TCGA-AD-6548	9628c1d3-30b9-4115-9886-6942c141f708	MSI-L	NA	TCGA-COAD
TCGA-AD-6888	09ba9c51-0c43-4bb5-9db8-4dc6dcee1100	MSS	NA	TCGA-COAD
TCGA-AD-6889	f5101d81-b338-4981-a3c1-05e698459186	MSI-H	NA	TCGA-COAD
TCGA-AD-6890	ed7a0be2-61ab-4699-9598-b7fee0d038bd	MSS	NA	TCGA-COAD
TCGA-AD-6895	c1905c53-8265-4605-a4fb-f3f3a56fd284	MSI-H	NA	TCGA-COAD
TCGA-AD-6899	da9972bf-156c-4369-a272-079d884820c8	MSS	NA	TCGA-COAD
TCGA-AD-6901	ffa5692e-87d8-40c1-9158-a420eafcf658	MSI-L	NA	TCGA-COAD
TCGA-AD-6963	ab822283-1436-4a46-b1b7-e622072b4108	MSS	NA	TCGA-COAD
TCGA-AD-6964	ad0078cf-bc99-4867-98fb-8b28c19f3984	MSI-H	NA	TCGA-COAD
TCGA-AD-6965	899b4237-0eb6-4189-ae1c-3aea4f1697f4	MSS	NA	TCGA-COAD
TCGA-AD-A5EJ	6139cab7-959f-4c49-b9e7-cc25ea8e041c	MSI-H	NA	TCGA-COAD
TCGA-AD-A5EK	6561fb5d-cf17-4bb7-994c-154de073caa1	MSS	NA	TCGA-COAD
TCGA-AM-5820	49e023be-b94e-4769-b85d-4830c80be9bd	MSS	NA	TCGA-COAD
TCGA-AM-5821	cd3c555a-484d-434a-8b5b-ea0923fee88a	MSI-H	NA	TCGA-COAD
TCGA-AU-3779	403fc528-0cd9-438f-adf5-73ea1a84ff92	MSS	NA	TCGA-COAD
TCGA-AU-6004	80a1f948-ed76-4489-80da-c3b18c3c7552	MSI-H	NA	TCGA-COAD
TCGA-AY-4070	0f2024b0-c47a-4a4d-8d9d-d121eccb8dc2	MSS	NA	TCGA-COAD
TCGA-AY-4071	1657f3c0-998b-4ffa-9eaa-c8d6b3be5622	MSS	NA	TCGA-COAD
TCGA-AY-5543	16ae91fa-1eb6-49ef-a97b-fc65fcd49715	MSS	NA	TCGA-COAD
TCGA-AY-6196	e17ef85a-a953-4602-b64e-6f67e7b30438	MSI-L	NA	TCGA-COAD
TCGA-AY-6197	10adc83c-f253-4e4b-81d4-d68ac921a842	MSI-H	NA	TCGA-COAD
TCGA-AY-6386	29a417db-0fc0-437b-861f-fb0e1df2a08b	MSS	NA	TCGA-COAD
TCGA-AY-A54L	00f336da-8215-4f80-907d-0252839a095f	MSI-L	NA	TCGA-COAD
TCGA-AY-A69D	a0841215-42a2-496b-8e4b-677c49b95d0a	MSI-L	NA	TCGA-COAD
TCGA-AY-A71X	60eaf5e9-e353-4b16-99ff-18ac3c331139	MSS	NA	TCGA-COAD
TCGA-AY-A8YK	7fb16e5a-3191-4674-8732-3f4e5090cba7	MSS	NA	TCGA-COAD
TCGA-AZ-4308	4caec404-5fb1-4c27-9ba3-9cf6cccfc55f	MSS	NA	TCGA-COAD
TCGA-AZ-4313	0c0ddae4-4d0d-408c-b59e-067f24b37ac1	MSI-H	NA	TCGA-COAD
TCGA-AZ-4315	3468cc87-3221-42e4-b70c-411407dde596	MSS	NA	TCGA-COAD
TCGA-AZ-4323	0f9a8160-1f2d-436d-b6c3-c888c5e4409a	MSI-L	NA	TCGA-COAD
TCGA-AZ-4614	02da259f-4112-435c-9119-19fdbdcd6015	MSI-L	NA	TCGA-COAD
TCGA-AZ-4615	97c1e881-fd4d-4720-bacf-3ce9a1cfdb5d	MSI-H	NA	TCGA-COAD
TCGA-AZ-4616	404eb889-6874-4081-92a6-07254755ec9a	MSI-L	NA	TCGA-COAD
TCGA-AZ-4681	2f2beb15-1035-48c5-a78a-7e4f34aab688	MSS	NA	TCGA-COAD
TCGA-AZ-4682	17e36317-afdf-428e-b7cd-3b0946acf260	MSS	NA	TCGA-COAD
TCGA-AZ-4684	30cb0ce2-67a0-4fa8-b3d8-582db95ccfd0	MSI-L	NA	TCGA-COAD
TCGA-AZ-5403	11c3bac0-1a54-48c5-8e71-b7e95a3b9415	MSS	NA	TCGA-COAD
TCGA-AZ-5407	22ffbc68-47f9-4961-a937-52a139333cb6	MSS	NA	TCGA-COAD
TCGA-AZ-6598	3272e251-5711-4ecc-a98e-58cd823bebc5	MSI-H	NA	TCGA-COAD
TCGA-AZ-6599	8578a4d4-2024-42e6-af04-544b7da8bfff	MSS	NA	TCGA-COAD
TCGA-AZ-6600	91589bfb-777b-4a03-9b9e-d01326e2aead	MSS	NA	TCGA-COAD
TCGA-AZ-6601	5305caf4-533a-4fe4-8d3c-bf725d2c229a	MSI-H	NA	TCGA-COAD
TCGA-AZ-6603	c4ec0749-2060-4513-9b2d-9df2fb1ca6ce	MSS	NA	TCGA-COAD
TCGA-AZ-6605	2c14a9f1-d234-4716-b007-122471c63a96	MSS	NA	TCGA-COAD
TCGA-AZ-6606	72c15b9b-55ef-4315-b26b-43671d9a1cb4	MSS	NA	TCGA-COAD
TCGA-AZ-6607	fd6c5a9b-a072-434e-b468-6d38036b2c1b	MSS	NA	TCGA-COAD
TCGA-AZ-6608	a9363118-2586-4509-9f76-86dfbebae2d8	MSI-L	NA	TCGA-COAD
TCGA-CA-5254	f84e4a46-3c5b-4be5-baf5-7cc8f68f71f8	MSI-L	NA	TCGA-COAD
TCGA-CA-5255	5b493ac1-bed5-4573-af54-defb0ce9b550	MSS	NA	TCGA-COAD
TCGA-CA-5256	a89f7d1d-c4fa-4246-a6a5-53034bc4eb16	MSS	NA	TCGA-COAD
TCGA-CA-5796	f3858dd9-e88c-41f1-bccd-3a491f562100	MSS	NA	TCGA-COAD
TCGA-CA-5797	c5409ee3-4291-421b-b251-2e38fd13f1b4	MSS	NA	TCGA-COAD
TCGA-CA-6715	a67894c2-2086-4207-a400-67d1a2dd82f4	MSS	NA	TCGA-COAD
TCGA-CA-6716	08294f0f-034a-4bfc-aac9-07d2349bd08b	MSS	NA	TCGA-COAD
TCGA-CA-6717	3d0f6c6b-9bdb-49c3-aaf5-1c87e3cc4485	MSS	NA	TCGA-COAD
TCGA-CA-6719	054246da-e23c-47f3-814b-308d2715ecd4	MSI-L	NA	TCGA-COAD
TCGA-CK-4947	a44f0557-55d6-4832-9b87-bcf27fcf3e60	MSS	NA	TCGA-COAD
TCGA-CK-4948	1ff2b106-e770-4de3-bbb0-f14bfbb6bbc3	MSI-L	NA	TCGA-COAD
TCGA-CK-4950	fb45f835-133a-463e-966c-7517df55600a	MSS	NA	TCGA-COAD
TCGA-CK-4951	59f7b5b7-4dee-4356-9da7-be4be826753c	MSI-H	NA	TCGA-COAD
TCGA-CK-4952	46d942b0-3641-4f04-9b46-d8571889c9c2	MSS	NA	TCGA-COAD
TCGA-CK-5912	b7e01786-e62c-4063-b126-0ba0120e4742	MSS	NA	TCGA-COAD
TCGA-CK-5913	1295834f-a683-48e0-824b-8eb92f558dfd	MSI-H	NA	TCGA-COAD
TCGA-CK-5914	15cd011d-0e09-4ec6-83ea-fe1f6814cdaa	MSS	NA	TCGA-COAD
TCGA-CK-5915	72192a6f-cc55-4180-a9de-67e9f96ba55c	MSS	NA	TCGA-COAD
TCGA-CK-5916	7b945e75-ad08-41e4-936a-df2f7ba5daba	MSI-H	NA	TCGA-COAD
TCGA-CK-6746	93224fa6-468c-442f-bdac-f743ac49a031	MSI-H	NA	TCGA-COAD
TCGA-CK-6747	bdc45550-5757-42a1-a48b-ae482d72e71f	MSI-H	NA	TCGA-COAD
TCGA-CK-6748	86519e22-297d-4653-a7f3-1b7bd02f11af	MSS	NA	TCGA-COAD
TCGA-CK-6751	1aca78e5-b027-4151-9def-76d42df723ed	MSS	NA	TCGA-COAD
TCGA-CM-4743	fac10e4b-89a8-4c50-a461-ca8e634b1d3b	MSI-H	NA	TCGA-COAD
TCGA-CM-4744	f2fd351c-d391-4189-8065-3391a7a52ab4	MSS	NA	TCGA-COAD
TCGA-CM-4746	39a333b6-f0b0-4668-9540-dca52deaa8f2	MSI-H	NA	TCGA-COAD
TCGA-CM-4747	e410ab35-1924-49d2-aed2-4c02d8bf2297	MSI-L	NA	TCGA-COAD
TCGA-CM-4748	454e4a94-9a76-4860-bd0c-e235e8e262e5	MSS	NA	TCGA-COAD
TCGA-CM-4750	52def35f-2285-4ae5-9cc6-7e07f85bae50	MSI-L	NA	TCGA-COAD
TCGA-CM-4751	5f11ef23-113a-4ebd-b9e8-0d5ab6cabe41	MSS	NA	TCGA-COAD
TCGA-CM-4752	33d1c56f-f5ef-4f68-b500-e272515eecbb	MSS	NA	TCGA-COAD
TCGA-CM-5341	16e4f821-7e6a-45e0-8eed-154b3183e01d	MSS	NA	TCGA-COAD
TCGA-CM-5344	50b72697-3057-4021-bdcf-5455b7506c0e	MSS	NA	TCGA-COAD
TCGA-CM-5348	bad46af4-493d-4005-b6bb-ee57847093f8	MSS	NA	TCGA-COAD
TCGA-CM-5349	9202e982-f41a-49bd-bc69-2ad701e95ec8	MSS	NA	TCGA-COAD
TCGA-CM-5860	2af17a62-d595-44f4-b82e-c36822954aa3	MSS	NA	TCGA-COAD
TCGA-CM-5861	dafe1df8-2c16-44e6-9b53-c21893ca9efb	MSI-H	NA	TCGA-COAD
TCGA-CM-5862	e41eda99-bee8-408e-9c2f-ab64e1cdf0cb	MSS	NA	TCGA-COAD
TCGA-CM-5863	09551954-fbce-482b-8e05-4b1555a9b3a6	MSS	NA	TCGA-COAD
TCGA-CM-5864	d2ae7989-406e-49bf-9109-e2f632dd6f21	MSS	NA	TCGA-COAD
TCGA-CM-5868	4c010919-8a65-4f29-a0e3-120c2b73520a	MSS	NA	TCGA-COAD
TCGA-CM-6161	5e1f7369-54b2-49e3-84c8-69e67a5bcdc1	MSI-L	NA	TCGA-COAD
TCGA-CM-6162	35b85e36-c718-469f-8265-1b4d80e121ad	MSI-H	NA	TCGA-COAD
TCGA-CM-6163	441bf941-09a5-40fe-b3a2-05d4082ab2fd	MSS	NA	TCGA-COAD
TCGA-CM-6164	0c296eb9-11b0-4db8-9518-a2281ff33e52	MSS	NA	TCGA-COAD
TCGA-CM-6165	4eb2c57b-a469-4eaf-a828-d0e3c9e91d79	MSS	NA	TCGA-COAD
TCGA-CM-6166	65c6c333-ba7f-4ce3-8906-ed58ae932ba9	MSS	NA	TCGA-COAD
TCGA-CM-6167	16f65d56-9759-47b3-9270-6b07a6d5ddb9	MSS	NA	TCGA-COAD
TCGA-CM-6168	53c51caf-d55c-4238-877a-adb98d6bf0e5	MSI-L	NA	TCGA-COAD
TCGA-CM-6169	58c17135-0cf0-4a66-8158-f603599212ba	MSS	NA	TCGA-COAD
TCGA-CM-6170	8730cb67-2904-4e05-aaff-83421589a685	MSS	NA	TCGA-COAD
TCGA-CM-6171	e7e3a854-7d59-4f11-a58c-06d02b84e5c3	MSI-H	NA	TCGA-COAD
TCGA-CM-6172	00932d1d-e9b3-4534-9e1e-255a739c4191	MSS	NA	TCGA-COAD
TCGA-CM-6674	dc062eaa-3c55-42f3-8b4b-6dcef3b46ecd	MSI-H	NA	TCGA-COAD
TCGA-CM-6675	63e4ed33-0521-4da9-8afa-14803abb60ea	MSS	NA	TCGA-COAD
TCGA-CM-6676	e3c29d98-35e5-49bc-9738-8e7650b6605f	MSI-L	NA	TCGA-COAD
TCGA-CM-6677	7ed07e37-363e-4268-b95d-5a73afe81764	MSS	NA	TCGA-COAD
TCGA-CM-6678	2195d07e-df61-4223-9dd5-3e9e15a7c9ed	MSS	NA	TCGA-COAD
TCGA-CM-6679	de40fa2e-fb21-4cc9-9e51-67dca88f949e	MSS	NA	TCGA-COAD
TCGA-CM-6680	26cf8511-415f-470e-9cdf-92272177c10f	MSS	NA	TCGA-COAD
TCGA-D5-5537	a81203e7-23d0-476f-b8f5-e5eda575e2da	MSS	NA	TCGA-COAD
TCGA-D5-5538	b6aa2934-2834-4c0e-b81e-048ded12ac28	MSS	NA	TCGA-COAD
TCGA-D5-5539	04e0864d-0a03-45bc-9743-3383b92e8bbf	MSS	NA	TCGA-COAD
TCGA-D5-5540	44b315d1-43f2-416a-804a-9ae310672435	MSI-L	NA	TCGA-COAD
TCGA-D5-5541	dc44d096-32ea-4631-98fb-3a30d58cbf67	MSS	NA	TCGA-COAD
TCGA-D5-6529	18351ab9-1097-47a5-9640-d0c3df896d93	MSI-L	NA	TCGA-COAD
TCGA-D5-6530	81d6e0fb-6225-4fbf-8153-310318358af1	MSI-H	NA	TCGA-COAD
TCGA-D5-6531	8fd97b42-0bd5-44f5-a450-75d5f0d2d81d	MSS	NA	TCGA-COAD
TCGA-D5-6532	0745814e-80a9-4f66-a684-bff1473e620a	MSI-L	NA	TCGA-COAD
TCGA-D5-6533	c793413e-eb71-48b4-aba3-a39f2bae1eee	MSS	NA	TCGA-COAD
TCGA-D5-6534	c2c7e5a2-4860-4f30-945e-ea7c1e1e203c	MSS	NA	TCGA-COAD
TCGA-D5-6535	e0c87ca1-e64c-44af-b337-8897dbd75993	MSS	NA	TCGA-COAD
TCGA-D5-6536	d335dd48-823e-4590-bb17-22488c701380	MSS	NA	TCGA-COAD
TCGA-D5-6537	d266ccf5-013e-4edd-844d-1b9f3995ef70	MSS	NA	TCGA-COAD
TCGA-D5-6538	9c8b92e5-6492-4549-a5de-f817cf495159	MSI-L	NA	TCGA-COAD
TCGA-D5-6539	29e5603c-ff66-4b27-a2de-4ffe907d91c7	MSS	NA	TCGA-COAD
TCGA-D5-6541	b87a3996-a989-470e-9594-15e03c03bd09	MSS	NA	TCGA-COAD
TCGA-D5-6898	b1b27b44-3c5f-4d4b-8736-8a367c80af9f	MSS	NA	TCGA-COAD
TCGA-D5-6920	1e116897-e0cb-4ea7-9c5d-32d9ce0f6118	MSS	NA	TCGA-COAD
TCGA-D5-6922	db2aa13d-5095-447d-9e74-24be74f8f4ff	MSS	NA	TCGA-COAD
TCGA-D5-6923	e275bd37-381c-4191-88ae-556240ab1ba3	MSS	NA	TCGA-COAD
TCGA-D5-6924	a8c6d893-9534-423d-a246-a69a6d2dcf59	MSS	NA	TCGA-COAD
TCGA-D5-6926	5e3cc007-1d03-48ff-a994-e1f1780288ca	MSS	NA	TCGA-COAD
TCGA-D5-6927	12c63f48-b7c0-4fa4-8e40-49c75e10ea9f	MSI-H	NA	TCGA-COAD
TCGA-D5-6928	2eb3896c-d5d0-44fa-9108-c0b16272122b	MSI-H	NA	TCGA-COAD
TCGA-D5-6929	845e2e0d-1563-488a-82af-10962366d0c2	MSI-L	NA	TCGA-COAD
TCGA-D5-6930	18c6f23b-d238-49cd-98d3-520ff2880875	MSI-H	NA	TCGA-COAD
TCGA-D5-6931	b65dc01e-c1f0-4617-8ba4-2747cd26dab5	MSS	NA	TCGA-COAD
TCGA-D5-6932	91421ccb-91f7-45e3-9205-5d834310e407	MSS	NA	TCGA-COAD
TCGA-D5-7000	eaabe57b-1795-4c79-912a-ec055829977a	MSS	NA	TCGA-COAD
TCGA-DM-A0X9	511f645e-f107-4f58-9c6a-6f931e612bd6	MSS	NA	TCGA-COAD
TCGA-DM-A0XD	1f8b3474-00df-48c5-94b7-bcd2c9720e06	MSI-L	NA	TCGA-COAD
TCGA-DM-A0XF	9b461255-4dec-4941-a09d-92e91c7131e9	MSI-L	NA	TCGA-COAD
TCGA-DM-A1D0	7bf670fa-7802-4f49-9f75-a30e3e8c3a7b	MSS	NA	TCGA-COAD
TCGA-DM-A1D4	2ce1e8fc-b8b6-478b-9673-a3f83e19442b	MSI-L	NA	TCGA-COAD
TCGA-DM-A1D6	826fd508-0f01-49ca-b927-edbaf70852ad	MSS	NA	TCGA-COAD
TCGA-DM-A1D7	a961070f-c2b6-4e17-9cb8-06a14a6585f5	MSS	NA	TCGA-COAD
TCGA-DM-A1D8	5bcf66d9-a1e4-4cee-bfac-7c074830b51a	MSS	NA	TCGA-COAD
TCGA-DM-A1D9	b9b49a71-ac62-4a98-a553-c5c7a8a795ec	MSS	NA	TCGA-COAD
TCGA-DM-A1DA	113c3d90-c97c-447d-a661-a0b6a47f1f6b	MSI-L	NA	TCGA-COAD
TCGA-DM-A1DB	92dca230-f5ff-4d33-a01e-bd00d58241f5	MSS	NA	TCGA-COAD
TCGA-DM-A1HA	1d9b48d7-039b-487a-abf2-52c312cafeab	MSS	NA	TCGA-COAD
TCGA-DM-A1HB	0dc12ac4-4ae5-4a01-a152-ae1dad380c17	MSI-H	NA	TCGA-COAD
TCGA-DM-A280	36ee55fc-9efb-4eff-868b-b89194dd6568	MSS	NA	TCGA-COAD
TCGA-DM-A282	584d0fa7-d745-4ec8-890d-a8a02bc67406	MSS	NA	TCGA-COAD
TCGA-DM-A285	91e7441f-0b4e-4792-9f6e-7251377fdf79	MSS	NA	TCGA-COAD
TCGA-DM-A288	70489829-0992-4813-8d29-0b54a47b6597	MSS	NA	TCGA-COAD
TCGA-DM-A28A	3e6482bc-ec3f-4f98-a91e-540482cf81ee	MSS	NA	TCGA-COAD
TCGA-DM-A28C	eef40536-e3c7-4a96-89ed-72afd35a7fda	MSS	NA	TCGA-COAD
TCGA-DM-A28E	04849834-0f32-4423-95d8-b1685575232e	MSS	NA	TCGA-COAD
TCGA-DM-A28F	32f2e374-a7c9-4730-b21d-b906b08effb4	MSS	NA	TCGA-COAD
TCGA-DM-A28G	fa8c8988-6494-4cf6-ad57-04c81a47a5e7	MSS	NA	TCGA-COAD
TCGA-DM-A28H	832a511e-3a9e-4a31-845b-34edf624dd93	MSI-L	NA	TCGA-COAD
TCGA-DM-A28K	1dcb5fdb-ea64-48a4-82f1-f683a5bebb69	MSS	NA	TCGA-COAD
TCGA-DM-A28M	2366d669-bd7b-4666-99af-d2a3286e063a	MSS	NA	TCGA-COAD
TCGA-F4-6459	b0c0c679-159c-40f0-91e4-678bd51fb533	MSS	NA	TCGA-COAD
TCGA-F4-6460	2855b918-2b4a-4aed-a0e4-1cfa3ca6fb2b	MSS	NA	TCGA-COAD
TCGA-F4-6461	5b242689-726e-4be7-9670-57a382149a9e	MSS	NA	TCGA-COAD
TCGA-F4-6463	d7a4d1b2-ce7f-485b-964d-4bd3c9d612e7	MSS	NA	TCGA-COAD
TCGA-F4-6569	366eea5f-2442-4354-aa87-8ff7d33c7957	MSS	NA	TCGA-COAD
TCGA-F4-6570	3ac0ff3e-7843-4e93-8fcc-94d23cfa13d6	MSI-H	NA	TCGA-COAD
TCGA-F4-6703	01bbede7-e2d4-445b-ada7-0984b28e891b	MSI-H	NA	TCGA-COAD
TCGA-F4-6704	709d0c40-f65d-4976-9842-c32909c507ca	MSS	NA	TCGA-COAD
TCGA-F4-6805	7d95f60c-76ea-49ec-afbb-22b333fca127	MSS	NA	TCGA-COAD
TCGA-F4-6806	2fb0a70c-db3a-414a-8ade-e205b4565a22	MSS	NA	TCGA-COAD
TCGA-F4-6807	c2067721-e358-4678-97b7-f7e674d718fd	MSS	NA	TCGA-COAD
TCGA-F4-6808	33600274-8afb-48ab-94fa-7928647874fe	MSS	NA	TCGA-COAD
TCGA-F4-6809	21db9f16-1faa-45d3-bac1-37865448217c	MSS	NA	TCGA-COAD
TCGA-F4-6854	938e06f4-5299-40a7-8298-69dce6fc6593	MSS	NA	TCGA-COAD
TCGA-F4-6855	d6a629ce-3c90-4d04-872e-e514638bab97	MSI-L	NA	TCGA-COAD
TCGA-F4-6856	43dc87f1-f0a9-498d-946f-b29f644c6f36	MSI-H	NA	TCGA-COAD
TCGA-G4-6293	507e0c07-1ed7-4ef3-bfdd-fd67ee44b3f8	MSI-L	NA	TCGA-COAD
TCGA-G4-6294	b98c0a19-9deb-4afb-8cab-9a23c8be65bc	MSS	NA	TCGA-COAD
TCGA-G4-6295	93d37c66-1422-49aa-9cec-cb3aaff6ffce	MSI-L	NA	TCGA-COAD
TCGA-G4-6297	d58b82ae-9e19-4bea-a38e-3253ee9120c5	MSS	NA	TCGA-COAD
TCGA-G4-6298	31485428-b239-45cc-802f-f226b99644c9	MSI-L	NA	TCGA-COAD
TCGA-G4-6299	e1df86f7-db44-4692-bb08-6f18a0416be4	MSS	NA	TCGA-COAD
TCGA-G4-6302	bec44607-0301-4a55-ae17-187188e4a8e6	MSI-H	NA	TCGA-COAD
TCGA-G4-6303	5a4f7f90-267e-4460-b31d-b5f67257ce5e	MSI-L	NA	TCGA-COAD
TCGA-G4-6304	1ebbc1e3-f9d2-40f0-8221-ff12ae7d2e92	MSI-H	NA	TCGA-COAD
TCGA-G4-6306	003c0caa-2a0b-470c-9d62-f667be1431f2	MSS	NA	TCGA-COAD
TCGA-G4-6307	6925be96-2109-4883-9b7f-89aecda8570c	MSS	NA	TCGA-COAD
TCGA-G4-6309	01692aa2-5eec-4f9f-acaa-229142c2862d	MSI-H	NA	TCGA-COAD
TCGA-G4-6310	08f5908a-f727-4bd3-8438-b855a24a7094	MSS	NA	TCGA-COAD
TCGA-G4-6311	b3a2a350-df76-408f-b3e5-26317077837a	MSS	NA	TCGA-COAD
TCGA-G4-6314	3af86877-9b72-4852-822d-092f6d7eae1c	MSS	NA	TCGA-COAD
TCGA-G4-6315	0c85fa15-86e4-418c-90b3-bf6ca08d70c9	MSS	NA	TCGA-COAD
TCGA-G4-6317	d7165085-edd2-461f-987c-6c38982c942e	MSI-L	NA	TCGA-COAD
TCGA-G4-6320	eaaa7ae8-6d0e-4560-8e8c-3a165e69c026	MSI-H	NA	TCGA-COAD
TCGA-G4-6321	0b76910b-ccf9-4fe3-8935-4f1a904cc0bd	MSI-L	NA	TCGA-COAD
TCGA-G4-6322	3086f112-871e-4305-80be-8545bcbc59ef	MSI-L	NA	TCGA-COAD
TCGA-G4-6323	a1746a66-d546-48c9-a33d-79aaf36044d8	MSS	NA	TCGA-COAD
TCGA-G4-6586	8cc9994d-2748-4920-a595-1e0e0867ee1e	MSI-H	NA	TCGA-COAD
TCGA-G4-6588	bc99d32c-072d-4845-9ef8-d466d0312366	MSI-H	NA	TCGA-COAD
TCGA-G4-6625	5fdfab40-6794-4845-9559-3f5f3a91e162	MSS	NA	TCGA-COAD
TCGA-G4-6626	39ced6e9-c0fc-4da4-9fa4-6dc5152c5f4c	MSS	NA	TCGA-COAD
TCGA-G4-6627	ad2ef8d7-112d-4f3c-ba33-5dda7ce70470	MSI-L	NA	TCGA-COAD
TCGA-G4-6628	f2a68a3a-24d3-4d55-b097-06362f6f3acb	MSI-H	NA	TCGA-COAD
TCGA-NH-A50T	cdf2958f-bde9-42be-a0f9-ddd28b619ce8	MSS	NA	TCGA-COAD
TCGA-NH-A50U	4288c921-09a7-47d2-b23d-105adae79dfe	MSS	NA	TCGA-COAD
TCGA-NH-A50V	d769d8a0-dd6b-4e38-8b88-4830a934bdd6	MSI-L	NA	TCGA-COAD
TCGA-NH-A5IV	858d5e25-2186-4786-9fea-456758b7d20d	MSI-H	NA	TCGA-COAD
TCGA-NH-A6GA	e6b0493b-d2b4-4e85-b0e1-51de92fbdf46	MSS	NA	TCGA-COAD
TCGA-NH-A6GB	f5403d14-f13d-4760-b7ee-dd457f0ff95a	MSS	NA	TCGA-COAD
TCGA-NH-A6GC	189e51c1-029d-47bc-a5e5-aaf05053cef4	MSS	NA	TCGA-COAD
TCGA-NH-A8F7	63abff79-3f7a-4da1-b935-8393e89d1ece	Indeterminate	NA	TCGA-COAD
TCGA-NH-A8F8	1adf71b4-0885-4f67-9d9e-8d99fcafb7b6	MSS	NA	TCGA-COAD
TCGA-QG-A5YV	9eec6822-7b93-4542-af55-16dd3e151f84	MSS	NA	TCGA-COAD
TCGA-QG-A5YW	75b5153f-f059-4b5e-855e-b43ad7ab4b22	MSI-L	NA	TCGA-COAD
TCGA-QG-A5YX	67745ea8-470b-40f0-a14f-8c2f9c061967	MSI-L	NA	TCGA-COAD
TCGA-QG-A5Z1	b7ca9743-c2c1-45d6-b9a4-6dca0cbdcce4	MSI-L	NA	TCGA-COAD
TCGA-QG-A5Z2	97740647-48c9-4142-9f19-50eabda5f792	MSI-H	NA	TCGA-COAD
TCGA-QL-A97D	483f0a07-6a9d-4168-9449-f3d32b4649b6	MSS	NA	TCGA-COAD
TCGA-RU-A8FL	fbc689eb-aa0d-4e47-bb38-0113c6e64ff6	MSS	NA	TCGA-COAD
TCGA-SS-A7HO	3c603c02-42e8-497a-9d77-936724028037	MSS	NA	TCGA-COAD
TCGA-T9-A92H	1c949110-09b3-4e38-bc7b-8686ee68baa1	MSS	NA	TCGA-COAD
TCGA-WS-AB45	90df535c-5545-4a58-bd7e-8451ac171b10	MSI-H	NA	TCGA-COAD
