# Supplementary material for: Lactate Metabolism-Associated lncRNA Pairs: A Prognostic Signature to Reveal the Immunological Landscape and Mediate Therapeutic Response in Patients With Colon Adenocarcinoma
Source: Front Immunol. 2022 Jul 11;13:881359. doi: 10.3389/fimmu.2022.881359 (PMC9328180; doi:10.3389/fimmu.2022.881359)
Supplement: Supplementary file 7 [file DataSheet_7.xlsx]

## Sheet: supplementary material 6 LaRGln
ID	TCGA-D5-6931-01A-11R-1928-07	TCGA-QG-A5Z2-01A-11R-A28H-07	TCGA-AA-3664-01A-01R-0905-07	TCGA-F4-6569-01A-11R-1774-07	TCGA-A6-3809-01A-01R-A278-07	TCGA-D5-6932-01A-11R-1928-07	TCGA-G4-6322-01A-11R-1723-07	TCGA-F4-6461-01A-11R-1774-07	TCGA-G4-6298-01A-11R-1723-07	TCGA-CM-6167-01A-11R-1653-07	TCGA-F4-6460-01A-11R-1774-07	TCGA-CA-5256-01A-01R-1410-07	TCGA-AA-3696-01A-01R-0905-07	TCGA-AZ-6601-01A-11R-1774-07	TCGA-5M-AAT5-01A-21R-A41B-07	TCGA-G4-6627-01A-11R-1774-07	TCGA-D5-6924-01A-11R-1928-07	TCGA-AA-3532-01A-01R-0821-07	TCGA-AA-3529-01A-02R-0821-07	TCGA-A6-2675-01A-02R-1723-07	TCGA-A6-3810-01B-04R-A277-07	TCGA-A6-3808-01A-01R-1022-07	TCGA-DM-A1D9-01A-11R-A155-07	TCGA-CK-6746-01A-11R-1839-07	TCGA-CA-5254-01A-21R-1839-07	TCGA-A6-5661-01A-01R-1653-07	TCGA-AA-3685-01A-02R-A32Z-07	TCGA-AA-3986-01A-02R-1022-07	TCGA-D5-5540-01A-01R-1653-07	TCGA-CA-6718-01A-11R-1839-07	TCGA-DM-A1D6-01A-21R-A155-07	TCGA-DM-A1D0-01A-11R-A155-07	TCGA-T9-A92H-01A-11R-A37K-07	TCGA-F4-6703-01A-11R-1839-07	TCGA-D5-6930-01A-11R-1928-07	TCGA-AY-6196-01A-11R-1723-07	TCGA-CM-5861-01A-01R-1653-07	TCGA-CM-6170-01A-11R-1653-07	TCGA-AA-3867-01A-01R-1022-07	TCGA-G4-6317-01A-11R-1723-07	TCGA-AY-5543-01A-01R-1653-07	TCGA-CM-4750-01A-01R-1410-07	TCGA-QG-A5YX-01A-11R-A28H-07	TCGA-G4-6293-01A-11R-1723-07	TCGA-AA-3956-01A-02R-1022-07	TCGA-A6-5656-01B-02R-A277-07	TCGA-NH-A8F7-01A-11R-A41B-07	TCGA-AZ-4616-01A-21R-1839-07	TCGA-G4-6310-01A-11R-1723-07
AC093567.1	0.0513938	0.0194915	0.0824124	0.0634937	0	0.0457361	0	0.0281891	0	0.144072	0.0549944	0	0	0.0240894	0	0	0.231636	0	0	0	2.0532	0	0.0169581	0.0728464	0.0196257	0.046243	0.0229756	0	0	0.0892954	0.0143537	0	0	0.072158	0.0920352	0.129723	0.0718351	0	0	0	0	0	0.0221269	0	0	3.09215	0.0251813	0	0
AL592546.1	0.423368	0.666963	0.417778	0.0536455	1.44849	0.347779	0.453227	0.428703	0.25109	0.255623	0.278786	0.367105	0	0.0610589	0.723862	0.367125	0.440343	0.179025	0.281571	0.528882	4.69825	0.715354	0.171934	0.276964	0.223852	0.175817	0.378534	0.447984	0.25951	0.480963	0.673068	0.184993	0.441653	0.297208	0.50544	0.534309	0.273119	0.14475	0.0760543	0.236054	0.698182	0.494023	0.95344	1.17113	0.0985197	1.74169	0.19148	1.05965	0.154908
AL357093.2	0.024847	0.075387	0.318746	0	0.672687	0.0663349	0.0576319	0.109027	0	0	0.0531754	0.0466808	1.44014	0.0232926	0.0502067	0.0254636	0	0	0	0.0288224	8.16174	0	0.0655889	0.023479	0.0379532	0.0447135	0	1.46482	0	0	0.0277579	0.156824	0	0.0348856	0	0.031358	0	0.0662628	0.058026	0.0600329	0	0	0.0855802	0.135381	0	5.78042	0.121742	0.046198	0.039396
FMR1-IT1	0.525625	0.647878	1.05358	0.0541147	0.889398	0.584701	0.558789	0.288302	0.723674	0.663066	1.05459	0	1.52327	0.492744	1.26124	0.606005	1.87549	0.361182	0.42605	0.914585	9.91615	0.320716	0.346876	0.434601	0.2509	0	0.176236	0.516459	0.37397	0.45663	0.880807	0.248814	0.950434	0.415119	0.23532	0.995044	0.0918359	0.350439	0.306878	1.03185	0.352144	0.747515	0.509177	0.644384	1.19258	24.4213	1.48085	0.305405	0.520877
IQCH-AS1	1.03776	2.28276	1.76073	0.849211	1.14583	0.78946	1.29412	1.50564	0.674752	0.975972	0.906284	1.47798	0.582089	1.544	1.01127	0.988044	1.09137	0.58888	0.788708	0.664032	2.22898	1.00495	0.854958	0.540927	1.66442	0.795199	1.03262	0.809154	1.59292	0.962614	0.951781	0.302142	0.974558	0.37836	1.21896	0.756248	1.18381	1.14273	0.570701	0.756247	0.648475	0.552253	1.31732	0.871866	1.70135	5.59478	1.26297	0.669105	0.72717
AC139100.2	0.510639	1.93663	0.218356	0.140191	1.05331	0.18177	1.47394	0.522819	0.149982	0.30538	0.509986	0.191871	0	0.638259	0.894241	0.2791	0.511443	0.249518	2.06032	0.315914	0.906675	0.332343	1.84219	0.868545	0.415994	0.122523	0.213062	0.334489	0.193764	0.354888	0.304246	0.966881	0.461667	0.358474	0.568987	0.687412	0.523409	0.423668	0.318003	0.287877	0.234585	0.258205	0.381071	0.259679	0.514922	0.91031	1.43446	0.949431	0.215904
MIR34AHG	0.300482	0.265907	0.963676	0.0824948	0.145268	0.0891345	0.154881	0.21975	0.22064	0.168468	0.214356	0.0940877	0	0.093895	0.55657	0.102647	0.225717	0.183534	0	0.0580931	1.22267	0	0.198297	0.0946464	0.267739	0.270367	0.134331	0.590485	0.0570097	0.174027	0	0.158043	0.226388	0.210942	0.179366	0.568834	0.0699993	0.0445188	0.350864	0.121	0	0.284886	0.0431229	0.218295	0.757507	0.267834	0.0981512	0.186229	0
AC100821.2	0	0.11655	0.492789	0.0843697	0.346663	0.0455801	0.0396001	0.056186	0.225655	0.114864	0.0548069	0.0962261	0	0.288087	0.465724	0.10498	0.230847	0.187705	0.332126	0.0594134	4.31976	0.125006	0.0676013	0.0483987	0.0782353	0	0	0.100651	0.233221	0.177982	0.114438	0.129308	0.0463066	0.071912	0	0.193921	0	0.227653	0.239225	0.0618748	0.117648	0	0.088206	0.055814	0	7.66978	0.050191	0.0476154	0
AL450344.2	0	0.0278404	0.117713	0	0.0709781	0	0.0567559	0.0402636	0	0	0	0	0	0	0.0741653	0	0	0	0	0	10.3458	0	0	0	0.0280322	0	0	0	0	0	0.020502	0.023166	0.0331839	0	0	0	0	0	0	0	0	0	0	0	0.22207	15.0166	0	0	0
AL050341.2	1.91579	4.37056	3.37693	1.80675	1.6827	4.02146	5.00899	3.09625	1.90071	4.14884	7.15157	7.39086	1.35622	2.67336	5.42254	2.18816	3.4275	2.43859	2.75011	3.13838	8.27687	3.4979	5.03786	3.67592	1.11692	3.28968	4.04039	5.8627	6.57591	3.46839	2.8591	3.30445	5.53997	1.55024	1.78086	4.66953	1.45132	4.6151	2.18578	4.50509	3.7623	1.49746	3.06002	2.6614	3.40657	8.21229	6.77855	1.98495	3.9419
AC138150.1	0.161898	0.515767	0.207689	0.0266686	0.626157	0.17289	0.0250346	0.10656	0.0356638	0.0726155	0.554369	0	1.12604	0.030354	0.294424	0.0331832	0.145938	0.237329	0.139976	0.112681	5.60549	0.158054	0.0213682	0.336566	0.0494591	0.116538	0.115803	0.19089	0.0737194	0.0562586	0.0542595	0.0204366	0.0585486	0.0227308	0.0773131	0.531238	0.0905164	0.172702	0	0.156465	0.0495835	0.0613979	0.0836436	0.105854	0	5.9743	0.698058	0	0.0513394
AL049840.5	0.326611	0.929022	1.44028	0.336256	1.97376	0.326988	0.284088	0.806148	0.494642	1.00714	0.611613	0.153404	0.473263	0.535814	0.329982	0.292878	0.30668	0.22443	0.264738	0.61566	20.3879	0.199285	0.404138	0.462944	0.187084	0.734694	0.109509	0.481374	0.418278	0.532011	0.296461	0.309215	0.0738222	0.601872	0.243704	0.927446	0.228259	0.14517	0	0.246602	0.281333	0.0774148	0.140618	0.400405	0.123507	22.0526	0.480087	0.26568	0.453126
AL117336.3	0.526696	1.34379	0.460681	0.184036	0.354941	0.525527	0.27148	0.560269	0.52738	1.02011	0.426966	0.599709	0.37003	1.19696	0.983636	0.392558	1.12698	0.233967	0.517476	0.240683	2.97559	0.31163	0.842623	0.633434	0.438827	1.14887	0.199784	0.784107	1.25365	0.970581	0.86477	0.513753	0.721492	0.145657	0.38109	0.624428	0.46848	0.312136	0.521823	1.04118	0.256626	0.51449	1.33308	0.452204	0.675962	1.74983	1.09482	0.578669	0.657958
AC244131.2	0	0	0	0	0	0	0.0340314	0	0.0484805	0	0	0	0	0	0	0.0451085	0	0	0	0	1.75845	0	0	0	0	0	0	0	0	0	0.0245863	0	0	0	0	0	0	0	0	0	0	0	0	0	0	9.41602	0	0	0
AL355472.4	0.108001	0.273067	0.346369	0.118603	0.104426	0	0	0.197459	0.118955	0	0.385224	0.40581	0.417318	0.37123	0	0.110681	0.162256	0.0659667	0	0.250561	7.27102	0.175728	0.308849	0.0340183	0.247454	0	0.0321879	0.070745	1.35239	0	0.201089	0	0.716052	0.0252726	0.0859583	0.954114	0.100638	0.224016	0	0.391412	0.055128	0	0.216992	0	0	3.85064	0.211668	0.368145	0.285401
AC131097.3	1.56251	6.82241	1.60613	2.39235	0.280852	6.90792	5.45954	0.461475	1.00391	3.07735	1.63982	1.33605	3.71543	0.798108	1.84174	3.4592	1.97126	4.55165	3.37735	4.31051	1.20044	3.32461	7.18497	0.208222	0.22949	1.0274	2.19407	6.67248	0.421872	2.45378	0.128679	4.40625	5.94948	0.316413	9.55425	0.151689	2.56198	3.01837	1.49702	2.95239	3.78845	1.70932	15.4121	3.53638	3.78753	1.23203	2.16914	0.558687	2.54096
AC007598.1	0	0	0.16133	0	0	0	0	0	0	0	0.0538282	0	0	0	0	0	0	0.0921767	0	0	3.57273	0	0	0	0	0	0	0	0	0	0	0	0	0	0	0	0	0	0	0	0	0	0	0	0	3.09384	0	0.0467651	0
AL365436.2	0.257067	0.227487	0.549625	0.141151	0.662822	0.266895	0.364381	0.0939995	0.188761	0.144126	0.550153	0.0804933	0.496657	0.200821	0.735872	0.175631	0.450575	0	0.185216	0.0993988	5.99078	0.104568	0.169646	0	0.098166	0	0.0383073	0.0841946	0.146318	0.0372205	0.239319	0.189291	0.154942	0.0300772	0	0.32443	0.239541	0.266605	0	0	0.196826	0.162483	0.0737845	0.233443	0.129611	4.239	0.251909	0.119491	0.0679319
AC090519.2	0	0.130489	0.220689	0	0.332676	0	0	0.0377433	0	0.0385804	0.0736337	0	0	0	0	0.0705207	0	0.0630461	0	0.119734	6.49092	0.0839737	0.0454116	0	0.10511	0.123832	0	0	0	0	0.0384372	0.0217159	0.0311067	0.0241536	0.0821525	0.130267	0	0	0	0	0.0526872	0	0	0.0374934	0	3.58815	0.101148	0.0319859	0
AC007038.1	0.174223	0.614109	0.558748	0.042204	0.436003	0.145923	0.277327	0.213604	0.135455	0.287292	0.285125	0.28881	0.2376	0.115287	0.465936	0.136536	0.400316	0.225349	0.132911	0.24965	16.6045	0.150076	0.142027	0.0774732	0.477452	0.14754	0.201588	0.120836	0.513321	0.267094	0.503757	0.0840885	0.148249	0.122306	0.134586	0.698432	0.114597	0.118433	0.0957336	0.0990447	0.117702	0.116597	0.291212	0.122847	0.155015	12.6609	0.853634	0.171493	0.162493
AC087286.4	0.0604187	0.0458284	0.290653	0.0248811	2.36597	0	0	0.0331392	0	0.0338742	0.0323258	0	0	0.0283196	0.0610422	0.0309592	0.0453854	0	0	0.0350427	11.4653	0	0.0598081	0	0.0461442	0	0	0	0	0	0.0337485	0	0.0546245	0	0.0360656	0.152502	0	0.0268545	0	0	0	0	0	0.0658396	0	10.5823	0.118413	0.0280841	0
AC025244.1	0	0.0728956	0	0	0	0	0	0.0527118	0	0	0.462762	0.0902761	0	0	0	0.196977	0.144382	0.0880494	0.103863	0.0557396	0.426595	0	0.0634213	0.0908121	0.293591	0.172943	0.128889	0	0	0	0.161043	0.0606563	0.13033	0	0	0.0606433	0	0	0	0.116098	0.220747	0	0.744767	0.157089	0.145364	0.128492	0	0.134014	0
AC118555.1	0	0.0245604	0.103844	0	0.845312	0.028815	0	0	0	0	0	0	0	0.060708	0.0654275	0	0	0	0	0	5.96482	0	0.0427365	0	0	0	0.0289506	0	0	0	0	0	0	0	0	0.0408645	0	0	0	0.0782325	0	0	0	0	0	2.59752	0.0317299	0	0
AC037459.2	0.199044	0.17614	0.035464	0.150276	0.256608	0.241096	0.0983202	0.224413	0.115706	0.421583	0.24257	0.228525	0.128185	0.134761	0.0893769	0.266313	0.26581	0.131707	0.155361	0.109031	6.3934	0.175426	0.11676	0.376171	0.0253363	0.149246	0.0840392	0.195573	0.151056	0.259375	0.0648558	0.0663037	0.209948	0.205715	0.105613	0.662895	0.154562	0.152364	0.142033	0.140266	0.0592667	0.178229	0.290413	0.234978	0.183987	3.6814	0.108361	0.0925206	0.376959
AC110285.6	0.32129	0.52222	0.883206	0.113409	0.221897	3.06343	0.177434	0.35245	1.8705	0.0514668	1.22785	1.72462	1.59618	0.172109	1.25205	0.0940755	0.0689562	1.34567	0.694465	0.159726	0.407481	0.336066	0.272608	1.77823	0.0350545	0.247791	1.55944	3.24707	0.731489	0.358864	0.102552	0.782169	1.2864	0.128885	0.0547962	0.057926	0.192463	0.489616	0.750319	1.2753	0.210856	0.34813	0.039522	0.250083	0.416552	0	0.0899553	0.256018	0
LINC02381	0.428007	0.262216	0.58074	2.71166	0.509342	0.68853	0.483648	1.17379	0.580208	2.43657	1.14498	0.46391	0	1.1574	0.216212	0.860389	1.01399	0.995428	0.17791	0.916589	0.548045	1.2455	0.51059	0.233332	0.942938	0.444359	0.382681	0.54994	0.131176	0.943863	0.110342	0.23897	0.133948	8.74815	0.78612	6.98057	0.345139	0.687781	1.11487	0.0994335	0.226874	0.405791	0.155923	0.574041	0.647394	1.5847	0.064526	0.872311	0.652524
AC005920.2	0	0.051488	0.217698	0	1.24703	0	0	0	0	0	0.145271	0	0	0	0.0685806	0	0	0	0	0	16.1203	0	0	0.0641429	0	0	0	0.133393	0	0	0	0	0.12274	0	0	0	0	0	0	0	0.0519731	0	0	0	0	28.3161	0	0	0
AL050343.1	0.173451	0.441681	0.437071	0.0510207	0.886465	0.220509	0.124526	0.190273	0.0272919	0.125031	0.0928011	0.0232762	0.287236	0.139371	0.112655	0.24124	0.241972	0.0227021	0.0267794	0.201202	4.34463	0.15119	0.318867	0.0702433	0.141933	0.156067	0.0664639	0.146079	0.0846213	0.193735	0.0484428	0.132934	0.0784082	0.121764	0.0887464	0.453441	0.0692682	0.220269	0	0.0299339	0.123318	0	0.181358	0.256518	0.0749594	7.05658	0.303519	0.0345532	0.0785755
NNT-AS1	1.73988	1.31972	3.8774	2.4598	1.7419	2.18535	1.15454	1.27742	2.43694	3.9211	3.33506	1.72446	2.30274	2.26033	0.778567	2.08141	3.98263	2.08359	0.784718	2.65392	5.50353	1.839	3.54403	3.53737	1.09078	1.51003	2.93058	1.58166	5.85996	2.60346	3.23697	1.20622	2.14587	1.03387	0.821869	3.76485	3.19784	2.52702	2.88743	2.26322	1.24037	0.714381	1.6928	0.899471	2.37268	7.10695	2.88972	1.27042	2.91614
LYST-AS1	0.0432556	0.06562	0.138725	0	0.585535	0	0	0	0	0.0485032	0.0462861	0	0	0	0	0	0.194957	0	0	0.0501764	5.56825	0	0	0	0.033036	0.0778409	0	0	0	0	0	0.0273011	0	0.0607318	0	0.109181	0	0	0	0	0	0	0.0372463	0	0	2.54467	0	0	0.0685839
SYNPR-AS1	0.605811	1.53172	2.20195	0.16632	0.0390506	1.6533	2.43562	0.39874	4.53736	1.08689	3.63022	4.78026	0.468174	0.41647	1.14252	1.65559	1.0315	0.888068	0.872971	1.59288	1.70313	0.394285	4.90412	0.648786	1.20297	2.54378	6.06656	0.555564	5.01134	1.64904	3.18089	1.9373	0.511199	0.0850572	0.819685	0.356795	1.46773	4.02105	0.565909	2.92741	3.33969	0.153165	3.65154	2.11253	1.46614	3.34792	1.86012	1.38921	1.79301
AC009318.1	0.488698	1.02698	0.334015	0.0461889	1.03025	0.0641654	0.0743294	0.254864	0.105888	0.251534	0.162882	0.0451541	0.185739	0.180246	0.2752	0.155995	0.21665	0.0293602	0.190483	0.0557594	5.10318	0.136872	0.185045	0.0529925	0.22639	0.173005	0.0859565	0.236152	0.0911993	0.0695983	0.2148	0.0809038	0.195564	0.0787376	0.10521	0.606648	0.0111979	0.0569739	0.0187094	0.0193565	0.128815	0.0303825	0.158664	0.0873024	0.169651	5.31287	0.392535	0.0297914	0.0762151
AC011374.2	0.856889	1.16993	0.274813	0.776329	0.331411	1.6395	0.430632	1.08099	0.849423	1.20105	2.15476	0.885427	0.496657	1.04427	0.692586	1.1416	0.579311	1.09911	0.833471	1.09339	7.9877	0.836544	3.30809	0.242914	0.785328	0.231303	0.459687	1.26292	0.975451	1.04218	0.526503	4.94862	3.44747	0.721854	0.920702	0.97329	0.958166	1.4092	1.40079	2.22561	2.09948	0.731172	0.516491	0.747017	1.03689	6.07208	0.629772	0.836438	2.71728
AC005632.2	0.163306	0.619348	0.261868	0.0672512	1.23689	0.266435	0.126261	0.477717	0.17987	0.366235	0.232995	0	0	0.459269	0.577468	0.139466	0.163563	0.199494	0	0.094717	10.3903	0.132857	0.251464	0.360068	0.353382	0.391837	0.170347	0.427888	0.433769	0.283739	0.0760157	0.360751	0.541363	0.286606	0.292445	0.583948	0.0380431	0.169365	0.0635623	0.328803	0.354271	0.0516099	0.117182	0.118639	0	7.13252	0.160029	0.607269	0.0863096
AL390961.2	0.0929327	0.0352454	0.298044	0	1.25799	0	0.0359259	0.101946	0.0511795	0	0.0497217	0	0	0	0.140838	0.0952393	0.0698093	0	0	0.0539008	3.30017	0	0.122658	0	0.0354882	0	0.0415456	0	0.0528956	0	0.0519101	0.0586552	0.12603	0.0652397	0	0.0586427	0	0.0413061	0	0.112268	0.0355775	0	0.040011	0	0	1.98804	0.0910681	0	0
ZNF236-DT	0.609086	0.6204	0.334868	0.55899	0	0.464601	0.484375	0.80179	0.613363	0.780546	0.837974	1.40587	2.42077	0.668866	0.228567	0.749044	0.522896	0.765316	0.601844	0.383549	0.463489	1.82635	0.826876	0.411109	0.172782	0.313167	2.27169	1.23113	0.495258	0.740789	0.379104	0.88968	0.487739	0.635269	0.560953	1.66916	0.243241	0.417686	1.42242	0.693762	0.253163	1.22094	0.149848	0.777518	1.36878	0.139604	0.460439	0.436812	0.469071
AL035071.2	0.0490985	0.223451	1.25971	0	1.37673	0.0436934	0.265726	0.10772	0.108157	0.220219	0.420306	0	2.84577	0.184108	0.446446	0.100634	0.221291	0.0899677	0.318377	0.170862	15.583	0.359495	0	0.0463953	0.0749968	0	0.0877979	0.289453	0.167676	0	0.329103	0.154944	0.177559	0.0689352	0.117233	0.247858	0.137254	0.0872917	0	0	0.0375927	0.0931001	0.126832	0.214015	0	21.4004	0.336793	0.0456444	0.0778479
ERVMER61-1	0.762184	0	0	0	0	0.778764	1.54961	0	0	0.105512	0.0201378	0	0.654467	0	3.29886	0	0	0	1.97288	0.0109152	0.0208844	0	0	0	0	0.0338665	0	0	0	0	0	0	0.0850727	0	0	0	0	0	0	0	0.554756	0	0.59958	0	0.0284658	0.201294	0	0	0
DCUN1D2-AS	0.422931	0.274971	0.387537	0.0497623	1.98624	0.161302	0.0934265	0.198835	0.133094	0.203245	0.581864	0	0	0.169917	0.732507	0.247673	0.0907708	0.332133	0.130595	0.140171	6.43666	0.294921	0.239232	0	0.184577	0	0	0.474921	0.0687785	0.104976	0.101246	0.457605	0.163873	0.296902	0.144262	0.533758	0	0.107418	0.141098	0.072989	0	0.229131	0.156075	0.526717	0.182776	0.807809	0.947304	0.0561683	0.191593
AC110792.3	0.226874	0.516262	1.21268	0.186859	0.658095	0.403797	0.46776	0.580715	0.166591	0.508795	0.242769	0.284158	0	0.212682	0.305621	0.387509	0.568079	0	0.163462	0.263173	16.1133	0.738292	0.598884	0.142922	0.23103	0	0.202849	0.297224	1.11915	0.32849	0.54915	0.572774	0.273489	0.212358	0.36114	0.668093	0.634222	0.336132	0	0.182717	0.115806	0.143399	0.130237	0.74169	0.457554	20.6268	0.148215	0.281218	0.479627
AC244517.7	0.0566236	0.343598	0	0.746184	0.0547494	0.907022	0.175116	1.67711	0.311835	0.571436	0.605905	0	1.31277	0	0.171624	0.522261	0.170138	0.933811	0	0.131366	5.27831	0.138198	0.709984	0.802592	0.475702	0.101897	0.0506272	1.33527	0.580124	0.049191	0.537687	0.214431	0	0.0795007	0	0.357308	0	0.100671	0	0	0.173418	0	0.292542	0.061704	0.171295	15.747	0	0.210561	0.808014
AC002553.1	1.2364	3.6021	2.3431	0.277726	1.24982	0.80021	1.97704	1.57209	0.866605	0.787724	1.08247	0.263962	2.93164	1.47516	1.93052	0.89272	0.844327	0.411922	0.911068	0.684513	10.7895	0.891566	1.26099	0.690376	0.472143	0.707945	0.276367	1.04918	0.575784	0.610287	1.5696	1.33016	0.863775	0.414256	0.50321	1.70225	0.942634	0.749381	0.45936	0.882603	0.709996	0.053283	0.774277	1.19423	0.85007	4.95926	1.5971	0.940434	0.801969
AL136295.7	1.48363	3.96011	2.28873	0.819792	0.99872	1.55428	1.78597	1.05068	1.6548	3.47465	2.99428	0.635092	0.653103	1.51406	1.19536	1.5397	0.902867	1.37651	1.94847	1.41602	4.96014	1.55841	1.83425	1.70364	3.15549	0.811102	0.671654	2.17741	0.684116	1.46835	2.77989	2.60771	1.25645	1.02834	1.56946	3.12859	1.15499	0.884811	1.31574	2.26874	0.776478	1.03271	2.10224	1.8214	0.965821	3.4651	1.60109	1.95541	2.35237
AL121603.2	0.798401	1.45344	1.50219	1.0609	0.658752	0.63472	1.32512	1.12107	1.19596	1.15787	2.08458	0.719991	0.370205	1.56677	0.365677	1.73462	0.847638	0.955817	0.690294	1.00023	3.42591	1.87067	1.60876	0.432548	0.739854	1.01531	0.780477	2.40573	0.690741	0.850816	2.15254	0.577825	0.538968	0.657636	0.902339	1.62562	0.848126	0.832756	1.54135	1.23457	0.725414	1.09002	0.889143	1.18325	0.740689	3.15973	0.730223	0.732337	1.72163
AC006441.1	0.154711	0.430284	0.496172	0.0424744	1.29645	0.183572	0.0797439	0.0565718	0.056801	0.404786	0.220733	0	1.79342	0	0.416819	0.264251	0.309909	0.188994	0.111469	0.418749	8.46991	0.125864	0.0680654	0.194924	0.31509	0.278411	0.138327	0.304026	0.0587056	0.0448009	0.201642	0.130196	0.139874	0.470637	0.24627	0.260336	0.216245	0.183373	0	0.124599	0.0789705	0	0.177623	0.449578	0	5.65392	0.252678	0	0.163534
AP001434.1	0.157047	0.119122	0	2.39292	0.455546	0.069879	0	0	0.259464	0	0	0	0	0.809722	0	0.160944	0.589852	0.287771	0	0.364347	1.04568	0.383295	0	0.0742001	0.239885	0	0.140415	0	0.089388	0.272864	0	0	0	3.47282	0.187491	0.3964	0	0.349015	0	0	0	0	0	0	0	0.629922	0	0.145998	0.124502
AC010976.1	0.261763	0.359874	0.498453	0.0370553	0.601111	0.112834	0.221358	0.148062	0.243265	0.174277	0.284479	0.0922094	0.42671	0.226217	0.3843	0.13413	0.178198	0.119913	0.238696	0.166055	6.56319	0.159718	0.269915	0.0657028	0.0718459	0.169286	0.0694815	0.136637	0.162959	0.135021	0.260445	0.29945	0.240358	0.117722	0.0830098	0.314872	0.0285841	0.236329	0.0573098	0.128466	0.128395	0.0697997	0.309922	0.191652	0.111358	5.10755	0.372743	0.14829	0.214004
AC083806.2	0.00839337	0.012733	0.080755	0.00691297	0.324622	0.0298775	0.00648941	0.092074	0.0277341	0.00941161	0.0628697	0	0	0.0314732	0.0763198	0.0258051	0.0504395	0.01538	0.0907109	0.0292088	3.46495	0	0.0166171	0.0634501	0.0320517	0.0151043	0.00750452	0.016494	0.0382188	0.00729162	0.0468834	0.0211902	0.0379421	0.0235689	0.0300614	0.0423712	0.0351952	0.00746125	0	0	0.0257059	0.0318309	0.0289092	0.0457322	0.0507826	3.50129	0.0411248	0.0234087	0.0266162
AL390728.6	3.78015	5.92665	10.3251	1.22153	4.79176	2.75237	10.4181	4.56342	10.8572	9.02506	11.0511	4.96113	6.70925	3.69627	8.73472	5.56072	5.19004	1.32569	1.75925	4.15417	44.1975	4.89993	10.4082	3.69166	3.4534	3.90579	5.66001	5.36697	22.3601	2.87542	8.42581	13.6759	7.52204	2.01884	1.72744	10.0893	3.1348	7.04226	0.633582	9.59208	8.91835	0.685922	5.5911	6.09027	2.68106	20.3132	4.23602	5.06114	4.87518
AP001363.1	0	0.45325	0.273772	0	0.825389	0.151934	0.330001	0	0.282068	0.0957204	0.0913448	0	0	0.0800242	1.37993	0.524898	0.128248	0	0	0.198045	2.84194	0.208344	0.112669	0	0	0.153618	0	0.167751	0	0	0.286095	0	0	0.0599266	0	0.215467	0	0.0758843	0.199354	0	0.13072	0	0.220515	0.0930234	0.258241	1.3696	0.250955	0.317436	0
ZDHHC20-IT1	0.717061	0.3885	1.14984	0	0.0990467	0.774862	0.435601	0.505674	0.338482	0.287161	0.71249	0.288678	0	0.192058	0.310483	0.15747	0.153898	0.469263	0.442834	0.35648	5.34286	0.250013	0.473209	0.0967974	0.50853	0	0.137384	1.10716	0.349832	0.0889909	0.200267	0.387924	0.55568	0.071912	0.0611476	0.12928	0.0715902	0.182122	0	0.247499	0.117648	0.291361	0.088206	0.111628	1.3945	1.50656	0.5521	0.0476154	0.324838
AC022306.3	0.368774	0.37296	0.525641	0.101244	0	0.474033	0.190081	0.404539	0.270786	0.597295	0.526146	0.0769809	0	0.153646	0.206989	0.209959	0.246236	0	0.0885668	0.332715	7.82103	0	0.162243	0.038719	0.688471	0.368683	0.0732714	0.161041	0.419799	0	0.938393	0.284478	0.185227	0.143824	0.195672	0.258561	1.20272	0.32782	0.0956901	0.197999	0.188237	0.310785	0.282259	0.35721	1.23956	2.62964	0.602291	0.152369	0.649676
AC004066.2	0.315192	0.478154	0.126356	0.129799	0.723803	0.525925	1.09662	0.777961	0.130186	0.265072	0.801024	0.740201	1.37015	0.295474	0.398055	0.161507	0.236766	0.577555	0.596123	0.0914052	3.148	0.288476	0.234005	0.0744596	0.451358	0.0709006	0.281813	0.387119	0.224251	0.205364	0.550184	0.273536	0.427446	0.0276585	0.14111	0.198893	0.165208	0.350235	0.184019	0.333172	0.512825	0	0.203552	0.128802	0.119188	3.47668	0.50191	0.146509	0.374813
PLCG1-AS1	0.0308293	0.10523	0.0494362	0.0253917	0.149044	0.0274354	0.0595898	0.0338192	0.0339563	0.224701	0.313396	0.02896	0.357375	0.043351	0.0778685	0.0789861	0.162108	0.141228	0.0666372	0.0894045	3.96861	0.112865	0.0610354	0.0728298	0.094182	0.055479	0.0964756	0.0605833	0.105285	0.10713	0.232477	0.0291872	0.139363	0.0324637	0.0184028	0.427987	0.0215456	0.0822166	0	0.11173	0.0708142	0.0584582	0.0398194	0.050393	0.0466317	4.74021	0.271896	0.0573209	0.293287
PAN3-AS1	0.667245	1.3412	0.855967	0.357213	0.709676	2.2564	0.4514	0.603865	1.74544	1.1597	4.76589	0.344733	0	0.90698	1.19658	0.461569	0.801955	0.855859	0.504785	0.677251	8.36722	0.77354	0.86966	0.756611	0.624261	0.480298	1.1186	1.24566	1.80397	0.782541	1.04358	1.55821	1.52322	0.339599	0.358467	1.28419	0.209843	1.17146	0.545384	0.644853	0.702464	0.411198	0.646365	0.854356	1.46343	4.59441	1.92888	0.976979	0.899256
AL049780.2	0.18422	0.698665	0.196936	0.252879	0.89061	0.109293	0.142431	0.606258	0.202905	0.34428	0.525668	0.115366	1.42366	0.518086	0.12408	0.125861	0	0	0	0	1.63547	0.149871	0.20262	0.464206	0.187594	0.552522	0.164711	0.241343	0.0699029	0.160038	0.343003	0.155029	0.111035	0.172432	0.219931	0.619982	0.0858302	0.0545871	0.286809	0.222547	0.094033	0	0.158627	0.066916	0	4.43348	0.240698	0.0570866	0
AP001381.1	0	0.0320112	0	0	0.979338	0	0.130517	0	0.0464832	0.141967	0	0.0792874	0	0.079125	0	0.0865001	0	0	0.182441	0.0489548	9.36671	0	0.0835522	0	0	0	0	0	0.0480419	0	0.0942936	0.133183	0	0.0296267	0	0.213046	0.0589882	0.0750317	0	0	0	0	0	0	0	8.23814	0	0.0392337	0.133828
AC009065.8	1.34416	2.42961	1.37581	0.683095	1.93568	1.01803	2.27751	1.25492	1.2285	1.09034	0.673262	0.322382	0.663049	0.911545	2.62939	0.791344	0.773395	1.36253	0.556353	1.26065	1.71382	1.11681	2.30256	1.56743	1.98765	0.669057	0.511412	0.955417	1.23714	1.11803	1.11824	1.426	1.21526	0.762924	1.09259	1.19109	0.75951	0.915234	0.400733	1.93476	2.14593	0.379607	1.92083	1.18428	1.73035	1.30008	1.28917	3.21706	0.952254
BACE1-AS	2.161	5.80393	3.04095	2.17941	0.724921	4.63116	3.08586	3.67683	5.05184	4.03037	4.60121	0.828561	2.8118	3.16276	4.34433	2.35023	1.85521	1.65666	1.04859	3.83687	4.3558	1.29165	5.64623	2.14621	2.71144	1.82538	0.867499	3.55331	1.30531	2.26047	2.51271	2.75571	4.16669	1.82665	1.55322	3.33953	1.78765	4.64572	1.80238	4.0491	3.15724	2.13247	2.41142	2.57116	3.13528	5.9555	4.86194	3.30046	5.55912
AC009268.2	0.394507	0.149619	0.158153	0.284309	0.381449	0.131654	0.152508	0.162288	0.325891	0.221183	0.527681	0.0926466	0	0.184914	0.0498222	0.353761	0.740865	0.180723	0	0.114406	4.04962	0.361069	0.19526	0.465983	0.414288	0	0.176364	0.0969067	0.898184	0.342722	0.302998	0.466867	0.0891681	0.138474	0.529857	0.560121	0.137854	0	0.345489	0	0.377573	0	0.127387	0.322427	0.298362	2.50544	0.0483239	0.595974	0.0781886
AC022306.2	0.626973	2.21931	4.13323	0.459013	1.41451	1.39488	0.861777	1.49019	1.91824	1.44513	1.97542	0.588957	0.807547	0.946932	1.37246	1.10659	0.83728	0.255302	0.527021	0.404048	19.0951	0.935132	1.14933	0.55954	1.56954	1.19095	0.218002	1.57432	1.14989	0.726232	3.32702	1.6928	1.19667	0.440141	0.706931	1.36274	2.14217	0.897945	0.894784	1.22028	0.613395	0.264191	1.61961	1.21462	2.42355	8.7553	1.26292	0.777154	1.6016
AC004466.2	0.218374	0.132512	0.420208	0	0.591209	0.0388668	0	0.287463	0	0	0.0467346	0.0820533	0	0	0.176502	0.134276	0.196846	0	0	0.0506626	2.03563	0	0.115289	0.0825405	0.166781	0	0	0.0858263	0.149153	0.0379419	0.121979	0.0551314	0	0.0306601	0.0521414	0.440956	0	0	0	0.0527614	0	0	0	0.0475934	0	4.55473	0.0427985	0.243614	0.0692484
AC134349.1	0.0585356	0	0	0	0.848971	0.0520916	0	0	0.0644728	0	0	0	1.3571	0	0.295698	0.0599884	0	0	0.126524	0.067901	6.49587	0	0.0386293	0	0.0447059	0	0	0	0	0	0.0326966	0	0	0	0	0.0738745	0	0	0	0	0	0.110995	0	0	0	7.04367	0.0573611	0.0544176	0
AC016831.4	0	0.0513333	0.253218	0.00928995	2.92282	0.200753	0.488362	0.0494932	0.236045	0.0758864	0.108626	0.0847637	0.653757	0.0422951	0.170937	0.0577966	0.0338914	0.0206683	0.0243803	0.013084	23.457	0.0550578	0.483833	0.0106584	0.017229	0	0.0806792	0.177323	0.16692	0.0195976	0.107107	0.142381	0.0917789	0.00791823	0	0.341642	0.0315312	0.080214	0	0.38153	0.103634	0.0427757	0.0291371	0.0491655	0.0682438	61.7706	0.0663184	0.083887	0.035768
AC079313.1	0.0825501	0.0626154	0.397119	0.0339951	0.678451	0.0367313	0.0319122	0.0452781	0.0909232	0.925648	0.3975	0.0775448	0	0	0.083402	0.507594	0.0620101	0.0756322	0	0.0478789	5.95455	0.100738	0.0544772	0	0	0	0.0369041	0	0.093972	0.0358572	0.0230553	0.0260511	0.0746334	0.202829	0.0985529	0.208364	0	0.0366913	0.385564	0	0	0.0782655	0	0	0.124864	6.29115	0.0404469	0.115114	0.588992
AC093423.2	0.0515702	0.0782334	0	0.0424744	1.34631	0.045893	0.0797439	0.169715	0	0.231306	0	0	0	0.0483441	0.104205	0.0528502	0.309909	0	0	0	7.55424	0	0	0	0.0393862	0	0	0	0	0.0896019	0.028806	0.032549	0.0932491	0.108608	0.0615674	0.130168	0	0.0458431	0.240867	0	0	0	0	0.0561972	0	4.96442	0.0505355	0.0479423	0.081767
AC114760.2	0.120048	0.0745017	0.140001	0.0179771	1.41399	0.038848	0.042189	0.239437	0.0120204	0.0367121	0.0700679	0.0410068	0	0.0716149	0.11026	0.0223686	0.0819795	0.0199977	0.0235892	0.050638	9.97943	0.0266357	0.0288083	0.103126	0.041675	0.0392786	0	0.0643386	0.0124234	0.0663661	0.0548638	0.0619928	0.0493339	0.0766132	0.0390871	0.275464	0.0152541	0.00970143	0	0.013184	0.0250679	0	0.0187945	0.0356777	0	17.4805	0.0748611	0.0202913	0.0173037
PRKCZ-AS1	1.06573	2.38567	1.66726	0.417469	0.113098	1.60766	0.85412	1.1976	0.70143	1.22416	2.19733	0.122086	2.56119	0.865037	1.26055	0.905707	1.54253	1.19075	1.34842	1.05532	0.98075	0.983325	2.37579	0.540369	0.397042	0.444376	0.244027	1.30254	0.147949	0.733893	0.921973	2.87923	1.44528	0.447065	0.667193	1.60743	0.544978	1.58281	1.03195	1.13045	0.507502	1.13363	1.47722	1.77034	1.14019	1.42489	4.27926	0.821599	1.15398
AL355102.1	0.195967	0.111483	0	0	1.13688	0.0435984	0.189392	0	0	0.0549352	0.104848	0	0	0.0459269	0	0.301246	0	0	0	0.0568302	1.8485	0	0	0	0.0748338	0.0881633	0.0438035	0.0962747	0.0557704	0.0425609	0.0273656	0	0.0442933	0.137571	0	0.247319	0	0.043551	0	0	0	0	0.0843709	0.106775	0	4.19218	0.0480087	0.0455452	0
AP003392.1	1.20653	2.68013	5.11319	0.14196	4.66637	0.421812	0.499734	1.13446	0.901756	1.3529	1.0144	0.16191	4.49555	0.565525	1.26251	0.750715	0.517897	1.73708	1.21081	1.39956	2.39093	0.946511	0.796222	1.01795	0.592374	0.310173	0.269689	1.60887	0.588628	0.748681	0.577661	0.543935	0.818113	0.453747	0.257217	1.25078	0.602289	1.49389	1.0063	0.260276	0.39591	0.490244	0.779181	1.31478	1.56426	5.99169	2.44909	0.120177	0.478251
AC021851.1	0.270767	0.473956	1.00197	0.188701	0.54375	0.333637	0.305968	0.319876	0.389995	0.513811	0.200587	0.665223	0.241443	0.253829	0.58921	0.149417	0.219041	0.419822	0.495221	0.217446	5.26994	0.508344	0.893437	0.177134	0.23861	0.187408	0.521432	0.327441	0.711304	0.37998	0.628247	0.604713	0.320124	0.248568	0.348123	0.105145	0.174675	0.518426	0.145923	0.754849	0.239211	0.118483	0.448367	0.249667	0.378053	6.29359	0.204104	0.445349	0.39629
AL035252.3	0.461409	1.83589	1.4019	0.300021	0.375694	0.612319	0.863692	0.417359	0.588453	0.517385	0.848877	0.152082	1.0322	0.341483	0.760594	0.597298	0.389167	2.12112	0.332444	1.12681	3.61123	0.158054	0.833361	0.451304	1.60124	0.189374	0.354645	0.397687	0.285663	0.33052	0.605897	0.827684	1.05388	0.0966059	0.492871	0.68448	0.758075	1.64067	1.38001	1.53531	1.27058	0.736775	1.67984	0.441059	3.45286	1.53687	2.18936	0.481627	0.872769
LINC00622	0.0430628	0.119767	0.50639	0.248273	0.111033	0.395996	0.221963	0.362167	0.632409	0.515061	0.138239	0.0269678	0.166396	0.148019	0.116019	0.0882632	0.301914	0.0263027	0.18616	0.199811	3.28145	0.140134	0.549422	0.298407	0.219258	0.0258313	0.0513366	0.112832	0.0980422	0.162111	0.0641437	0.425811	0.116799	0.322459	0.102821	1.01448	0.280889	0.421085	0	0.0693628	0.0989144	0.0816553	0.0988806	0.156422	0.651359	1.68889	0.0984638	0.266889	0.227594
AC083805.2	0.332501	0.308253	0.710908	0.121714	0.571548	0.065755	0	0.121583	1.46491	0.12428	0.158131	0.832908	0.428264	0.1039	0.559887	0.302892	0.444033	0.406182	0.878409	0.171422	6.39578	0.360674	0.268189	0	0.028216	0.132968	0.231225	0.290403	1.21963	0.0320951	0.0825456	0.163225	0.567826	0.0259355	0	0.139877	0	0.0328417	0.0862779	0.178524	0.311157	1.05081	0	0.201297	0.111763	5.33472	0.253423	0.137382	0.0585774
AC016405.1	0.0221377	0	0.354989	0	1.41273	0.0394013	0	0	0.0487663	0.0248234	0.189509	0	0	0.0415057	0.134197	0.0680615	0.0665177	0.08113	0	0	9.53196	0	0.0292186	0	0.0676297	0.039838	0.0395867	0	0	0.0384637	0.0618281	0.0279448	0	0.0310818	0.132146	0	0.0928282	0.0196792	0	0.053487	0.01695	0	0.0190622	0.0482479	0.0669701	10.8923	0.151855	0.061741	0.0351004
AC004908.2	0.94228	0.982756	1.38507	0.420378	0.911091	0.66385	0.455332	0.387625	0.648659	0.572321	1.05031	1.03267	0.455124	0.6625	0.277668	0.885194	0.884778	0.431657	0.169727	0.910867	9.23682	0.574942	0.958667	1.7437	0.839598	0.423921	0.421247	0.617232	1.43021	0.613945	0.98688	0.594727	1.56184	0.826862	0.609346	1.13965	0.823163	0.767833	0.0916891	0.853742	0.450916	0.595581	0.946601	0.513411	0.475091	11.4436	0.8849	1.24099	0.747015
AC018761.3	0.058083	0.176227	0	0	0	0.0516888	0	0.254864	0	0.0651293	0.248609	0	0	0.163348	0.0586824	0.0595246	0	0.106431	0	0.067376	1.54696	0.283519	0	0.0548852	0.0443602	0	0	0.11414	0.0661195	0.151376	0.0648876	0.0366595	0.0525127	0.0407748	0.0693427	0.21991	0	0	0	0	0.0444718	0	0.0500137	0.126589	0	2.17442	0.170753	0	0
LINC01790	0	0	0	0	0.00764034	0	0	0	0	0	0	0	0	0	0	0	0	0	0	0	0.140304	0	0	0	0	0	0	0	0	0	0	0	0	0	0	0	0	0	0	0	0	0	0	0	0	14.8121	0.00774334	0	0.0125288
AP003774.4	1.10669	1.72975	3.76436	0.441936	0.583668	11.9973	9.0491	0.331096	20.0202	9.40111	0.968908	21.8628	16.3276	0.408695	9.89357	6.42688	10.0766	39.6974	1.1598	14.7048	7.14546	5.32021	26.2921	0.126758	0.102451	0.1207	33.8226	4.74497	12.1782	0.320473	0.0561973	6.09595	35.4136	0.258969	0.680631	1.35437	0.0937491	22.0606	30.8572	85.0778	27.1408	31.8589	22.4952	5.40865	24.8557	2.06256	9.85894	2.89944	15.2606
AC039056.2	0.485123	0.301069	0.424319	0.254265	0.724921	0.0392471	0.579665	0.338656	0.0485754	0.19781	0.141575	0	0.511236	0.372089	0.401015	0.497164	0	0.242437	0.0953263	0.255791	2.05554	0.43055	0.145521	0.375066	0.168413	0.476185	0	0.173332	0.251021	0.306505	0.197075	0.278354	0.558217	0.712083	0.315909	0.166977	0.616433	0.196022	0	0.639332	0.60781	0.334505	0.265826	0.240295	0	1.17931	0.432173	1.80398	0.34963
AL121895.1	0.0158204	0.072	0.583482	0.00651503	0.0535387	0.0422364	0.0244634	0.0347095	0.113263	0.195136	0.21161	0	0.366783	0.0222461	0.183812	0.0729588	0.154492	0.0289892	0.136783	0.0917581	5.93407	0.057918	0.114844	0.00747471	0.0845787	0	0.014145	0.17099	0.0180094	0.0137438	0.0618585	0.0798815	0.0214548	0.00555305	0.0472182	0.149746	0	0.0773492	0.036946	0.114671	0.0545088	0.0149993	0.0340564	0.0948192	0.167508	10.4915	0.302308	0.0367686	0.050168
AL139081.1	0	0.0894974	0	0	0	0.105001	0	0.0647169	0	0.132305	0.0631284	0	0.683878	0	0	0	0	0.108103	0	0	14.0103	0	0	0.0557472	0	0	0	0	0	0	0	0.0744707	0	0	0	0	0	0	0	0	0	0	0	0.0642884	0	2.99735	0.0578116	0	0.18708
AC120349.1	0.0799156	0	0.512594	0	0.849975	0.142236	0.0617874	0.0876662	0.352086	0	0	0	0	0	0.322961	0.081899	0	0	0.345473	0	7.80426	0	0	0	0.0610346	0	0.0714526	0	0	0	0	0.151318	0	0.112203	0	0	0	0	0.373259	0	0	0	0	0.261257	0	3.84654	0.0783121	0	0.886969
FOXP1-AS1	0.0321946	0.07326	0.309753	0	0.498063	0.0286504	0.099566	0.0706339	0.03546	0	0.0344501	0	0	0.0301806	0.130107	0	0	0	0	0.0373455	2.92964	0.0785754	0.0212461	0.0912662	0.098353	0.0579359	0	0.0632662	0	0.0279686	0.0359663	0.0203198	0.029107	0	0	0.081262	0.0449996	0.0572384	0	0	0.0246501	0.122094	0.0831656	0.105249	0	3.78793	0.0630972	0.0299297	0.051046
AC104982.1	0	0.0191422	0.0809358	0	0.561227	0	0.0195118	0	0	0.0282981	0.0270045	0	0	0	0.101988	0.0258628	0.0379144	0	0	0.0878227	6.8334	0	0	0	0.0192741	0	0	0.0495928	0	0	0.0140965	0.0318564	0	0	0	0.0318496	0	0	0.0589357	0	0	0	0.0217305	0	0	10.9323	0	0.0469222	0.0800273
AC091231.1	0	0.0874374	0	0	0.724484	0	0	0	0	0	0	0	0	0	0.232928	0	0.0865921	0	0	0.066859	3.07017	0	0	0	0.0440199	0	0	0	0	0	0	0	0	0	0	0	0	0	0	0	0	0	0	0	0	3.8531	0.0564809	0	0
AL161772.1	0.725326	0.286708	0.458685	0.706778	0.251882	1.65006	0.327787	0.0840498	1.35587	0.137462	1.01664	0.623768	0.355269	0.248996	0.712169	0.790441	0.675309	1.20741	0.320182	0.456239	1.21304	0.797864	0.630353	0.371657	0.292584	0.358488	1.84507	1.18445	0.657059	0.754366	1.33243	0.673797	1.01598	0.0322724	0.432967	0.154715	0.47121	0.731048	2.38575	0.425775	0.746989	1.09448	0.598169	0.940692	0.618093	2.07613	0.690751	0.517596	1.03666
AC107958.2	0	0	0	0.0313536	0	0	0	0	0	0	0	0	0	0	0	0	0.0571918	0	0	0	0	0	0	0	0	0	0	0	0	0	0	0	0.103251	0	0	0	0	0.0338403	0	0	0	0.072184	0	0	0	10.3831	0.335737	0	0.0603584
AC006064.2	0.21551	0.37364	0.756986	0.185951	1.22049	0.0913263	0.111082	0.135092	0.135639	0.207133	0.40631	0.0771211	0.118962	0.202028	0.165893	0.262927	0.323774	0.244461	0.199638	0.249991	5.26148	0.175328	0.345395	0.145461	0.164593	0.258548	0.440429	0.121001	0.175235	0.169391	0.0917173	0.116589	0.176286	0.273763	0.0980144	0.349693	0.0860647	0.264558	0.0958644	0.111577	0.141435	0.214054	0.273937	0.279579	0.40359	5.07676	0.140791	0.143106	0.244072
LNCSRLR	0.158929	0.0723301	0.10194	0.0785388	0.768345	0.367727	0.172029	0.104606	0.0350099	0.106926	0.204076	0.0597172	0	0.0893923	0.128456	0.0651496	0	0.232977	0	0.0368715	2.963	0.077578	0.230741	0.0600718	0.0242761	0	0.0568396	0	0.180919	0.0276136	0.0887743	0.10031	0.0862126	0.535536	0.0379477	0.160461	0.310998	0.169536	0.0742307	0	0.146023	0.120544	0.08211	0.138551	0.0961574	5.94976	0.186889	0.0886493	0
AC024075.2	2.08073	5.63998	5.93711	1.95316	1.13907	3.47189	3.05187	2.46715	3.16805	3.6713	4.15833	1.00603	8.15825	1.9936	2.3959	2.44596	1.63197	2.60723	2.05032	2.34265	6.79134	3.92077	4.64443	1.30115	2.76931	1.45921	1.69623	5.59217	3.20462	1.59495	2.8458	3.82394	2.30999	2.00846	2.63022	4.2286	1.90324	2.9649	2.00085	2.69846	1.99142	1.65362	2.54258	2.98433	3.9341	8.46867	3.85308	1.93436	4.46349
RMRP	0	0	0	0	0.731762	0	0	0	0.0463098	0	0.224954	0.0789915	0	0	0	0	0	0	0	0	1.30645	0	0.0277468	0.0397303	0.064223	0	0	0.0826238	0.0957252	0	0.0234854	0	0.0380129	0	0	0	0	0.0373758	0	0	0.0965768	0.0797257	0.0724079	0	0	0.44972	0	0.0781745	0.0666646
AC025857.2	4.07166	4.52488	2.73311	8.11083	6.31735	5.05595	2.41594	2.07747	3.96318	1.91119	4.25559	8.53905	2.19531	6.83501	6.69669	5.62832	7.68196	4.85826	3.27474	4.17391	19.5449	5.5465	2.68701	2.41587	5.71315	4.43039	1.94723	8.1874	4.31166	2.55008	1.21651	3.94444	6.6775	7.37853	2.26092	5.85564	2.51468	2.6094	1.54793	4.11805	8.55503	6.10471	4.64749	7.01662	5.72904	16.205	7.33041	6.25002	5.1046
AC063965.1	0.135488	0.582361	0.144841	0.0743941	2.53274	0.281336	0.0349179	0.3468	0.0994871	0.253208	0.0966534	0	0	0.381037	0.0912575	0.277702	0.135702	0.331023	0.0976188	0.261943	26.5628	0	0	0.170705	0.172463	0.325091	0.04038	0.177501	0.822585	0.078469	0.227042	0	0.122495	0.0634094	0.161753	0.284987	0.189377	0.28103	0	0.163677	0.172896	0	0.388884	0.393718	0	29.4671	0.265539	0.125957	0.143215
AC011442.1	0.184723	0.326935	0.789898	0	0.654899	0	0.0952134	0.0675461	0.0678198	0	0.527104	0.115682	0.713774	0.173167	0.311049	0.0631025	0.277521	0	0.133092	0.142852	3.68987	0	0.446981	0.0581842	0.0940534	0.110806	0	0.242002	0	0.106984	0.378334	0.0777262	0	0.0432258	0.0735108	1.24335	0.172129	0.273681	0.287593	0	0	0	0.15906	0.536791	0	3.62234	0.181017	0.286213	0
AC134775.1	0.145708	0.147362	0.155767	0	0.845312	0.0432225	0.112656	0.0532799	0	0.0544616	0.155916	0	0	0.045531	0	0.0995497	0.0729688	0	0.104982	0	1.40137	0	0.096157	0.0917907	0.0370943	0.0874033	0	0	0	0.042194	0.0813892	0.0306549	0.0439115	0.170481	0	0	0	0	0	0	0	0	0.0418218	0.476344	0	3.11703	0.380759	0	0
SAMD12-AS1	0.307312	0.563325	0.164263	0.147647	0.965705	0.319061	0.435601	0.0842791	0.197448	0.37331	0.849507	0.721696	0	0.192058	0.36223	0.498653	0.500168	0.656969	0.553543	0.594134	2.15988	0.125006	0.574611	0.217794	0.352059	0.276512	0.412152	0.301953	1.25357	0.222477	0.3004	0.517233	0.115767	0.035956	0.122295	0.387841	0.357951	0.500836	0.418644	0.433123	0.549025	0.194241	0.904111	0.474419	0.929667	6.16322	0.225859	0.357115	0.284233
AC007285.2	0.348049	0.165	0.139528	0.107498	0.420662	0.2323	0.168186	0.0477256	0.431271	0.292705	0.279325	0.163473	0	0	0.0439551	0.178344	0.196086	0.239161	0.0940381	0.252335	12.07	0.106183	0.229688	0.123333	0.199364	0.156583	0.35009	0	0	0.113386	0.170111	0.137296	0.432672	0.0916253	0.20776	0.0549067	0.0608102	0.464095	0.203203	0.262789	0.0666219	0.41248	0.074924	0.237048	0	7.44557	0.298433	0.323564	0.137962
LINC01703	0.466645	0.916122	1.49657	0.384339	0.0796234	0.952686	0.382013	0.271007	1.5117	0.800274	0.763692	0.309424	2.54559	1.1065	0.415994	0.393834	0.989745	0.502986	0.415326	0.350257	1.76678	0.267979	1.21369	2.2307	0.0419288	0.0987945	1.61982	0.215768	0.218734	0.262312	1.57927	0.935555	0.645247	0.0385399	0.589877	0.935354	3.41471	0.707637	1.66671	3.68083	0.546445	0.780748	0.307271	0.35895	1.16256	0.734014	0.941462	0.740039	0.826933
AD001527.1	0.178387	0.631441	1.14421	0.097949	1.32236	0.317498	0.321816	0.456604	0.196481	0.466732	0.127256	0.335141	0.689291	0.278712	0.660835	0.365628	0.357335	0	0.257054	0.34488	1.58369	0.145126	0.706336	0.280942	0.136241	0.107006	0	0.233701	0.0676896	0.206628	0.332142	0.600481	0.215039	0.208715	0	0.975572	0	0.264294	0	0.359167	0.455279	0	0.409611	0.388784	0.359766	2.38506	0.757499	0.552791	0.18856
AC007637.1	0.421006	0.469616	0.238271	0.224368	0.478907	0.506891	0.114884	0.163001	0.27277	0.777544	0.768501	0.186108	0.287078	0.255374	0.750618	0.659872	0.967358	0.453793	0.642353	0.660729	4.06742	0.543983	0.228804	1.5445	1.02136	0.311962	0.398564	0.486664	0.140958	0.387257	0.857657	0.140676	1.07472	0.452018	0.236527	0.375055	0.27692	0.55037	0.231339	0.179505	0.208578	0.422634	0.511789	0.404805	0.299673	2.0529	1.28621	0.207205	0.235597
AP004608.1	0.384931	0.687488	0.446524	0.62733	0.116144	3.59804	1.65481	0.0988275	0.556278	0.0244896	1.20064	0.189771	1.10763	0.473456	1.00673	0.66307	1.18122	0.850416	0.755313	1.24772	0.557441	0.0932815	2.08266	0.0025797	0.137611	0.127733	0.883606	2.41952	0.944752	0.0308315	0.0945449	0.27569	2.60641	0.155236	0.453033	0.954373	0.00381583	2.99713	0.949946	1.00918	1.33776	0.181182	0.984958	3.16832	1.59393	3.85447	4.69503	0.180194	1.70978
AL133330.1	0.416151	0.777	0.923979	0.131828	2.35236	0.740677	0.519752	0.737442	0.564137	0.251266	0.23978	0.0601413	0.371081	0.720218	0.97026	0.459286	0.336651	0.29329	0.207578	0.3342	4.68921	0.390645	0.739389	0.39324	0.391177	0.403247	0.143108	0.125814	0.255086	0.166858	0.572191	0.585927	0.289416	0.202252	0.305738	0.848403	0.134232	0.369936	0.149516	0.348046	0.514711	0	0.358337	0.55814	0.387361	7.27602	0.815603	0.446394	0.101512
AL020997.2	0.122479	0.278707	0.392803	0	1.18425	0	0.284088	0.134358	0	0	0.13106	0	0	0	0.494973	0	0.184008	0	0.264738	0.284151	12.7764	0	0.323311	0	0.280627	0	0.219018	0	0.278852	0	0	0	0.996599	0.0859817	0	0.154574	0.171194	0.108878	0	0	0.562665	0	0.421855	0.133468	0	14.0831	0.360066	0.455452	0
AC092794.1	0.232332	0.734279	0.372555	0.0318923	0.449284	0.275674	0.299382	0.16991	0.255897	0.911811	0.372913	0	0	0.290397	0.273851	0.39683	0.465396	0	0.0836972	0.0898347	15.4696	0.0945065	0.485521	0.14636	0.118294	0.209047	0.242349	0.304374	0.352637	0.0672784	0.259551	0.73319	0.490118	0.135916	0.0462284	0.684164	0.216493	0.20653	0.0904288	0.374225	0.266831	0.0734243	0.40011	0.464158	0.351421	13.1501	0.30356	0.0719958	0.368373
AC108102.1	0	0	0.26378	0	0.636212	0	0.0317957	0	0	0.0922269	0	0.0772618	0	0	0.0830976	0	0	0	0.0888901	0	6.84556	0	0	0	0.0314083	0	0	0	0	0	0	0	0	0.0288698	0	0	0	0	0	0	0.0314873	0	0	0	0	9.89713	0	0.0382313	0
AC145423.3	0.241287	0.366039	0.928596	0.198729	0.419941	0.343559	0.559659	0.158813	0.318913	0.432894	0.309829	0	0.559403	0.090477	0.780086	0.296731	0.5075	0.26528	0.625847	0.279892	1.82079	0.353337	0.318464	0.775209	0.147424	0.0868418	0.043147	0	0.329606	0.251538	0.431287	0.365496	0.349035	0.203263	0.115225	0.730836	0.134902	0.300287	0	0.23319	0.147795	0.183011	0.207766	0.525871	0.437959	1.03234	0.709337	0.17945	0.153029
AC080162.1	0.550783	0.313332	0.294402	0	0.621311	0.28592	0.0709737	0.25175	0.101108	0.102933	0.294685	0.0862311	0	0.258164	0.649211	0.517415	0.0689562	0.0841042	0.0992093	0.106484	14.16	0.112022	0.272608	0.346973	0.140218	0.247791	0.0410379	0.360785	0.0522492	0.159495	0.35893	0.0579385	0.248981	0.193328	0.109592	0.463408	0	0.285609	0	0	0.105428	0.261097	0.19761	0.250083	0	18.7783	0.674665	0.213348	0.145549
LINC00342	2.69436	14.0056	13.0582	0.531742	3.10457	4.3665	2.56902	2.71015	1.6213	3.68724	2.59757	0.598381	3.19317	3.96221	3.83538	3.07882	4.07377	0.993734	1.13499	2.34658	7.6231	1.91186	10.5606	1.69192	1.78824	2.58698	0.600333	1.9961	2.13623	2.61738	10.7226	2.40144	3.70453	1.29925	2.25064	14.7206	6.84619	2.47166	0.522677	1.81985	2.95274	0.718201	8.65753	1.64159	3.17701	6.65236	6.69775	2.84892	2.74338
AP005131.1	0.0142484	0.0216152	0.0609279	0.0156471	0.321458	0.00422661	0.0146883	0.0208404	0	0.0213026	0.0203288	0	0	0.00445235	0.0719771	0.0243367	0	0.00870288	0	0.0165281	8.03243	0	0.00313431	0.00448797	0.00362735	0.00854692	0.0042465	0.0186665	0.00540661	0.00412603	0.0185706	0.00899298	0.00429398	0.0166709	0.0113403	0.0839165	0.013277	0.00422201	0	0	0.0109094	0	0.0122689	0.0569315	0.0431037	7.15022	0.0139625	0	0.0376525
PCED1B-AS1	1.24634	2.12846	0.724627	1.24863	1.16985	0.629159	0.55225	1.3992	0.25689	1.34851	0.896904	0.602502	0.675916	1.98145	0.279823	1.74785	1.92721	1.56259	0.472624	0.980743	2.1515	1.47646	0.360744	0.943556	1.04651	0.68204	1.27076	2.30599	0.514415	1.91221	0.162849	0.124206	0.30312	3.34628	2.3929	7.2208	0.224125	0.861723	0.5617	0.202514	0.50225	0.718666	0.244763	1.5329	1.23475	3.62511	0.0999923	0.657253	0.173345
AL133406.2	0.338607	2.02617	1.44793	0.0619744	0.527477	0.703106	1.0181	0.453991	0.704465	0.653903	0.543494	0.176709	0.654194	0.458503	1.31139	0.828971	0.650019	0.585992	0.528592	0.981957	3.67413	0.41321	1.37798	0.231086	0.660886	0.677047	0.336388	0.369669	0.449701	0.277818	1.00874	1.06857	1.3776	0.2245	0.965704	0.854675	0.262936	0.836121	0.351449	0.363605	0.532919	0.0713405	0.93949	0.737975	0.455263	2.26362	0.940138	0.507156	0.447398
AC110603.1	0	0	0	0	0	0	0	0	0	0	0	0	0	0	0	0	0	0	0	0	4.27506	0	0	0	0	0	0	0	0	0	0	0	0	0.0338048	0	0.0607728	0	0	0	0	0	0	0	0	0	5.53694	0	0	0
AL133410.1	0.497122	1.95719	1.5184	0.175475	1.09867	1.45358	0.805313	0.519367	0.964722	0.822874	1.3932	0.667114	0.82324	0.665747	0.932754	0.38816	0.92468	0.433773	0.972188	0.2746	3.20495	0.57776	1.46848	0.469752	1.31981	0.468599	0.402146	0.744309	0.943175	0.925431	1.28262	1.37458	0.727676	0.0997099	0.452184	1.13528	0.198527	0.547132	0.331699	0.71494	1.05125	0.0448876	0.794966	0.670706	1.14581	1.39262	1.60063	0.704228	0.563007
LINC00843	0.285268	0.745308	0.304961	0.13053	0.643594	0.3949	0.0735192	0.556329	0.453849	0.426501	0.57659	0.119098	0	0.237709	0.640471	0.259865	0.380957	0.232322	0.274047	0.404445	10.0599	0.0773597	0.669358	0.149757	0.363117	0.228158	0.0850195	0.124575	0.432985	0.192751	0.548852	0.360099	0.25791	0.17801	0.075682	0.520031	0.0443034	0.281764	0.0740219	0.114873	0.218419	0	0.382102	0.241782	0.287661	5.59399	0.403787	0.0883999	0.150769
AL731566.1	0.55846	1.08547	1.45521	0.0862426	1.50743	0.496981	0.206894	0.382889	0.307552	0.49575	0.697182	0.546457	0.539476	0.458084	0.517205	0.298084	1.0138	0.362425	0.276628	0.728788	5.81007	0.141979	0.368544	0.57169	0.293231	0.314056	0.45771	0.800219	1.56284	0.46494	0.448418	0.63152	0.578534	0.228693	0.30558	0.425818	0.260194	0.548153	0.516242	0.309214	0.418682	0.286798	0.591076	0.608566	0.387161	3.54669	0.786679	0.259586	0.387391
AL031772.1	0.0384823	0.0474327	0.185124	0.0118856	0.30232	0.0214037	0.0223147	0.0369377	0.00529819	0.0107877	0.0463256	0	0.0557612	0.0270562	0.0826188	0.0345077	0.00722679	0	0	0.0223196	4.58011	0.0117402	0.0253956	0.0090909	0.0146952	0.0173127	0	0.0189056	0.00547585	0.00417887	0.0268692	0.0151802	0.0391407	0.0101306	0	0.0667788	0	0.0299326	0	0.0232443	0.0184152	0.0182425	0.012426	0.041935	0.0145519	5.38954	0.0471377	0.0134156	0.00762693
NEAT1	14.3144	56.7848	79.4566	2.43441	27.6879	5.50734	53.9375	11.6329	10.8198	31.9487	14.5843	1.84109	28.1471	15.1031	89.2289	12.5079	10.4382	9.45362	20.3345	17.8091	1180.27	8.98473	14.5156	24.3513	28.3793	8.41136	2.84716	16.0751	3.92247	21.604	12.1713	8.47361	36.243	8.88768	12.9248	33.6111	6.197	12.1827	4.08701	11.3901	18.2093	9.00758	25.3675	16.5652	12.2265	543.281	16.0157	19.9036	7.05635
AL359962.2	0.0743769	0.338495	0	0.122517	0.719151	0	0.632556	0.163181	0	0.3336	0.0795876	0.139734	0	0.069724	0.0751444	0.152446	0.223482	0.136288	0	0.0862768	4.12692	0	0.392668	0.35141	0.113609	0	0.199501	0	0.169336	0	0.290816	0.328605	0.134488	0.104427	0	1.87734	0.831675	0.132234	0	0.539107	0	0	0.512352	0.24315	0.225002	1.78998	0.218654	0.138289	0.235856
AC005104.1	1.12171	1.93371	0.490559	0.293958	1.47898	1.08897	0.985523	0.447454	0.898535	1.25779	0.763825	0.383163	1.77313	0.860351	1.13329	0.522523	0.919209	0.560568	0.771453	1.0646	7.80828	0.124441	1.27861	0.289078	0.62305	0.367015	0.18235	1.00195	1.16083	0.442941	1.36704	1.12633	0.968039	0.859039	0.608709	1.80174	0.142533	0.543895	0	0.677543	0.390386	0.580085	0.878069	0.666738	2.00516	13.9067	1.69877	0.568799	1.05095
Z97192.3	0.0151504	0.0746965	0	0.0311955	0.109867	0.0539301	0.00585682	0.0249296	0.00834354	0.161389	0.00810589	0	0	0.0142026	0.00765336	0.0465792	0.0113807	0	0.0982422	0	1.79897	0.0369767	0	0	0.00578547	0.013632	0.0203189	0.0148862	0	0.0263234	0	0	0.00684871	0.0212714	0	0.105163	0	0	0	0	0.0174001	0.028728	0	0.0330194	0	2.77511	0.0296928	0.0140845	0.0120108
AC138207.4	0.393468	1.45109	0.91378	0.357593	0.446038	0.350152	0.377644	0.312558	0.403489	0.958472	0.333923	0.0254904	0.471839	0.54692	0.76764	0.653516	0.672666	0.273478	0.322594	0.409205	4.00507	0.827856	0.420829	0.769251	0.611375	0.415073	0.133441	0.559912	0.293457	0.459688	0.515351	0.530934	0.981333	0.781031	0.259169	2.32876	0.360322	0.458321	0.34854	0.573673	0.851845	0.334454	1.05146	0.517481	0.328359	9.68699	1.2099	0.643281	0.193612
SNHG22	0.22597	0.626275	2.39711	0.057266	2.00843	0.293907	0.19487	0.371829	0.765817	0.341094	0.306902	0.114299	1.20898	0.171097	0.280987	0.169231	0.156687	0.238885	0.338146	0.302451	7.85091	0.360604	0.229422	0.271018	0.305338	0.0625609	0.0388539	0.461139	0.118724	0.0981543	0.203897	0.296217	0.172869	0.085418	0.186768	0.581338	0.109332	0.193149	0.608903	0.293983	0.0665448	0.296642	0.149675	0.388309	0.920226	4.78754	0.485457	0.193914	0.0826815
AC016292.1	0	0.436443	0	0	1.48359	0	0	0	0	0.107533	0	0	0	0	0.484442	0.0982788	0	0	0	0.222484	24.9027	0.234054	0.126573	0.0906189	0	0	0	0	0	0	0.1607	0	0.0867018	0.0673218	0	0	0	0.0852487	0.447911	0	0	0	0	0	0	14.6169	0.0939746	0	0
THRA1/BTR	0	0.0544395	0.276213	0.0118225	0.31922	0	0.0221963	0	0	0.0160957	0	0	0	0.0403689	0	0	0	0.0263027	0.0310266	0.0166509	6.75406	0.0700672	0.0568368	0	0	0	0	0	0.0490211	0	0.0641437	0.0181196	0.0259553	0	0.0342738	0.0362314	0.0601905	0.0127602	0	0	0.021981	0.0272184	0	0	0	13.1273	0	0.0133444	0
Z95115.1	0.709801	1.65724	2.02742	0.575474	0.707755	1.05606	2.13513	1.10713	1.19713	1.24361	2.21925	2.31284	0	1.05008	1.311	0.829711	1.16635	1.07709	1.31848	0.797636	2.36307	1.21807	0.98807	1.13184	0.804684	1.37712	0.942035	1.76535	1.57815	0.722613	2.54614	0.545996	3.43927	0.661788	0.728234	1.52566	0.434051	1.76476	0.466207	2.74661	0.9171	1.49313	1.26058	1.46237	1.87885	2.22426	1.90192	1.2888	1.4947
AC023590.1	0.0696852	0.940858	0.223487	0.0344366	0.565981	0.0124028	0.0969799	0.47395	0	0.0468835	0.119307	0.0523679	0.161559	0.156782	0.098566	0.0571318	0.0628154	0.0255381	0	0.0485007	13.1464	0.0340153	0.0551847	0.092188	0.106443	0.0250805	0.0498445	0.082164	0.0317308	0.108969	0.0544944	0.0615753	0.0252009	0.117407	0.232943	0.105535	0	0.0495571	0.0650953	0.0168367	0.128052	0.0528546	0.0480033	0.06075	0.0421618	19.3794	0.0409722	0.103653	0.0220978
AC016747.3	0.0854723	0.432212	1.09647	0	0.909076	0.126772	0.0440558	0.281285	0.0941417	0.159736	0.213407	0.107053	0.330267	0.106834	0.374202	0.116792	0.0856069	0.156619	0.24633	0.0991475	9.23219	0.0695357	0.206821	0	0.217595	0.0512707	0	0.111976	0.0648656	0.0495019	0.0954857	0.179822	0.0772753	0.0400016	0.0680277	0.467436	0.0796453	0.101307	0	0.0344183	0.0436285	0	0.0490653	0.031047	0	10.9707	0.418787	0.0264864	0.180694
AP002360.3	0.468528	1.99015	2.55444	0.192945	0.181208	2.33492	1.81123	0.411174	2.16741	1.05073	2.35635	1.05629	2.17249	1.14197	2.17747	0.288094	1.33741	0.772675	0.405087	0.597839	7.48714	0.800456	5.03988	0.708372	0.32205	0.168628	1.08917	1.38107	3.46681	0.488433	0.915981	0.857574	2.79573	0.164456	0.559354	1.41913	0.130976	1.33279	0.218834	2.66023	2.1524	0.44421	0.645499	0.204226	1.70085	5.01144	3.53528	1.26314	0.742873
AC007216.3	0.135669	0.148644	0.773519	0	1.39924	0.134149	0.244753	0.0992182	0.0830168	0.253547	0.258087	0.141604	0.873717	0.183708	0.563508	0.231728	0.226472	0.497199	0.488747	0.209835	5.88844	0.0735823	0.417817	0.0712222	0.172693	0.135636	0.0943461	0.148115	0.205921	0.0654783	0.227345	0.209315	0.586035	0.105824	0.10798	0.20927	0.0842801	0.201005	0.140815	0.182106	0.230837	0.0285839	0.207682	0.147842	0	7.77971	0.206807	0.168167	0.167308
AP003170.3	0.713171	1.73104	0.914882	0	1.1033	0.380796	0.551394	0.312935	0.157102	0	0.152627	0	3.30685	0.267423	0.144106	0	0	0	0	0.165455	3.16571	0	0.188257	0.134781	0.108935	0.256678	0	0	0.324739	0.371734	0.239016	0.0900246	0.386866	0.100131	0.340569	0.900053	0	0.126794	0	0	0.109209	0	0.245637	0.621726	0	5.33972	0.279545	0.1326	0
AL161729.2	0.0494215	0.412355	0	0.122114	0.0477857	0.219904	0	0.487931	0	0	1.21633	0	0	0.185319	0.34952	0	0.222747	0	0.106824	0.171986	3.94881	0	0	0.653807	0.0377451	0.177873	0.265127	0.291358	0	0	0.358874	0	0.0446818	0	0.0590021	0.561349	0.0690783	0.043933	0	0.656741	0.1892	0	1.10644	0	0.299016	6.07912	0.339009	0.872949	0.47016
AC093690.1	0.0427226	0.11342	0.274031	0	0.320141	0.066534	0.0660628	0.164031	0.129404	0.0838347	0.251436	0	0.123811	0.020025	0.215818	0.087566	0.0160462	0.117427	0.0230861	0.0743371	5.3337	0.078203	0.105727	0.0100926	0.0163145	0.0192204	0.00954959	0.104944	0.0486339	0.027836	0.0835236	0.175271	0.0579382	0.0524855	0	0.107836	0	0.0379781	0	0	0.0408888	0.0607578	0.119559	0.0698337	0.0323107	4.79816	0.209327	0.00992928	0.0338694
NAALADL2-AS1	0	0	0.17979	0	0	0	0	0	0	0	0	0	0	0	0	0	0	0	0	0	5.10136	0	0	0	0	0	0	0	0	0	0	0	0	0	0	0	0	0	0	0	0	0	0	0.06109	0	4.19739	0	0	0
AL513550.1	0.481542	0.897487	0.882487	1.40513	0.771572	0.942769	0.989278	1.13195	0.954693	0.817655	1.00111	1.18902	0.318976	0.77386	0.778419	0.634493	0.682111	1.81517	0.62451	0.782022	5.43544	1.04096	0.59017	1.31309	0.661991	0.594214	1.54997	1.5411	2.30232	1.56576	2.88191	0.23446	0.957795	0.618144	0.591318	1.51064	0.65384	1.19858	1.15669	1.37953	0.368698	0.704389	1.20839	0.764632	0.915667	3.53187	0.808939	0.83138	1.02528
AC091906.1	0	0.0437187	0	0.0474714	0.222918	0	0.0445628	0.0632273	0	0.0646296	0.0616753	0	0	0	0.116464	0	0	0	0	0	3.58187	0	0	0	0.0880397	0.103722	0	0	0	0.0500716	0.0643898	0	0	0.0809239	0	0	0	0	0	0	0.0441306	0	0	0	0	5.24022	0.0564809	0	0
AL137244.1	0.234481	0.276666	0.752001	0.0643745	0.0251911	1.92438	0.0402868	0.114321	0.344352	0.408997	0.557573	0.0978948	0.302013	0.122118	0.868635	0.1869	0.352275	0.572881	0.0563142	0.423106	10.6975	0.317935	0.429835	0.123095	0.079592	0.0937691	0.116472	0.255991	0.474532	0.135801	0.363821	0.920853	0.63598	0.0914487	0.093312	0.263045	0.0728317	0.463201	0.243374	0.157369	0.299221	0.148207	0.583281	0.340691	0.55171	2.50804	0.740389	0.121103	0.578325
LINC00216	0.140101	0.349167	0.32094	0.0494529	2.55445	0.0712443	0.139269	0.109777	0.154311	0.224424	0.235582	0.150407	0	0.131336	0.121326	0.0820445	0.180413	0.110023	0.173043	0.0928664	13.6817	0.0488479	0.0924565	0.0945623	0.0764288	0.072034	0.107369	0.0786614	0.0455673	0.104323	0.201232	0.0757934	0.126665	0.0281006	0.0955771	0.202072	0	0.142334	0.0934805	0.0725353	0.0919453	0	0.0861693	0.0654303	0.18164	9.15177	0.0588384	0.130245	0.0317337
AC022400.5	0.586092	0.674009	0.545706	0.0934295	1.33447	0.370148	0.146175	0.518495	0.437301	0.423996	0.303461	0.0355197	0	0.301299	0.43933	0.42626	0.426059	0.207862	0.286059	0.416691	5.66482	0.0922865	0.474116	0.482363	0.664213	0.340228	0.0845203	0.334377	0.387398	0.50916	0.454105	0.548909	0.564071	0.238902	0.203141	0.47721	0.158555	0.420165	0.309066	0.342595	0.376369	0.179249	0.45583	0.515062	0.228777	2.73001	0.518752	0.140609	0.299767
AP000240.1	0.199435	0.605097	1.59902	0.246389	0.626711	0.22185	1.00227	0.273472	0.82374	0.782705	0.320111	0	1.7339	0.420658	0.352614	0.613155	0	0.365444	0.107769	0.057836	15.935	0.243375	0.822582	0.188455	0.228475	0.448619	0.0891576	0.391915	0	0.129943	0.13925	0.283219	0.721236	0.350014	0.41667	0.566317	1.11503	0.310253	0	0.120464	0.381749	0.189084	0.300525	0.597655	0.301662	17.1988	0.146575	0.509864	0.869589
PLAC4	0.0225159	0.0956404	1.68973	0.00370893	1.24093	0.0320596	0.109673	0.0592791	0.0570393	0.0126237	0.00963734	0.143825	0.339308	0.0126644	0.13194	0.131526	0.554764	0.243422	0.389344	0.0313421	20.8938	0.302243	0.190194	0.0127658	0.0498692	0.0162075	0.0603945	0.230082	0.0435732	0.00782416	0.0150922	0.0213167	0.372526	0.0158064	0.330633	0.0369409	0.0440599	0.0200154	0.00525822	0.0544008	0.468916	0.0597723	0.0329594	0.0417114	0.408686	11.4456	0.052954	0.223972	0.01428
PPP1R26-AS1	1.25602	3.09516	2.06227	0.435572	0.482291	1.58838	1.7517	0.744952	1.85338	1.05124	2.10283	1.27583	1.60228	1.09857	1.2204	0.615881	1.58002	0.958048	1.44187	1.12236	2.26749	0.821375	3.82317	2.34534	0.399313	0.519106	1.19823	1.39355	2.17549	0.767458	2.52435	1.56273	1.77669	0.25313	0.559623	1.07699	0.596394	2.55894	0.954349	2.37401	1.60587	0.615355	1.15397	1.38181	1.10899	2.31408	3.55111	1.28498	1.1339
AC104695.3	0.53295	1.386	0.732524	0.250829	1.3987	1.01631	1.94255	0.417599	0.335433	0.597606	0.407349	0.286078	0	1.14197	3.30762	0.780254	0.686301	0	0.329134	0.176634	20.9536	0.18582	0.452198	1.22305	0.407035	4.38434	0.204219	0.149616	0.780031	0.198426	0.425277	1.05718	0.688342	1.3362	0.454476	1.53739	0	0.676806	0	0.367904	1.10759	0.433104	1.24561	0.663734	0	35.221	0.596865	1.84027	0
TMPO-AS1	1.10768	1.12534	1.95922	0.70773	0.714009	0.597416	0.835649	0.979448	0.820746	0.820509	1.42233	0.630615	0.544739	1.37192	0.997023	0.74302	0.958136	1.0579	0.769057	0.591833	0.774783	1.03222	1.15186	1.23066	0.646018	0.966461	0.92435	1.39838	1.86466	1.6038	3.07486	0.550821	0.807228	0.485411	0.977779	0.974321	0.553614	0.662411	0.799555	0.859648	1.0023	0.725582	0.849741	0.746182	0.792031	1.70537	0.703899	0.805079	0.606713
AC055811.1	0.256301	0.11109	0	0	0.212415	0.0162919	0	0.0602482	0.0806565	0.0615845	0.235077	0	0	0.0514859	0.129473	0.131331	0.13752	0.0670921	0.118713	0.0424726	3.29121	0	0.0724888	0.0864965	0.0419458	0.0988346	0	0.0359759	0	0.0477124	0.061356	0.0115547	0.0165515	0.115667	0.0218562	0.207941	0.0255887	0	0	0.0221161	0.0140171	0	0.0472916	0.0997489	0.110765	1.22385	0.197339	0.0340386	0
AL353622.1	1.07757	1.85441	3.71597	0.0763448	0.268877	1.52606	1.16459	0.864312	0.804004	0.363787	1.27704	0.80543	0.805886	1.29257	1.01845	0.415601	1.04445	1.01911	1.50268	0.497301	3.626	0.848372	1.01697	0.229925	0.725638	0.333615	0.124316	2.45909	0.923293	0.523422	1.1585	1.76245	2.03225	0.276556	0.442652	1.22833	0.291514	2.163	0.297648	0.797851	0.558904	0.32956	0.957795	1.81819	1.12166	2.75752	1.63501	0.506266	0.514397
AP000753.2	0	0	0.512594	0.0438802	0.618163	0.047412	0.0411916	0.0584441	0	0.0597404	0.171029	0	0	0	0.16148	0	0	0	0	0.0618011	6.26706	0	0.0703181	0	0	0.095875	0.047635	0.104696	0	0	0.0297593	0.0336262	0.0481677	0.037401	0	0	0	0	0.12442	0	0	0	0	0	0	4.55887	0	0	0
AP000439.2	6.17727	2.40164	3.98213	3.09355	0.87041	8.97791	1.89601	0.817252	5.09433	1.00941	9.1677	4.19896	3.9582	1.19309	7.55822	6.0761	5.40974	17.8036	10.3328	11.7386	3.51368	3.78807	2.06901	0.293326	1.94403	7.54124	18.9007	6.77106	3.53366	0.566306	4.61221	4.78048	4.37808	0.15254	2.48296	4.81863	0.607432	9.93394	11.3813	2.66249	3.42249	7.0633	14.6208	8.21989	5.91606	2.90522	4.07611	0.548299	6.0538
AC019155.3	0	0	0	0	0	0	0	0	0	0	0	0	1.30621	0	0	0	0	0	0.568304	0	0.416819	0	0	0	0	0	0	0	0	0	0	0	0	0	0	0.0948056	0	0	0.175432	0	0	0	1.06729	0.245582	0	2.4105	0	0.034918	0
AL590006.1	0.089905	0.0909256	0	0.0246826	1.04315	0.0266692	0.0463406	0.0986244	0	0	0	0	0	0.0280936	0.12111	0.0921364	0.180093	0.164741	0.129552	0.0695263	10.1766	0.073142	0.019777	0.0283184	0.045776	0.161789	0.0803842	0	0.0682297	0	0.0167396	0.0378295	0.108377	0.0210381	0	0.226928	0	0.0532805	0	0.0724067	0.0917823	0	0	0	0.543954	6.57118	0	0.222881	0.142549
AC022973.2	0	0.0311366	0.526599	0.0338093	1.07165	0.0365305	0.0317378	0	0.0452132	0	0.0878508	0.0771211	0	0	0.124419	0.0420683	0	0.150438	0	0	12.9373	0	0	0	0.0627023	0	0	0	0.0467293	0	0.114647	0.0777262	0.0371128	0.0288172	0	0	0	0.0364908	0	0.09918	0.03143	0	0	0.0447326	0.248363	16.6847	0	0.0381617	0.065086
AC103769.1	0	0.0604029	0.510782	0.0655877	0.923969	0.141733	0	0	1.31566	0	0	0.14961	0	0	0.241365	0.0816096	0.119638	0	0	0.277122	6.36274	0	0.315314	0	0.121638	0	0	0	0	0	0	0.351828	0.143992	0	0	0	0	0	0	0.192402	0.182916	0	0.06857	0.086778	0	9.58238	0.156071	0.222093	0.126262
LINC00467	1.13492	3.65092	1.85239	1.22685	1.80769	0.793554	1.66093	2.05645	1.90295	2.32363	4.09869	1.60867	1.58577	3.3295	0.496531	1.07481	1.59088	1.57828	0.744694	0.84632	1.9454	2.04035	3.56761	4.50517	1.01382	2.16999	0.969429	1.89173	2.00713	3.18671	1.37542	1.72043	0.939042	0.825177	2.2078	1.54741	6.14697	0.454896	0.686267	3.62958	2.20731	0.691721	1.81052	1.64531	1.88525	2.64191	1.20648	2.04421	1.0845
LINC01011	0.777663	1.9642	1.33701	0.865007	0.51937	1.36984	2.12609	1.10813	0.618123	0.916954	1.60424	2.03338	1.02229	1.13486	0.728989	0.788748	0.734724	0.572932	0.415895	0.818387	1.90393	0.939215	1.3174	1.30303	1.04091	0.822356	0.286725	0.882262	0.793999	1.14222	2.33314	1.01708	2.87757	0.613465	0.918846	1.92242	1.66968	1.01201	0.393177	0.648904	0.976007	0.364849	0.925049	0.611552	0.897367	1.92943	0.934898	1.38628	1.37285
AL360181.2	1.69201	2.56683	1.38548	0.41511	1.1835	1.6339	1.00202	1.26374	1.30851	1.2514	2.00317	0.202905	0.834637	1.34993	2.07319	1.2175	1.24397	0.989501	1.71192	1.21105	1.19852	0.527183	0.522668	0.78242	1.26476	0.971768	0.289691	1.20267	0.778647	0.750595	1.93046	1.63598	1.33446	1.38999	0.859583	4.816	0.553509	0.96007	0.504437	0.565373	0.771792	0.136527	1.23996	1.37306	0.435627	0.770128	1.4464	1.57298	0.513722
AC027808.2	0.0908717	0.27571	0.0971447	0	0.058576	0.053912	0.0234194	0.299055	0.33363	0.203792	0.129651	0	0.351131	0.113583	0.550857	0.0931271	0.227537	0	0	0.105411	3.09253	0	0.0399793	0	0.138805	0.109019	0.0270828	0.178574	0.20689	0.0526291	0	0.152945	0.109543	0.0850572	0.0723251	0.305825	0.0846766	0.0538534	0	0	0.162346	0.0574368	0.0521648	0.0330083	0	8.99078	0.148414	0.253437	0
AL807757.2	0.0289296	0.0877741	0.4639	0	0.559442	0.10298	0.0447344	0.0634708	0.15932	0.0324393	0.0619128	0	0	0.0271199	0.175369	0	0	0.0530105	0.0625311	0	4.623	0	0.171824	0	2.96069	0.0520605	0	0.0568503	0	0.0502645	0.226232	0.0912959	0.104621	0.101544	0.103613	0.255574	0.121308	0.0514338	0	0.104846	0.0221503	0	0.0498211	0.0315253	0.0875168	12.5321	0.0566984	0.134472	0.0917386
AC108449.2	2.20463	3.46835	2.74962	1.41227	2.40798	0.871968	1.38887	1.65708	0.809414	1.19026	1.83484	0.613616	1.89305	1.5309	0.948698	1.38071	2.82146	1.19696	0.529476	1.23132	18.9381	1.29536	0.727449	1.96751	1.96439	2.13061	0.182515	2.16618	0.511228	0.95762	1.18585	0.876109	1.10733	1.0891	0.974817	2.93691	0.399453	1.30653	0.476717	0.739807	0.531406	0.309659	1.96866	1.46815	1.23507	18.7775	3.12057	0.834995	1.74777
AC139795.2	1.02964	2.22583	2.64172	0.614824	0.796446	1.2599	1.02494	1.34128	1.63023	1.61637	1.54248	0.193441	1.93954	0.579136	1.71643	1.27942	2.39768	0.495259	0.0556388	1.23916	6.19872	0.816717	2.63301	0.413504	0.865012	0.324256	0.73648	0.758761	0.615353	1.63243	1.86199	1.57592	1.74542	0.840274	0.706812	1.59182	0.881488	1.167	0.330625	0.932892	1.50772	0.244049	1.6402	1.65498	0.89551	2.51237	2.45939	1.08882	1.46928
AL139147.1	0.019495	0.0147872	0	0.256904	0.301595	0.0520465	0.0301454	0.0855428	0.0214724	0.04372	0.0417215	0	0	0.0731017	0	0.0199788	0	0	0	0.0226141	2.98552	0	0.0128653	0	0.0148891	0	0	0	0	0.016936	0.0217789	0.0123044	0.0176254	0.218971	0.0930967	0.123018	0.0272489	0.0519899	0	0	0	0	0	0.0212441	0	7.7674	0	0.036247	0.0309102
AC024451.4	0.089905	0.250045	0.961113	0	1.33292	0.0800077	0.0231703	0.0657496	0	0.134416	0.128271	0	0	0.140468	0.333054	0.0614243	0	0	0.0647763	0.0695263	3.85779	0	0.158216	0.0849552	0.091552	0.107859	0	0.0588915	0.0341149	0.0520692	0.100438	0.245892	0.135472	0.0631142	0.0357779	0.113464	0	0.186482	0	0.398237	0.160619	0	0.258049	0	0.181318	3.76641	0.0587341	0.11144	0.0475162
LARGE-IT1	0	0	0.129526	0	0	0	0	0	0.0444839	0	0	0	0	0.0378609	0	0.0413898	0	0	0	0	0.986023	0	0	0	0	0	0	0	0	0.035086	0.0225595	0	0	0	0	0	0	0	0	0	0	0	0	0	0	1.07997	0.0395771	0	0
AL049869.3	0.565424	1.34791	0.129526	0.0665281	1.09342	0.431296	0.15613	0.974697	0.400355	0.362297	0.69147	0	0	0.227165	0.326434	0.206949	0.364059	0.296023	0.261891	0.421643	15.6867	0.0985713	0.293181	0.419803	0.555218	0.508756	0.0361104	0.0793663	0.367804	0.210516	0.992618	0.229418	0.0365142	0.226819	0.192867	0.66262	0.112902	0.32312	0	0	0.123692	0	0.243436	0.484122	0.122178	12.9597	0.672811	0.0375462	0.704398
AL133260.2	0.0569096	0	0	0	0.385181	0	0	0.0624289	0.0626819	0	0.0608966	0	0	0.0533495	0.229987	0	0	0	0	0	4.16819	0	0	0.0537764	0	0	0	0	0	0.0494394	0.0635768	0	0	0	0.0679418	0	0	0	0	0	0	0	0	0	0	10.9568	0.167303	0.052906	0
AL035078.1	0	0	0.0661865	0	0.0199544	0	0	0.0226391	0.0227308	0.0462824	0.0220834	0.0387724	0.478464	0.0193465	0	0.0422995	0.031005	0.0756322	0	0	0.687064	0	0.0136193	0.0195013	0.0472851	0	0	0.162221	0.023493	0.0179286	0.034583	0.0130255	0	0	0.0246382	0	0	0	0.0481956	0	0.110609	0	0	0	0.0624319	1.60038	0	0	0
DANT2	0.0325198	0.0822222	0.208588	0	0.0524056	0	0.0754288	0.0118912	0.0238788	0.0729298	0	0	0	0.0203236	0.131421	0.0333269	0	0	0.0702911	0	1.58788	0	0.050075	0.153647	0.115904	0.0780281	0.00969198	0	0.0123398	0	0.0968789	0.0410502	0	0	0.0388239	0.0136805	0.0151514	0.0674527	0	0	0.00829969	0	0.130676	0.023625	0.0327925	1.42033	0.138092	0.060464	0
AC087071.2	0.195967	0.327016	0.377091	0.355086	1.44005	0.104636	0.242422	0.171978	0.302181	0.307637	0.293574	0.0736339	0	0.440898	0.435576	0.120498	0.176648	0.143635	0	0.318249	3.21856	0.191314	0.258649	0.814782	0.449003	0.423184	0.280343	0	0.580012	0.374536	0.35028	0.321584	0.318912	0.110057	0.233956	0.0989276	0.383475	0.592293	0	0.378781	0.360106	0	0.168742	0.298969	0.118566	9.85162	0.192035	0.327925	0.248572
FAM201A	0.351487	1.91958	2.49874	0.255719	0.532437	1.14169	0.466514	1.23384	1.04527	0.735706	1.71758	0.374199	1.01862	0.59859	0.751659	0.594348	1.08252	1.10564	0.0759736	0.679539	0.806117	1.47265	0.170101	3.266	1.13642	0.896071	0.895655	0.817347	3.72778	1.47586	2.91227	0.465872	1.74249	0.0164498	0.867225	1.21988	1.41654	0.385359	0.314655	0.983692	0.103163	0.477649	0.680977	0.0383023	1.25825	2.94498	2.07809	0.991173	0.761643
AC012494.1	0.0204317	0	0	0	0	0	0.0789848	0	0	0.0229104	0	0	0.236846	0	0.0412851	0	0.0306959	0	0.044163	0	0.861602	0	0	0	0	0	0	0	0	0	0	0	0.0369446	0.0143433	0	0	0	0.0363254	0	0	0	0	0.0175932	0.0222649	0	6.72012	0.120131	0.0379887	0.0323955
AL139246.3	2.41202	3.71371	2.42458	2.07555	0.522131	4.64539	3.64625	3.08036	0.198259	1.33213	0.770448	2.09668	0	2.32863	1.92771	3.32044	0.757197	5.47524	1.71192	2.83969	1.75783	4.48106	4.79904	1.22466	2.17209	3.49837	2.51066	4.38619	0.28687	0.594221	3.1571	2.09041	3.48261	0.429634	5.80219	1.86279	4.93126	4.03229	0.840728	0.521883	7.60766	3.34491	11.1286	3.56996	1.30688	1.73279	0.246946	0.736289	1.88365
AC079915.1	0	0.0122979	0.0519969	0	0.627058	0.00721412	0	0	0.00892879	0.00908999	0.00867447	0.01523	0	0.00759942	0.040951	0.0166155	0	0	0.0350444	0.0188071	8.31238	0.0197852	0	0	0	0.0145882	0	0	0	0	0	0.020466	0	0	0.00967804	0.0102308	0	0.0144126	0	0.00979313	0.00620686	0	0.00698033	0	0.0245236	10.6435	0.00794389	0.00753625	0.128533
AC058791.1	0.0634227	0.101559	0.565007	0.0522364	2.40524	0.42017	1.0243	0.231912	0.372563	0.150136	0.158354	0.145633	2.04222	0.0594551	0.185112	0.122772	0.116458	0.142041	0.213247	0.171663	22.6943	0.0343982	1.34864	0.013318	0.00538204	0.101451	0.214224	0.276963	0.28077	0.0367317	0.4015	0.342477	0.273959	0.00989408	0.159848	0.444679	0.0295494	0.0187931	0.246855	0.221341	0.145681	0.066812	0.0910193	0.0307169	0.2345	59.0754	0.0552446	0.0655121	0.167599
AC023051.1	0.0771787	0.0390274	0.330026	0.0211887	1.66661	0	0.0596714	0.0282213	0.085007	0.0288472	0.275286	0.0966655	0.894662	0.0482338	0.129959	0.0263648	0.0386501	0	0	0.0298423	5.08176	0.188366	0.033955	0	0.0392963	0	0.0230019	0	0.0292858	0.0223493	0.0287402	0.0162373	0.0930362	0.0180601	0.0921402	0.097403	0	0.0457385	0	0.093236	0	0	0.0221522	0.0280344	0.077826	4.26516	0.252101	0.167415	0.163161
LINC00893	0.794144	1.03399	0.721955	0.0206008	0.10883	0.255977	0.715527	0.459591	0.151522	0.399667	0.923384	0.129227	0.362432	0.539297	0.486458	0.173024	0.695188	0.229163	0.216256	0.645568	3.20594	0.0915695	0.392028	0.437254	1.45183	0.101275	0.139773	0.65127	0.0925379	0.28248	0.345791	0.146028	0.780172	0.122913	0.0821183	0.994354	0.043701	0.283492	0.0146031	0.37015	0.2346	0.189713	0.597667	0.320265	0.416166	3.84583	2.0834	0.366232	0.0793167
AC138956.1	0.313003	1.32275	0.860425	0.110484	0.64852	0.676467	0.44943	0.39241	0.24625	0.701949	0.765557	0.168014	5.18336	0.461092	0.858346	0.274947	0.537421	0.409674	0.193301	0.363082	6.35152	0.218265	0.472136	0.169011	0.0683007	0	0.0799588	0.702958	0.305409	0.310762	0.449578	0.451552	0.444691	0.188341	0.213531	0.733615	0.187498	0.914225	0	0.324106	0.308126	0.33915	0.385026	0.389812	0.135269	6.57627	0.52581	0.332552	0.283589
AL021707.3	1.53947	4.44379	2.05718	0.669194	0.620216	0.799166	1.55395	1.21967	0.471006	0.719265	1.28125	0.0803406	0	1.24273	1.20972	1.62151	1.86313	0.391795	1.01675	1.24013	1.42367	0.521848	0.451531	1.29308	1.20842	0.461728	0.229407	1.26052	0.29208	1.4117	1.6004	0.215922	1.89444	1.38093	0.714742	1.88892	0.35863	0.760283	0.0998663	0.15498	0.261936	0.243262	0.6628	1.5378	1.03492	0.571751	2.01145	0.397548	0.542424
AL445222.1	0.394742	0.707714	1.15089	0.266006	0.624562	0.702573	0.582651	0.433026	0.869562	0.845022	0.883194	0.134839	0.831979	0.639174	0.9064	0.625197	0.754785	0.39454	0.310266	0.124882	3.18587	0.350336	1.30251	0.915568	0.685182	0.322891	0.224598	0.423118	0.122553	0.779379	0.841886	1.06453	1.00577	0.100768	0.128527	0.951076	0.351111	0.350904	0.50283	2.21094	0.439619	0.136092	0.370802	1.09495	0.10856	4.60605	0.703313	0.6005	0.284492
SBF2-AS1	0.515663	1.29376	1.1631	0.751414	1.56701	0.796764	1.80068	1.24946	0.599174	0.737073	0.751889	1.07526	0.32844	1.25898	1.03625	0.946585	0.6385	0.986432	0.318458	1.09774	2.07518	0.733001	0.818967	0.937064	0.402488	1.24409	1.05384	0.634731	1.04501	1.25532	3.3615	0.332618	1.2808	0.381891	1.26508	0.865337	1.394	0.664927	1.04544	0.999456	0.394823	2.17049	1.28328	0.56193	0.771411	4.33369	0.810728	1.63308	0.835578
AC245884.8	0.640233	1.22378	2.21755	0.210924	0.247617	1.77763	0.970203	1.03944	1.52317	0.344593	0.931717	0.384904	1.78119	0.864261	1.65591	0.288694	0.538642	0.51619	1.3285	0.950614	11.5951	0.312516	2.21394	0.580785	0.391177	0.138256	0.618227	1.25814	0.962039	0.111239	1.71657	1.53553	1.41235	0.377538	0.305738	2.35937	0.178976	0.796785	0.418644	0.742497	0.254904	1.06832	0.374875	0.502326	0.619778	5.47841	1.48063	0.761846	0.893305
AL121832.3	0.505541	1.3398	1.40645	0.260862	0.129564	0.536614	0.974805	0.481074	0.214677	0.553212	2.47016	0.389066	0.353029	0.33117	1.13844	0.131083	1.23534	0.613847	0.460787	0.445118	2.97406	0.104059	0.397934	0.564041	0.339584	0.252099	0.28863	0.885728	0.429884	0.449765	1.55481	0.426717	0.666315	0.111172	0.341766	0.745633	0.0766209	0.698464	0.184915	0.846179	0.228513	0.808461	0.692298	0.982327	0.921292	0.716636	3.12758	0.651173	1.00436
AC107081.2	0.3934	0.468913	1.08143	0.0231438	1.24982	0.450118	0.521418	0.308253	0.773754	0.441125	0.330755	0.316754	0.325737	0.395132	0.794919	0.201582	0.337731	0.205961	0.242951	0.0651917	2.61941	0.137164	0.500688	0.132765	0.214611	0.353972	0.376863	0.22088	0.447832	0.195292	0.376704	0.496595	0.762154	0.0986324	0.201284	0.354635	0	0.174856	0.131246	0.950495	0.17212	0.319698	0.411335	0.183727	0.170014	1.87851	0.468115	0.600833	0.445539
AC008280.3	0.369446	0.583812	0.197475	1.03964	0.535826	0.849335	0.833117	0.911872	0.813837	0.932097	1.18599	1.04113	0.356887	0.750391	0	0.883435	1.11008	0.282071	0	0.785685	3.62154	0.375702	1.4019	0.40729	0.3527	0.332419	0.330322	0.907508	1.05141	0.829123	1.20379	0.87442	0.751534	0.367419	0.404309	0.738241	0.860648	0.903147	0.359491	2.67786	0.589312	0.408648	1.19295	0.436142	0.558816	4.7749	0.392203	0.915881	0.683403
LINC01655	0.319662	0	0	0.438802	0.412109	0.047412	0	0.175332	0.234724	0.238961	0.171029	0	0	0.149833	0.0538268	0.382196	0.240124	0.292874	0.230316	0.432608	4.49336	0.13003	0.105477	0.402751	0.203449	0.767	0.047635	0	0	0.323986	0.208315	0	0.337174	0.224406	0.0636051	0	0.372337	0	0	0	0	0.101024	0.275253	0.290286	0	5.27119	0	0.247645	0
RSF1-IT2	0.11945	0.21141	0.255391	0	1.38595	0.0708667	0.184707	0.0873564	0.0438552	0.133941	0.0426061	0.0748047	0	0.149303	0.120682	0.122414	0	0	0	0.0461871	5.65577	0.0971781	0.0262761	0.112873	0.243276	0.0716522	0.0356001	0.0782445	0.362606	0	0.0444813	0.175914	0.0359981	0.0838549	0	0.0502503	0	0.141579	0	0.0481005	0.15243	0	0	0	0	7.98532	0.0390177	0.518217	0
AP001469.3	0.900656	2.19962	0.98399	0.260853	0.775148	1.3564	1.66053	0.618861	2.94332	0.954429	1.34502	0.539238	1.95042	1.25255	1.36993	1.07515	1.05572	0.81611	0.556217	0.67737	3.66844	0.603895	1.27365	0.635964	0.2948	0.480891	0.716785	1.03082	0.923873	1.34991	1.39316	0.974496	1.21695	0.132012	1.13433	0.412198	0.96837	0.413514	1.22502	2.42717	1.12912	0.882059	1.2613	0.679475	0.92817	3.57288	1.08626	1.40776	1.4908
TBC1D22A-AS1	0	0	0.124399	0.0319472	0.562571	0	0.0299898	0.0425505	0	0	0.0415061	0	0	0	0.0391889	0.0397513	0	0	0	0.0449946	3.61578	0.0946691	0.0255977	0.0366531	0	0	0	0	0	0	0	0	0	0.02723	0	0.097906	0	0.034481	0	0	0	0	0	0.126806	0.117342	3.52655	0	0	0
AL163953.1	0.496665	0.447364	1.19464	4.16735	0.150071	1.43647	2.25601	3.43927	0.888943	0.626533	3.12233	1.51629	1.79918	0.552894	1.3172	0.922548	4.10394	0.170641	1.27483	0.57613	4.06484	1.13642	0.839895	0.0293326	0.687522	0.279305	2.44238	2.25702	0.671395	0.755075	2.04602	0.27429	0.392905	0.15254	0.44471	0.626814	0.086776	1.29693	0.652432	0.487498	0.142604	0.235443	0.58804	2.13108	0.657341	1.90914	2.9202	0.66373	1.62419
ASMTL-AS1	2.44775	3.82855	4.00629	0.333687	0.897726	1.99802	2.93664	1.68516	4.27646	2.53648	3.16115	0.412295	16.6333	2.00978	6.27633	0.640101	1.59777	1.48477	2.51769	4.28844	1.83587	1.15362	12.1541	1.65897	2.88797	0.151892	0.649014	2.38848	1.17222	1.86248	1.59356	2.02437	3.75448	0.580682	0.765834	5.34746	0.0707858	2.92624	0.630766	6.64818	0.840134	2.59279	3.08159	1.58202	1.5831	1.12851	4.26792	3.86059	0.722674
AC015982.1	0.823904	1.17636	0.155432	0.159667	1.12466	0.948851	1.4239	0.425322	1.28114	0.760823	1.71139	3.00474	1.68543	0.636063	1.9586	0.44701	1.2378	0.532841	0.942808	0.787067	0.968095	0.827999	0.831569	0.595356	0.296116	0.523292	2.42662	0.952395	3.42058	1.09468	1.19114	0.458835	2.62902	0.612412	1.04148	1.46796	0.406448	1.72331	0.226364	1.87354	1.70695	0.459494	0.751174	0.31688	0.586457	0.259194	0.902358	0.946164	0.384217
AC005828.2	0.0401	0	0	0	0	0	0	0	0.0441673	0	0	0	0	0	0	0.0410952	0	0	0	0.0465158	2.49201	0	0	0	0	0	0	0	0	0	0	0	0	0	0	0	0.0560493	0	0	0	0	0	0	0	0	1.5012	0	0	0
LINC00525	0.436307	0.0719445	0.365029	0.656209	0.0366839	0.185697	0.396001	0.270525	0.146258	0.0850848	1.98929	2.13836	0	0.177832	0.191656	2.11903	0.826488	0.0695205	0.123009	0.374084	1.93673	0.231493	0.187781	0.0179254	0.391177	0.443785	1.05158	1.08106	0.345513	0.263677	0.127154	0.466946	0.720325	0.226389	0.226473	0.143645	0	2.31026	1.06322	0.320832	0.55193	0.971204	0.359358	2.25323	0.172161	1.52178	2.26789	0.423248	2.46636
DLEU2	0.719851	0.914494	0.467391	0.338272	2.90366	2.40129	0.413151	0.736375	1.14795	0.817084	2.08401	0.43974	0.409549	0.856979	1.96767	0.610993	1.06821	1.3757	0.162277	0.368845	36.9819	0.398805	1.4543	1.9405	0.580134	1.39873	1.382	0.711637	3.31803	1.26607	0.927526	1.98181	1.68893	0.461939	0.479786	0.540632	0.716043	0.765535	0.577553	0.741576	1.01103	0.435452	1.01913	0.437937	0.494317	14.7734	0.597216	0.829327	0.917287
LENG8-AS1	2.51004	2.69833	5.03845	0.773389	1.36189	2.68368	1.9267	2.61481	2.90386	1.84262	4.40563	1.15348	4.60522	1.67589	5.63746	1.16588	2.68581	1.8199	2.6932	2.34607	5.89157	0.925527	2.40721	2.26947	1.08953	1.16986	1.58226	2.55498	1.99397	1.05106	3.78251	1.47026	2.57952	0.684547	0.538961	4.83144	0.656244	2.6005	0.421711	1.87607	1.63149	1.43813	1.75705	2.24329	1.47495	3.23525	5.68027	1.41015	1.20253
AL121992.3	0.911869	1.67976	1.25334	0.804682	0.188933	1.39112	0.906454	0.357252	0.93262	0.657317	2.57877	0.856579	0.755033	1.22118	0.46064	1.66875	0.978541	0.596751	0.281571	0.982209	4.4814	0.63587	1.50442	0.861665	0.945155	0.820479	0.174708	0.255991	1.26048	0.565838	0.691259	3.16543	0.942193	0.228622	0.46656	0.328806	1.27455	1.158	0.456326	1.57369	1.79532	0.494023	2.1873	1.06466	1.77335	4.70257	2.17011	1.15048	2.37526
ZSCAN16-AS1	0.625137	1.20915	0.501218	1.27003	0.483557	0.908653	0.660551	1.12008	1.23938	2.69876	1.13719	2.07489	0.483109	1.10369	0.642115	0.843526	1.11137	0.668207	0.450409	0.83393	0.809357	1.50031	1.11387	3.77076	0.644546	0.787478	2.01217	1.37179	3.07188	0.986594	0.942805	0.966672	0.904296	1.65301	2.02751	2.98487	1.55824	1.00954	0.608293	1.68661	0.478643	1.97563	0.24223	0.510919	0.851013	0.89154	0.816792	1.48195	2.01541
AL357873.1	0	0	0	0.0658203	0	0	0	0	0	0.0896106	0	0	0	0	0	0	0	0	0	0	2.48318	0.390091	0	0	0	0	0	0	0	0	0	0	0	0	0	0	0	0.0710406	0	0	0	0	0	0	0	11.3259	0	0	0
AC078883.1	0.967021	2.79428	2.62874	0.45512	1.94127	1.02448	1.29594	1.25276	0.405755	1.17728	0.79825	0.674802	1.28112	1.32094	2.23314	1.14203	1.27294	0.928171	0.537482	0.747827	28.1263	1.41609	0.990676	0.478647	0.829991	1.12699	0.757567	2.11749	1.05889	0.496051	1.31695	0.627781	1.45714	0.517225	1.04453	1.70859	0.308947	1.42453	0.537695	0.500662	0.951955	0.384195	1.65742	1.30468	1.2816	21.4256	3.619	0.625013	1.53326
CASC15	0.113075	0.0612634	0.0647574	0.309328	0.333853	0.163518	0.0952305	0.234792	1.67022	0.93283	0.62875	0.276927	0.351099	0.162787	0.412086	0.235901	0.464134	0.492094	0.296783	0.517638	9.18263	0.34004	0.547667	0.0286203	0.123371	0.127178	0.194979	0.202366	0.999879	0.149102	0.0507543	0.175871	0.5002	0.348703	0.226598	0.507114	0.0959582	0.287192	0.268783	0.536644	0.70962	0.191439	0.0538988	0.12542	0.183251	7.9479	0.381885	0.129523	0.768365
AC012435.2	0.249708	0.473518	0.600629	0.257082	0.422526	0.111109	0.24133	0.0684816	0.687591	0.420003	0.400804	0.586419	0	0.117044	0.126143	0.319883	0.937881	0	0.404807	0.362076	5.54219	0	0.0823949	0.412931	0.0953561	0.337023	0.223265	0.368031	0	0.271164	0.174352	0.0788027	0.395082	0.0438245	0.298116	0.709073	0.0872568	0.554943	0	0.0754152	0.047798	0.591869	0.215017	0.204085	0.188852	3.67251	0.489397	0.232142	0.197962
AC009032.1	0	0.0793225	0.670772	0	3.64014	0.0930639	0.040427	0	0.230367	0.0586315	0.279757	0	0	0	0.158483	0.107172	0.0785557	0.0958125	0.11302	0	68.4704	0	0.138026	0	0.0399345	0	0.0467509	0	0.178569	0.136274	0.029207	0.0660041	0.0945472	0	0	0	0.0730852	0.139444	0.12211	0.126334	0.040035	0	0	0.170939	0	59.5634	0.051239	0.194439	0
AL008718.3	0.280825	0.266262	1.35095	0	1.5613	0.124955	0.0542805	0	0.0773272	0.314893	0.0751247	0	0.813836	0.0658143	0.425584	0.0719487	0.421901	0	0.15175	0.162878	4.05132	0	0.277987	0.0663409	0.321715	0.37902	0.188314	0	0.23976	0.365944	0.196078	0.177245	0.126947	0.197142	0.251448	0.0886034	0	0.436867	0	0.254438	0.107508	0	0.0604527	0.229516	0	9.01122	0.137595	0.391603	0.333946
ZBTB20-AS5	0.0121489	0.0276453	0.0389626	0	0.211442	0	0	0.0133271	0	0	0	0	0	0	0.0122743	0	0	0	0	0.0140927	10.5969	0	0	0	0	0	0.0108623	0	0	0	0	0.00766787	0	0	0	0	0	0	0	0	0	0	0	0	0	8.83634	0	0	0.0192626
MTOR-AS1	0	0	0	0	0.571173	0	0	0	0	0.0331195	0	0	0	0	0	0	0	0	0	0.034262	2.35997	0	0.0194919	0	0	0	0	0	0	0	0	0	0.0267037	0	0	0.0372761	0	0.0262562	0	0	0	0	0	0.0321863	0	3.79109	0	0	0
AC087741.1	0.73038	1.8222	1.58041	0.119587	0.225475	1.34694	1.78255	1.07633	0.852924	0.744982	0.442564	0.371979	0.612045	0.67644	0.751253	0.523054	1.17001	0.564362	0.580128	0.576734	1.95307	0.193294	1.03368	0.594543	0.823288	0.308795	0.342253	0.700351	0.305528	0.290498	0.752048	2.03278	0.696137	0.401539	0.120815	1.00507	0.166047	0.230764	0.184953	1.59459	0.690607	0.467209	1.5306	0.67125	1.4109	0.858877	2.38	1.15757	0.606931
AL392172.1	2.12924	2.76638	2.70442	1.47588	2.95565	1.16317	3.68366	2.42825	4.22602	4.30231	5.0531	4.00027	1.95503	2.07509	3.68475	3.17591	2.47043	0.733965	1.36703	2.07863	8.89005	1.90374	2.05903	2.6694	3.38117	2.57975	3.31743	1.36712	4.41572	1.90469	3.70934	1.42372	1.21983	1.55394	2.49167	3.40555	9.48822	2.0427	1.42774	3.31079	1.09761	1.63896	3.03151	2.15947	1.46683	7.38484	1.75598	2.74379	2.64064
AL445489.1	0.0624271	0.0236759	0.100105	0	0.211263	0	0	0	0	0.0350002	0.0334003	0	0	0.0292609	0	0.0319883	0.0937881	0.0571955	0	0.0724152	3.6717	0	0.0411975	0	0	0	0	0.0613385	0	0.0271164	0.0174352	0	0	0	0	0	0	0	0	0.0377076	0	0	0.0537543	0	0	2.67092	0.0917619	0	0
AL606834.2	0.863281	0.792666	0.874303	0.486486	1.31796	0.323472	0.140517	0.647952	0.850755	0.866115	0.875142	0.256086	0.526696	1.49077	0.229524	1.07096	0.409567	0.249769	0	0.632465	4.13457	0.332678	0.419782	0.772818	0.451115	1.38999	0.0812485	0.0892871	0.258613	0.43419	0.355312	0.71693	0.287549	0.765514	0.216975	0.974816	0.762089	0.48468	0.106108	0.548889	0.556615	0.17231	0.938967	0.792199	0.549803	8.1403	0.178097	1.47838	0.648366
HMBOX1-IT1	0	0	0	0	0.125592	0	0	0.0712446	0	0	0	0	0	0	0	0	0	0	0	0	3.17118	0	0	0	0	0	0	0	0	0	0	0	0	0.0455926	0.0775359	0	0	0	0	0	0	0	0.0559231	0	0	2.08401	0	0	0
AC090753.1	0	0	0	0	0.131663	0	0.263203	0	0	0	0	0	0	0	0	0	0	0	0	0	0.151113	0	0.0898628	0.0643367	0.0519993	0	0	0	0	0	0.152123	0	0	0	0.0812838	0.171853	0	0.060524	0	0	0	0.129103	0	0.0741939	0.205969	1.82062	0	0	0
VPS9D1-AS1	5.18088	5.65575	8.7407	6.54358	0.45992	8.00838	7.67334	8.36284	18.4643	1.1244	6.34172	6.44874	10.4318	9.74971	11.9494	1.58098	4.28772	9.02228	13.3103	11.4678	0.48506	4.54957	8.23787	12.2452	15.8568	4.39559	9.25297	6.0379	2.85374	8.07467	8.42325	4.06513	10.5071	3.9529	11.4342	2.1092	4.20475	8.68535	16.8126	19.615	3.71087	36.5412	4.1401	5.00129	2.87792	1.06568	7.93664	20.8791	5.13663
AP003469.4	0.534487	2.26912	2.71194	0.611045	0.578503	2.29304	1.2644	1.50519	1.28284	1.77115	1.51092	0.269774	0.924748	0.904882	0.773735	1.19361	1.48613	0.540857	1.05183	1.30478	7.52487	0.48675	1.46354	0.301528	1.11496	0.947483	0.228244	0.548681	0.799145	1.53159	1.43929	3.04114	0.930395	0.655226	0.828577	3.9466	1.5722	0.893527	0.856977	1.16609	1.50256	0.287407	1.22958	0.434658	3.71648	6.39956	2.69699	1.37941	1.83404
AC114737.1	0.149246	0	0.478647	0	0.240511	0.0442721	0.230782	0.0545736	0	0	0.0532341	0	0	0	0.251311	0	0	0	0.107532	0.173125	6.18327	0.242838	0.0328307	0	0	0	0	0.0977624	0	0	0.222308	0.0313993	0	0	0.118786	0	0	0	0	0	0	0	0.0428373	0.0542123	0	7.84876	0	0.0462489	0.078879
AC018511.2	0	0	0	0	1.15292	0	0	0.130803	0	0	0	0	0	0	0	0	0	0	0	0	4.76364	0	0	0	0	0	0	0	0	0	0	0	0	0	0	0	0	0	0	0	0	0	0	0	0	1.59425	0	0	0
PAXBP1-AS1	0.2785	0.312644	0.375133	0.174328	0.581648	0.183402	0.116275	0.232187	0.233128	0.405972	0.435096	0.125574	0.0645678	0.276742	0.185707	0.154122	0.234308	0.255161	0.144474	0.226141	5.17984	0.21751	0.091895	0.200007	0.157399	0.190447	0.159364	0.207969	0.291671	0.222587	0.17112	0.130075	0.181289	0.20333	0.139645	0.583455	0.124566	0.168348	0.156094	0.107661	0.15353	0.0633707	0.306955	0.24279	0.337002	4.18531	0.223788	0.119097	0.459237
AC092653.1	0.169764	0.386305	0.54445	0	0.369327	0.188844	0.131255	0.279343	0.140237	0.0951796	0.363315	0	0	0.318288	0.042879	0.0434944	0	0	0.275208	0	9.89061	0.207167	0.0560162	0.160418	0.194483	0.3055	0	0.250206	0.0966266	0.22122	0.355599	0.241083	0.115113	0.14897	0.101337	0.535625	0.0593215	0.150911	0.099114	0.205084	0.0324954	0	0.109635	0.231245	0.513564	7.94421	0.083179	0.157821	0.134584
Z98749.1	0	0.0315971	0	0	0.725	0.0370707	0	0	0	0	0.133725	0	0	0	0	0	0	0	0	0.0966428	7.02659	0.101669	0	0	0	0	0.0372451	0	0	0.0723771	0	0.0262919	0	0	0	0	0	0	0	0.15097	0	0	0	0	0	4.34425	0	0	0
MIR100HG	0.322986	0.124896	0.162486	1.80736	0.502122	0.408601	0.186065	0.705148	0.33482	7.0694	1.35535	0.428333	0.11012	0.540256	0.0991754	1.48302	0.770678	0.609245	0.246399	0.852173	4.60334	2.37261	0.323901	0.0359063	0.592509	0.17095	0.512447	0.37958	0.432559	0.442892	0.0689813	0.135903	0.0744342	1.48492	0.846805	3.0212	0.168187	0.751571	0.746885	0.0726813	0.0727346	0.330239	0.0327194	0.127674	0.603494	9.46656	0.117914	0.556372	4.31277
SYNJ2-IT1	0	0.0285376	0.120661	0	0	0.0334812	0.0581771	0	0.0828782	0.0421873	0	0	0.436129	0.0352694	0.418124	0.0385568	0	0.0689402	0	0.0436425	2.08757	0.0918243	0.0248285	0.0355516	0.0287342	0.0677047	0	0	0	0	0.0630461	0.0712382	0.0340149	0	0	0.0474819	0	0	0	0	0	0	0	0	0	4.32603	0	0.0349763	0
GARS-DT	0.476925	0.946069	1.73726	0.295009	0.917535	0.631394	1.02428	0.668508	0.620416	1.05636	1.3987	0.326327	0.841797	0.44985	0.947831	0.60341	0.712091	0.400994	0.403015	0.540709	16.492	0.399977	0.966877	0.417285	0.383733	0.384978	0.526444	0.460895	0.512752	0.524297	1.12315	0.818811	0.643232	0.459498	0.35967	1.07748	0.274328	1.05554	0.327717	0.950767	0.585312	0.318194	0.558542	1.22443	0.578892	6.52615	1.70114	0.407794	0.844876
AC110813.1	0.020404	0.0154767	0	0.0252078	0.424165	0.00907889	0	0.0447657	0.0112368	1.01813	0.185584	0	0.118262	0.00956378	0	0.146373	0.0613083	0.0186941	0	0.0236685	7.74388	0.0995976	0.00673259	0	0	0	0.00912161	0	0.0232271	0.00886284	0	0	0.00922359	0.0214857	0.0121797	0	0	0.00906901	0.0476501	0	0	0	0	0	0	7.06564	0.0299919	0	0.533799
AC010531.6	0.3372	0.937826	0.540716	0.416588	0.380379	0.80021	0.999385	0.493204	0.309502	0.31509	4.08933	3.58988	3.25737	0.73758	1.4195	0.230379	0.591029	2.05961	0.485903	0.717109	0.748402	1.37164	0.9272	5.09816	0.429221	2.0227	1.20596	0.883519	1.79133	0.781167	0.659232	0.744892	2.59132	0.315624	2.21412	1.63132	1.17829	0.39967	0.91872	3.32673	0.387271	1.59849	0.435531	0.489939	1.70014	1.05197	0.715941	1.72413	0.712862
AL358115.1	0.358857	0.67505	1.97952	0.0591125	0.277583	0.217159	0.233061	0.314928	0.221343	0.450678	0.276478	0.0269678	0.665583	0.25567	0.348057	0.29421	0.69009	0.236724	0.372319	0.18316	4.84253	0.245235	0.274711	0.0949478	0.361776	0.335807	0.0641708	0.310287	0.163404	0.162111	0.424952	0.190256	0.181687	0.161229	0.342738	0.579703	0.160508	0.229683	0.100566	0.104044	0.109905	0.0816553	0.197761	0.172064	0.130272	4.29898	0.829909	0.1201	0.113797
SKAP1-AS1	0	0.0995284	0.21041	0.0270179	0.348898	0	0.0760876	0.0359852	0.216786	0	0	0	0.380264	0.0307517	0.0662846	0.0336179	0	0	0	0	1.89298	0	0.23813	0	0	0	0.0293299	0	0	0.0569957	0.0183234	0.0207044	0	0.0690857	0.274141	0	0	0.116643	0	0.0396287	0.0502331	0.0622023	0	0.035747	0.0992367	6.05257	0.0321456	0.030496	0
AL359881.1	0.0844052	0.128045	2.97765	0.139036	0	0.0751133	0	0.648139	0.464832	0.662514	3.79338	0.31715	0.978432	0.079125	0.852762	0.173	1.64849	0.773318	0	0.685368	3.93402	0.206003	2.89648	0.87734	0.0644635	0	0.679201	0.829333	0.864754	0.439955	1.74443	1.01219	0.992037	0.118507	0.100768	4.47397	0	1.95082	0	1.12163	0.969386	0.800243	0.0726791	1.47165	1.02136	3.83694	2.48135	0.706206	0.669142
AC008906.2	0.0396067	0.480675	0.254045	0.163105	0.421253	0.140986	0.0612445	0.0434479	0	0.0888231	0	0	0	0	0.240092	0.0811793	0.178511	0.072575	0	0.0459435	2.72507	0.0966657	0.156826	0.0748522	0.211744	0.142549	0.0354124	0.0778319	0.225434	0.0344077	0.0884935	0	0.179041	0.0834128	0.189138	0.0999708	0	0.211249	0	0	0.0909757	0	0.23873	0.0431602	0	0.953186	0.116436	0	0
AC007362.1	0.0416565	0.0210647	0.0445322	0	0.402778	0.0247138	0	0.0152322	0	0.10899	0	0	0	0	0	0.0142302	0	0	0	0.0322143	3.66739	0.0677791	0	0	0.0106049	0	0.0124151	0	0	0.0120629	0.0155123	0	0.0125539	0.0877299	0.0331546	0.140193	0	0.0370304	0.0648546	0.0167744	0	0	0.0119565	0.0151313	0	5.97799	0.0272138	0.0129087	0.0660484
AC068397.1	0	0.0965763	0.408337	0	0.574508	0	0.131255	0	0	0	0	0	0	0	0.085758	0	0	0	0.0917359	0	4.52142	0	0	0	0	0	0	0	0	0	0	0.026787	0	0	0	0	0.118643	0	0	0	0	0	0	0	0.256782	4.76653	0.0415895	0	0
AC011726.3	0	0	0	0	0.153453	0	0.0306761	0.0435244	0	0.0889795	0	0	0	0	0	0	0	0	0	0.0920489	1.14478	0	0	0	0.0303024	0	0	0	0	0	0	0	0	0.0835597	0	0	0	0.0705403	0	0	0	0	0	0	0	0.53048	0	0.0368852	0
C1orf195	0.0403152	0.458694	0.129295	0.0332045	1.55923	0.035877	0.03117	0.132676	0.0444044	0	0.258838	0	0	0.188966	0.162925	0.0413158	0	0.295493	0	0.374123	10.111	0.0983949	0.239447	0.114287	0.123161	0.0725494	0	0.0792243	0	0.0700465	0.0450383	0.101781	0	0.0566033	0	0.254398	0	0	0.0941495	0.0974057	0.123471	0	0.243	0	0	17.5721	0.118519	0.112437	0.191765
AF107885.2	0	0	0	0	0.89451	0	0	0.0405942	0	0	0	0	0	0	0.0373871	0	0	0	0	0	6.81693	0	0	0	0	0	0	0	0	0	0	0	0	0	0	0	0	0	0	0	0	0	0	0	0.111947	6.53092	0	0	0
DANCR	15.7803	24.3655	20.0537	16.8555	27.9888	43.2351	21.984	16.337	6.77853	10.0749	15.1656	62.8514	12.8048	11.6311	23.5858	9.79412	18.5068	11.3313	23.8975	11.3606	15.2353	28.0671	20.1964	32.8052	30.0472	17.003	39.7702	21.7653	26.7883	16.8791	33.8311	14.2924	31.7171	10.4963	21.1236	9.47226	48.635	10.2228	17.1593	22.1016	24.6404	30.6892	31.1589	16.9167	37.5339	16.2458	19.1363	30.1288	9.92995
AC073896.3	0.876694	1.56467	1.32313	0.722065	0.74795	0.734289	0.717696	0.622289	0.56801	1.0987	0.772564	0.0968867	0	0.483441	0.468922	0.687052	0.852249	0.283491	0.557343	0.598212	3.5482	0.629322	0.544523	1.02335	0.669565	0.185607	0.553308	0.912076	1.70246	0.806417	0.518507	0.390587	1.44536	0.506839	0.369404	0.715923	0.937062	0.366745	0.602169	0.186899	0.592279	0.293361	0.621681	0.449578	1.56008	6.20552	1.11178	0.479423	0.408835
AL390195.2	0.20052	0.853433	0.571632	0.0458757	0.721675	0.763349	0.654586	0.415493	0.196319	0.487166	0.202647	0.0418581	0	0.261077	0.0675297	0.319661	0.552298	0.0612385	0.024079	0.284291	6.25537	0.163132	1.83055	0.18948	0.178669	0.140329	0.119523	0.284589	0.697474	0.570985	0.373352	1.55387	0.141003	0.289354	0.664977	0.407716	0.233562	0.297085	0.130078	0.296069	0.980886	0	0.211032	0.145674	0.404403	6.3152	1.00432	0.176057	0.618204
AC026470.2	0.20581	0.195137	0.165013	0.0847549	1.69148	0.183153	0.0795619	0.338656	0.113343	0.115389	0.110114	0.0966655	0	0.0964675	0.207934	0.263648	0.0773003	0.0942812	0	0.179054	13.8178	0.125577	0.06791	0.0486197	0.0392963	0	0.0460037	0.202221	0.117143	0.0893973	0.0287402	0.129899	0.325627	0.10836	0.0614268	0.129871	0	0.137215	0	0.310787	0.0787902	0.0975638	0.0886088	0.0560689	0.466956	8.53031	0.0504201	0.191331	0.0815803
AL137145.2	0.131449	0.171715	0.163944	0.0240588	0.727284	0.149472	0.0621078	0.16823	0.184999	0.106453	0.093772	0.0685993	0.169307	0.191685	0.095915	0.0972916	0.0548566	0.0669073	0.189417	0.0592978	1.37769	0.0891166	0.086747	0.131112	0.418303	0.23655	0.0261175	0.0717537	0.0415657	0.0634414	0.0407913	0.0783559	0.13865	0.0666456	0.0523103	0.368654	0.0816583	0.0519338	0.0511629	0.0882207	0.0950538	0.0415421	0.0314409	0.111411	0.0883676	2.55813	0.193217	0.135779	0.0694728
AL592435.1	0.0961031	0.0728956	0.154106	0.0395764	0	0.0427618	0.074303	0	0	0.161643	0.051418	0	0	0.0450456	0.0485474	0.0492442	0.0721909	0	0.207726	0	3.62606	0	0.0634213	0	0	0	0	0	0.1094	0	0.0268405	0.0303281	0.0868867	0.0674654	0	0.0606433	0	0.0427153	0	0	0	0	0.0413759	0	0	2.18436	0.0470875	0	0
AC090515.5	0.0428445	0.0649962	0	0	0.704248	0	0	0.0939995	0	0	0	0.0804933	0.496657	0	0	0.131723	0	0	0.0926079	0	2.75766	0	0.0282743	0	0	0.077101	0	0	0	0	0	0.0540832	0.0387356	0.0601545	0.1023	0	0.0598854	0.0761728	0.100056	0	0	0.0812414	0.0368922	0	0	2.29135	0.0419848	0	0
AC022196.1	0.0408264	0	0	0	0	0	0	0	0	0	0.0873733	0.230106	0	0	0	0	0	0	0.0882459	0	0.815515	0	0.0269425	0	0	0	0.0365029	0.240687	0	0	0	0	0.0738222	0.0286606	0	0	0	0.0362925	0	0.0986409	0	0	0.0351546	0.0444894	0.123507	0.109171	0	0	0
LINC01560	0.737417	2.29193	1.78815	1.43691	0.74779	2.59294	2.33619	2.07166	1.3669	3.36801	3.04084	1.7571	0.416985	1.33199	2.74388	1.6589	3.37765	2.40586	0.777522	3.06692	6.66644	2.41433	2.87238	1.68256	0.975288	1.78015	1.49554	1.55515	3.33732	1.71874	3.35551	1.01032	3.85384	1.37626	1.03068	5.15264	0.854741	2.41425	1.59611	2.71597	2.82306	1.26187	2.41599	1.09757	4.18956	8.60894	3.85986	2.70872	2.48101
AC108063.1	0.0544352	0.0825797	0	0	0.894769	0.0968853	0.168348	0.0597146	0	0	0.232995	0	0	0	0.109994	0	0	0	0.117661	0	3.14124	0	0.0718468	0.154315	0	0.195918	0.0486706	0	0	0.0945798	0.0608125	0	0.0984296	0.0382141	0	0.137399	0.0760862	0	0	0.131521	0.0833578	0.206439	0	0.237277	0	5.09466	0.266715	0.101211	0.0863096
AL133243.1	0.0615743	0	0	0	0.357217	0.0547958	0.0476067	0.0675461	0.271279	0.0690442	0	0	0	0.115445	0.186629	0.0631025	0	0	0.133092	0.0714259	3.14322	0	0.162539	0.0581842	0.0470267	0	0.110107	0.121001	0.210282	0	0.034394	0	0.111338	0	0.147022	0.0777095	0.0860647	0.0547362	0	0	0	0	0	0	0	7.40933	0.0603388	0.22897	0.0976289
AC027020.2	0.698065	0.651132	0.605071	0.295241	0.328359	0.512085	0.299032	0.341491	0.592238	1.90399	0.19179	0.230395	1.20287	0.902006	0.352635	0.483372	0.850335	0.46671	0.22429	0.459589	2.84742	0.667677	0.796841	1.25687	2.1974	0.390443	0.0843433	1.26056	0.451019	0.286827	0.432077	0.38105	0.272916	0.648984	0.822127	1.36911	0.131853	0.3522	0.0440599	0.193731	0.317799	0.196761	2.48557	0.575663	1.56955	3.35493	2.83792	0.491102	0.658107
AC011472.4	0.137696	0.487405	0.441603	0.151212	0.621311	0.0408458	0.141948	0.4028	0.25277	1.3896	0.83494	0.172462	0	0	0.649211	0.705566	0.275825	0	0.0992093	0.159726	7.64026	0.112022	0.212029	0.173486	0.350545	0	0.0820759	0.270589	0.156748	0.0797475	0.384568	0.173815	0.165987	0.0966638	0.219185	0.405482	0.128308	0.571219	0.214377	0.166344	0.105428	0	0.118566	0.15005	0.416552	12.1507	0.404799	0.170678	1.38271
AC016542.1	0.0457123	0.138694	0.146604	0.150599	1.06078	0.0406801	0.0353429	0.0501458	0	0.102516	0	0	0	0.299969	0.0461841	0.0468469	0.0686765	0.083763	0	0	8.62383	0.111568	0.0301669	0	0.0698246	0.0822619	0.0408715	0	0	0.079424	0.102136	0	0.0826569	0.0641811	0	0.173073	0.127788	0.162543	0	0.0552229	0.0350001	0	0.275532	0.0498137	0	13.6905	0.0895903	0.169986	0
AC009812.1	0.255368	0.871649	0.545992	0.455708	0.308644	1.68548	1.20109	0.700336	2.27359	2.0283	1.18412	1.15944	0.493374	0.279291	2.36503	0.676073	1.37476	0.935868	0.64397	1.30833	7.79321	1.19458	2.73852	0.60327	0.11377	0.153183	0.437622	0.752743	2.44673	0.20336	0.630004	0.779023	2.96293	0.283845	0.203248	1.20857	0.327192	2.53492	1.29213	3.88193	1.59679	0.685987	1.28269	0.34785	3.02574	13.8849	1.75171	0.870476	1.82204
AL365203.2	1.04081	0.947359	0.351365	1.12794	1.36653	1.09197	0.906356	0.624957	0.953301	1.54791	0.703404	0.65866	0.381003	1.03732	0.630928	1.22383	1.44845	0.44166	0.663067	0.495641	3.16109	1.23001	0.773619	0.300227	2.22573	0.295735	0.205708	0.51671	0.436511	1.06599	1.63396	0.55319	1.00042	1.89971	1.05946	1.20293	1.31695	0.837568	0.486126	0.304411	0.704631	0.0830976	0.556594	1.06256	1.52459	1.84567	1.00919	2.23054	1.7371
AC026356.1	0.813761	0.592055	1.06523	1.20368	1.57365	0.679839	0.128401	0.874465	1.40847	0.651773	0.284334	0.468012	1.3476	0.778422	0.318796	1.44666	0.499005	0.213019	0.933313	0.462347	8.21965	1.09438	1.06309	0.83173	0.913226	0.86669	0.816676	1.04434	0.699493	0.706944	0.946202	0.849031	0.420411	0.734488	0.594804	1.1318	1.13742	0.900546	0.31027	1.08338	0.43233	0.314908	0.114401	1.06775	0.2512	9.63668	0.699788	0.633001	0.210654
AC007128.1	0.741882	0.645753	1.79422	0.440744	0.505656	0.335517	0.00940316	0.893883	1.03146	0.518223	1.41853	0.205642	0.98688	0.47885	0.430063	0.448699	0.822228	0.155999	0.473185	0.112863	7.88199	0.237465	0.393277	0.172386	0.770953	0	1.22877	0.262898	1.13527	0.380361	1.31113	0.498949	0.516795	0.102454	0	0.583262	0.23799	2.29201	0.227219	0.396693	0.94982	0.138369	0.743539	1.23255	0.404712	4.0652	1.09645	0.248741	0.61707
AC011092.2	0	0	0	0	0.334663	0	0	0	0	0	0.0411519	0.0722517	0	0	0.0777091	0	0	0	0	0.0446107	5.46274	0	0.0253793	0	0	0	0	0	0	0	0	0.0242729	0	0	0	0.0485353	0	0	0	0	0	0	0	0	0	5.75888	0	0	0
COL5A1-AS1	0	0	0.430212	0	0	0.0596883	0.0518573	0	0.14775	0	0.0717709	0	0	0	0	0.0687367	0	0	0	0.155606	3.42387	0.163699	0	0	0	0	0	0	0	0.0582679	0	0.042333	0	0	0	0.169296	0	0	0	0	0	0	0	0	0.405807	5.02188	0	0.0623535	0
NFYC-AS1	0.627861	1.93536	1.37097	0.176041	0.361664	0.701399	0.52675	0.571519	0.205992	1.04855	1.41517	0.326267	0.154856	1.08951	0.998748	0.47916	0.802786	0.514048	0.635245	0.511371	2.93527	0.58687	1.60448	0.555423	0.428509	0.408676	0.286657	0.787547	0.745147	0.835576	1.54461	0.809421	0.978286	0.375119	0.366813	0.691232	0.168048	0.831264	0.343168	0.693936	0.521641	0.481284	0.770691	1.1937	1.05072	4.25089	1.72797	0.447082	0.677789
USP12-AS1	0	0.0637836	0	0	2.52052	0	0	0	0	0	0	0	0	0	0.084958	0	0	0	0	0	45.1657	0	0	0	0	0	0	0	0	0	0.0469709	0.106148	0	0	0	0.106126	0	0.0747517	0	0	0	0	0	0.091635	0	25.4092	0	0	0
AC104113.1	0.564581	1.6416	1.20711	0.697503	1.0463	1.46542	1.49141	0.516114	2.22828	1.00237	1.20827	1.14909	0.545389	1.01442	2.75697	1.4947	0.494786	1.03453	0.610168	0.54576	6.16091	1.37794	1.49033	0.355665	1.54511	1.35466	0.504792	0.647191	0.910489	1.02182	3.5741	2.28651	1.53131	0.627541	0.617859	0.890658	1.11794	1.422	0.219748	1.59143	1.83718	0.356851	1.3369	0.871585	1.99261	8.3034	1.0143	2.05571	1.26816
AC068025.2	0	0.0407971	0.172496	0	0.780081	0.0478646	0	0	0	0	0	0	0	0	0	0.0551206	0	0	0.116257	0.0623911	8.71439	0	0	0	0.164313	0.0967903	0	0.317086	0	0.0934511	0	0.0339472	0	0.0377581	0	0	0	0	0	0.0649759	0	0	0	0.0586114	0.16271	9.9239	0.158119	0.0500019	0.170559
AC127502.2	0.843549	1.38875	3.28945	0.450019	0.472694	0.571545	0.867126	1.45113	1.00302	1.34359	0.625698	0.234119	0.888954	1.2311	0.368019	0.707307	0.806474	0.474253	0.207196	0.756124	1.25524	0.561492	0.752787	0.615946	0.797993	0.293253	0.411392	0.470931	0.894793	1.62387	1.38144	0.574764	0.476657	0.477782	0.686643	2.6494	0.401953	0.443105	0.179088	0.706388	0.190826	0.236295	0.577785	0.355159	1.01495	3.53732	0.619968	0.74856	0.47116
MIR4713HG	0.2812	0.609412	0.128834	0.297775	0.388418	0.750732	0.0310589	0.440675	0.398214	0.315314	0.902702	0.5283	0.931342	0.640193	0.852306	0.247011	0.482817	0.14722	0.694642	0.232994	1.33739	0.392177	0.556717	0.227759	0	0.722908	0.718347	0.157884	1.60054	0.314086	1.12194	0	0.435827	0.197405	0.287753	0.202793	0.112298	0.714205	0	0.727939	0.307577	0.304691	0.380496	0.350206	0.121525	0	1.22033	0.298763	0.191081
AC025171.1	1.31137	2.21043	1.16825	1.12008	0.704427	0.806821	0.945055	1.65168	0.579537	1.61569	0.814229	0.304163	0.750694	1.59359	0.122676	1.12823	0.814818	0.771318	0.524911	1.39912	1.18578	0.90881	1.06841	1.25447	1.37867	1.04884	0.680339	0.811281	0.645045	1.99718	2.99784	0.418951	0.439115	1.03425	2.52234	3.93321	1.34643	0.669221	0.52932	0.449837	0.477241	0.675377	1.12919	0.582198	0.465279	0.692673	0.475949	0.745017	0.42355
GSN-AS1	0.018926	0.107667	0.075872	0.0506608	0.388867	0.0378957	0.0731642	0.051904	0.03648	0.190999	0.106323	0.00888925	0.0548481	0.133066	0.0669248	0.0824321	0.063976	0.04335	0.0613627	0.131725	3.82252	0.0577396	0.0343471	0.0268261	0	0.0766316	0.0296131	0.09298	0.00538618	0.0493252	0.12686	0.0328496	0.0384997	0.0763961	0.0451899	0.352311	0.0132268	0.071503	0.033149	0.0114318	0.0217364	0	0.0529643	0.170149	0.0143136	4.07402	0.0649121	0.0351892	0.0375102
EHD4-AS1	0.0292298	0.0665136	0.0937428	0.0240744	0.48046	0.078036	0.0903972	0.0641293	0.0643892	0.163879	0.156388	0.054915	0.338834	0.0274013	0.20672	0.119821	0	0.160682	0	0.0678129	3.50322	0	0.0192896	0.0276205	0.0446479	0.157802	0.0261344	0.11488	0.0332741	0.025393	0.0653084	0.0184486	0.0792798	0.102598	0	0.221336	0.0408556	0	0	0	0	0.221701	0.0755071	0.127409	0	2.18852	0.0572867	0.0815205	0
AC018926.1	0.103615	0.510855	0	0.170679	0.801481	0.184416	0.320442	0.568319	0.171186	0.290462	0.388058	0.0973322	0	0.0485664	0.26171	0.159279	0.0778334	0	0.223962	0.240385	7.58897	0.252886	0.102568	0.146865	0.276971	0.0932302	0.046321	0.509039	0.294878	0.0450069	0.231507	0.130794	0.0936778	0.218216	0.371103	0.0653832	0.217239	0.322377	0	0.250344	0.0396668	0	0.17844	0.225822	0.313451	4.0175	0.609214	0.0481627	0.082143
AF131215.5	0.441658	3.57925	4.36114	1.03384	0.932745	1.89279	0.539166	0.548241	0.0384044	1.0817	1.14419	0	0.13473	0.337761	1.59698	0.607464	1.6239	0.851886	0.803907	0.687589	5.28816	0.141833	0	0.373412	3.6838	0.188239	0.540372	0.365437	0.0396922	1.16115	0.00649211	1.06367	0.0630477	0.522187	0.471773	1.45215	0.633568	1.40513	0.434282	0.0982848	0.0444947	0.0440773	2.20174	0.531946	0.386762	8.29814	4.16852	0.0108049	1.52954
AC008915.2	1.11898	0.967585	1.29192	1.01378	0.497692	0.936045	1.64378	1.2275	2.11986	1.60605	2.53842	3.11134	1.81598	1.25877	0.610483	0.779789	1.37851	2.0094	1.74143	1.53165	0.496705	1.31089	1.28489	1.14196	2.63219	0.684645	1.90091	1.36333	1.75785	0.661025	0.712539	0.635626	1.74006	0.754112	0.801538	1.4122	1.00098	1.79048	1.41112	1.81139	1.07951	2.67346	1.44528	1.29254	1.21863	0.777967	0.592124	0.790595	1.38387
AP003352.1	1.22368	1.93371	5.85037	0.522591	3.74674	2.12753	1.6732	1.54123	2.87032	2.14714	2.14598	3.5549	2.62686	1.3277	2.87328	1.57918	1.61713	1.97237	4.31034	1.41947	6.16112	1.54859	2.47498	1.34903	1.68743	1.12143	2.51237	1.4918	6.71992	1.13196	1.38603	3.13226	2.34583	1.24083	0.581656	1.80174	0.981891	1.61154	2.19621	6.96706	1.52684	2.29886	2.03907	1.24705	3.94178	12.5433	1.24354	2.88613	1.59888
FARSA-AS1	0.0935112	0.425577	0	0	0.723328	0.332867	0	0	0	0.104856	0.300187	0	1.08399	0.350645	0.850286	0.0958321	0.561951	0	0.202124	0	2.28299	0.228227	0.185132	0.265088	0.0714181	0.168278	0	0.551283	0.10645	0.162473	0.1567	0.354122	0.422716	0.131292	0	0.354046	0.130704	0.249379	0.65514	0.112966	0.214793	0	0.08052	0.203802	0	4.00083	0.18327	0.0869327	0.296533
AC010326.3	6.43891	17.0437	13.1991	3.93642	7.22063	9.98333	8.6992	5.78907	11.0401	5.322	5.54042	6.67205	13.0813	5.10269	14.1844	5.23816	5.98366	4.80459	7.46101	8.62413	26.0772	7.53352	16.1427	4.10855	4.25858	4.06149	1.60247	9.32688	7.70764	2.71036	16.3331	10.6208	12.303	2.07369	4.79455	8.92206	2.55152	7.4646	3.56548	11.8683	19.161	3.46143	7.68782	8.71653	10.5426	20.0579	18.4738	12.373	7.99896
AL355075.4	0	0.0267931	0	0	55.3637	0	0	0	0.077812	0.0792169	0.0377979	0.199089	0	0	0	0.0361999	0	0.129452	0.229052	0.0409747	7.76145	0	0	0.0333784	0.0269777	0	0.37899	0.0694144	0	0	0.0197307	0.0222945	0	0	0.0843415	0.0445794	0.0493726	0	0.164983	0.0853445	0.0270456	0	0	0	0	2.5503	0	0.0328382	0
AC087521.2	0.0820492	0.202265	0.328925	0.0112629	0.661112	0.0547626	0.0475778	0.120009	0.0527167	0.0613354	0.0877974	0	0.0792601	0.0448679	0.227964	0.0560571	0.112995	0	0.0295581	0.0158628	4.2643	0.0834387	0.0541467	0.025844	0.0365541	0.0738261	0.0305668	0.0403092	0.0856183	0.0118799	0.0687462	0.0302085	0.123634	0.0191998	0.0489775	0.129437	0.0286708	0.212734	0.0319354	0.0495599	0.0314109	0.0129651	0.0588754	0.0670581	0.0206844	3.87611	0.187607	0.0190693	0.0975697
AL022323.4	0.0274832	0.0442985	0.220353	0.00282947	0.812152	0.0107002	0.00398416	0.0207272	0.0208112	0.0096304	0.0312466	0.00645419	0.0199117	0.0161024	0.104125	0.0440082	0.0025806	0.0094425	0.0259895	0.0298878	3.1757	0	0.00906847	0.00649251	0.0341087	0.0247287	0.00614318	0.0270039	0.00782145	0.01343	0.0374192	0.0151779	0.0155297	0.00241168	0.0184561	0.0368528	0.0120045	0.0229041	0.0040114	0.031126	0.00526069	0.00325708	0.022186	0.0224617	0.0311779	5.01575	0.028615	0.0542932	0.0163409
AL355916.1	0.228022	0.259437	0.243763	0.0626014	0.44095	0.1691	0.20568	0.125068	0	0.170457	0	0	0	0.142505	0.0383959	0.116841	0.285477	0.0696377	0.0821446	0.0440841	2.86782	0	0.0250797	0.143645	0	0.0683898	0	0.0746819	0	0.198091	0.127368	0.071959	0.0687181	0.240111	0.0453709	0.671473	0.106238	0.0337832	0.0887513	0	0	0	0.16362	0.0828269	0	4.57304	0.0744824	0.0353301	0.120513
AP001469.2	0.23114	0.964277	1.11193	0.0951863	1.17332	0.719932	0.357417	0.760673	0.381877	0.259181	0.432834	0	0	0.650043	0.583814	0.0592193	0.607699	0.529425	0.249804	0.268122	2.56504	0.141033	0.381341	0.273018	0.441327	0.207975	0	0.567774	0.394682	0.3514	0.419607	0.510601	0.31346	0.202829	0.344935	0.364637	0.242305	0.410943	0.674738	0.27923	0.221219	0.109572	0.348301	0.692667	0.524428	0.927116	0.509631	0.37604	0.183242
AC099811.1	0.0301286	0.0457059	0.0966252	0.0124073	1.03416	0.0536237	0.0232942	0	0.0497768	0.0675673	0.0161197	0.0566036	0	0.0282438	0.0913185	0.0308764	0.11316	0.0276037	0.0325613	0.0698981	11.6353	0	0.0198827	0	0.0805363	0	0.013469	0	0.0342973	0.0130869	0.00841457	0	0.0544784	0.0105753	0.0179846	0.114071	0.021056	0	0	0	0.0115341	0	0.0259429	0.0164159	0	9.6275	0.0738102	0.0280091	0.0238852
AC022098.1	0.594175	1.07844	0.567135	0.273817	0.198342	0.453226	0.306261	0.457812	0.693396	0.82489	0.620663	0.0398677	0.409983	0.490694	0.42879	0.478438	0.59511	0.27219	0.366944	0.53334	2.21361	0.31075	0.737546	0.354256	0.518622	0.216396	0.379466	0.514311	0.491185	0.608356	0.758611	0.39734	0.390104	0.536293	0.380013	1.11589	0.148304	0.521901	0.247785	0.461439	0.249131	0.160953	0.37763	0.462489	0.256782	1.41861	0.901106	0.374825	0.527123
AL162171.3	0.0354566	0.134471	0.341138	0.0700868	0.335973	0.018932	0.0493444	0.0233372	0.0156212	0.0636128	0.106234	0	0.328812	0.159545	0.0644804	0.0799405	0.0213074	0.0909585	0.0306556	0.0246777	3.36813	0.103844	0.0748762	0.0469062	0.0324955	0.0638061	0.0190211	0.0696765	0.016145	0.0739258	0.0950651	0.0492331	0.0128225	0.0348472	0.059262	0.0626469	0.0297354	0.0378228	0.0331212	0.0257	0.0162886	0.0134465	0.085486	0.069548	0.0643571	2.92021	0.0694903	0.0461471	0.056218
AL121894.2	0.550783	1.07926	0	0.113409	0	0.367612	0.496816	0.55385	1.01108	0.411734	2.16102	0.344925	0.53206	0.301191	1.29842	0.517415	0.896431	0.58873	0.297628	0.74539	4.38042	0.112022	0.666375	0.260229	0.981526	0.082597	0.328304	0.541178	0.783738	0.717727	0.282017	0.898046	0.414968	0.193328	0.328777	0.463408	0.256617	0.938431	0.107188	0.166344	0.316284	0.609227	0.671875	0.350117	0.694253	0.85914	0.629687	0.597374	1.81936
AC006059.1	0.172251	0.435516	0.460355	0.18916	1.30464	0.153289	0.133178	0.283435	0.0316204	0.611635	0.399357	0.0539357	0	0.0269126	0.174029	0.117684	0.301914	0.210421	0.0620532	0.0999053	10.7045	0.210202	0.17051	0.189896	0.26311	0.103325	0.256683	0	0.130723	0.174581	0.272611	0.0543588	0.311464	0.22169	0.102821	0.434777	0.040127	0.229683	0.067044	0.104044	0.109905	0.0544369	0.123601	0.187706	0.260544	10.7475	0.45012	0.133444	0.500706
AC010320.3	0	0.191208	0.161691	0.0415242	0.974956	0	0	0.0553062	0.222121	0.226131	0.37764	0	0	0.0472626	1.17155	0.310007	0.530207	0	0.108975	0.467864	5.81868	0	0.133085	0.190563	0.15402	0.0907273	0.0901549	0.0990747	0.172177	0.218993	0.309777	0.509133	0.091163	0.0353929	0	0.190884	0	0.268905	0	0.243623	0.386019	0.0955995	0.130237	0.16482	0.152518	3.23557	1.13631	0.187479	0.159876
AC078883.2	0	0.122538	0.259053	0.033264	1.36677	0.287531	0	0.0886088	0.133452	0.0905741	0.0432169	0	0	0.0378609	0.0408042	0.0827797	0.0606766	0.148011	0	0	5.37831	0	0	0.152655	0.0308455	0	0.108331	0	0.137927	0.0701721	0.045119	0.0254908	0.0730284	0	0.0964335	0.101942	0.0564511	0.0359022	0	0.292741	0.154615	0	0.10433	0.0440111	0.244357	2.69993	0.0791542	0.150185	0
Z82217.1	0	0.0125861	0.0798234	0.00911097	0.446555	0.00984428	0.00855273	0.00910119	0.00304602	0.0155051	0.0207148	0.0103913	0.0641162	0.00518503	0.00838217	0.0170049	0.0332385	0.010135	0.0179329	0.0160399	2.99532	0	0.00182504	0.010453	0.0105607	0.0199068	0.0123632	0	0	0.00480501	0.0169923	0.0104729	0	0.00388284	0.0330163	0.0418825	0.0115964	0.00245839	0.0129168	0.0367498	0	0	0.00952525	0.0241091	0	4.58495	0.0135501	0.0102839	0
AC006333.2	1.49239	3.17611	2.23817	1.46793	1.52605	1.96826	3.05481	1.68424	2.55434	2.6125	4.26235	6.15224	1.12014	2.02306	2.48406	2.58573	2.16146	1.96737	2.13506	3.02643	4.09868	2.77765	2.21065	2.32332	1.5908	1.66162	5.76938	2.82724	5.8422	1.42708	3.2625	1.19267	4.47491	1.00245	2.23033	2.31707	1.0655	5.72657	2.13126	3.67063	2.79501	1.6287	2.5054	2.66759	2.89072	11.5702	1.85173	1.96632	4.03455
AC011510.1	0	0	0	0.129799	0	0.0701233	0.0609233	0.0864401	0	0	0.168637	0	0	0.0738685	0	0.161507	0.236766	0	0	0.18281	2.09867	0	0	0	0	0	0	0	0	0	0	0.0497339	0	0.165951	0	0.497232	0.110139	0	0	0	0	0.149416	0	0.0858677	0	5.68912	0	0	0
RDH10-AS1	0.148225	0.21137	0.456358	0.00976655	0.343966	0.0580394	0.0916814	0.27317	0.0522432	0.106373	0.0824771	0.011139	0	0.0722555	0.221637	0.133676	0.0267226	0.0217286	0.11534	0.0687763	4.86892	0.072353	0.0586909	0.0448207	0.040754	0.0213392	0.0159034	0.0582562	0.0269975	0.0721105	0.0728599	0.0449057	0.0214416	0.091569	0.092019	0.224481	0.0497233	0.0316234	0	0.0214877	0.0363169	0.0224851	0.0918957	0.0581488	0	7.45156	0.0929609	0.0496072	0.0188015
AC022893.1	0.0825501	0.409408	0.549857	0.0418401	0.184195	0.0847644	0.211111	0.473679	0.216817	0.562509	0.244616	0.02386	0.22083	0.148819	0.153973	0.149675	0.305281	0.0465429	0.205882	0.0957578	2.8751	0.185977	0.230481	0.14401	0.126094	0.137126	0.0397429	0.299485	0.151801	0.171011	0.0957682	0.196385	0.0401872	0.147107	0.515508	0.368644	0.381653	0.0733826	0.0444882	0.0997249	0.437576	0.0120408	0.180438	0.55358	0.211308	4.65256	0.186678	0.100356	0.493344
AC017074.1	1.80772	1.036	1.1595	2.44837	0.466102	4.0754	3.35436	0.264405	4.02639	0.945943	7.09266	5.58489	6.51939	0.71551	4.3427	2.38777	1.81056	2.87079	7.03325	2.23674	8.02432	2.64719	4.02957	0.0759196	3.86574	0.289163	5.35168	4.57863	4.39005	5.96763	3.50046	2.94113	3.12343	0.761421	0.383671	1.47025	0.0561492	4.03526	2.90823	1.84411	2.52213	1.44728	3.3207	4.59645	4.61796	2.6855	3.3067	1.75523	3.63054
AL445248.1	0.0361157	0.19176	0.115826	0.0892371	0.279362	0.0321398	0.0558463	0.277328	0.0397789	0.121491	0.115938	0.135704	0	0.0677128	0.0729768	0.0740241	0.108518	0.198535	0.390319	0.125682	5.85149	0.176291	0.214504	0	0.0827489	0	0.0322911	0.0709718	0.0411128	0.094125	0.0806936	0.136768	0	0.126768	0.172468	0.0455796	0.100961	0.0321049	0	0.0436296	0.0553047	0.0684823	0.0621965	0.157424	0	10.4301	0.141564	0.100725	0.0572631
AC026471.1	1.16181	1.38966	1.45698	1.38627	1.28898	0.808573	0.558537	1.82187	1.15661	1.32781	2.35891	0.965441	2.24464	2.2411	1.4522	1.06853	1.007	1.6922	0.402444	1.52048	2.77695	1.5632	0.855181	1.34416	2.16142	1.2196	1.04544	1.84405	0.339119	0.93167	2.41281	0.427751	1.02346	0.726724	1.05806	2.39677	1.04097	0.920241	1.40879	2.03332	1.43697	2.23126	1.09019	1.74488	0.450599	1.57328	3.036	0.996996	0.779354
ATP2A1-AS1	0.502522	0.879623	1.48766	1.05064	1.23341	0.894403	2.48061	0.593664	2.04367	0.693521	5.04637	1.81559	3.13669	0.978409	0.663926	0.514995	1.27764	1.27498	0.334215	1.25553	0.0857946	0.943444	1.0204	1.75331	0.738069	0.139126	0.34562	0.607703	1.71616	5.91034	1.20916	2.51297	5.06752	0.488459	0.55379	0.731776	2.3233	1.06524	0.902737	2.89527	0.858314	1.46597	0.432709	0.252743	0.818575	0	0.984879	6.89974	0.735483
Z69706.1	0.535595	2.15628	1.05705	0.984056	0	1.61322	1.11488	2.21457	1.08908	0.83156	1.8957	0.0774031	0	0.811068	1.37362	1.09778	0.618968	1.05691	0.979578	1.14699	1.00585	0.904982	1.74009	0.116794	1.88795	0.148282	0	1.21443	0	0.501082	0.667382	1.5342	0.409733	1.85104	1.27885	1.35189	1.84276	0.769109	0.19243	1.59268	0.346994	0.234367	0.957849	1.07751	1.37099	0.771184	0.928579	1.14904	0.783887
AC003956.1	0.759647	1.39249	1.62417	0.260693	0.42846	0.507015	1.02782	0.555547	0.278899	0.425902	0.406433	0.356793	2.20147	0.296719	0.575615	0.583876	0.475527	0.347993	0.273662	0.66089	0.421502	0	0.125328	0.119637	0.386781	0.227838	0.396201	0.4976	0.648565	0.329966	0.565762	0.359593	0.744028	0.17776	0	0.239677	0	0.281369	0.443507	0.305898	0.0484693	0	0.545093	0.827804	0	2.70843	2.10915	0.176552	0.301114
AC096992.2	0.307798	1.46172	2.53222	0.50702	0.181154	0.273914	1.11746	0.880826	0.324278	0.825332	1.18857	0.553129	0	0.627268	0.459702	0.521158	0.703689	0.637574	0.173557	0.5899	5.40577	0.849212	1.10394	0.77139	0.367948	0.433487	0.490579	0.578563	0.502728	0.871942	1.03905	0.954454	0.750146	0.375787	0.591142	1.31737	0.299285	0.725677	0.34378	0.743673	0.788979	0.203007	0.864251	0.772912	0.971624	4.68788	1.08846	0.534966	0.551685
GAS5-AS1	0.714404	1.1084	1.45801	0.722127	1.19313	0.577961	1.20512	1.06867	0.643799	1.74779	0.903445	0.610079	0.752857	0.852361	0.459312	0.831971	0.48786	0.654535	0.21057	0.527358	12.901	1.90211	1.11435	0.276166	1.33924	0.993425	0.580681	1.40389	0.665387	0.564208	1.0339	0.96329	0.411021	0.501519	0.426447	0.942592	1.72477	0.577333	0.834186	1.7653	0.69617	0.12315	1.62177	0.566183	1.3753	11.5489	1.24103	0.845276	0.926772
AC011465.1	0.0687079	0.260579	0.220353	0	1.12937	0.0611441	0.212488	0.301486	0	0	0.147043	0	0	0.0644097	0.485919	0	0.103224	0	0.148511	0.159402	5.33731	0.167691	0.136027	0.194775	0.0524749	0.123644	0.0614318	0.270039	0	0.119378	0.153515	0.0433655	0.0621187	0	0.164055	0.433562	0	0.0610776	0	0.166006	0.0526069	0	0.0591626	0.149745	0	2.75591	0.134659	0	0.10894
AP002360.1	2.54055	6.46126	2.49227	2.95406	2.10967	7.18159	5.10705	4.29518	5.69524	4.22287	14.1364	15.3298	6.23653	3.55842	3.41229	2.38919	4.49039	4.27192	4.13469	2.80835	0.862383	3.28266	7.90953	7.31501	1.41529	4.57186	6.97487	2.9955	10.6496	7.14052	2.07021	2.28261	13.8625	1.86742	6.7084	3.01769	5.13854	3.9323	3.00142	10.0378	3.95905	6.85768	7.51506	3.41991	3.79758	1.03901	5.53565	10.003	4.40729
AC008760.2	0.149466	0.100775	0.532614	1.29943	0	0.236466	0.0385204	0.582977	0.0548755	0.819372	0.390958	0.0624016	0.192514	0.217958	0.0335575	1.90619	0.0748508	0.395606	0.502553	1.61821	0.737189	1.37811	0.0767178	0.031386	0.34246	0.0298859	0.044546	0.620075	0.0378104	0.38954	0.102041	0.0209637	0.0150147	3.32268	0.376709	1.55098	0.324979	1.4763	0.116351	0.0200626	0.063578	0.377889	0	0.162877	0.20096	5.95076	0	0.169829	0.131659
AC025423.1	0.120514	0.228529	0.579751	0	5.65149	0	0.0931768	0	0	0.0675673	0	0	0	0.169463	0.243516	0.0617527	0.0905281	0	0	0	3.20973	0	0.0397655	0	0.276125	0.108436	0	0.236825	0.0685946	0	0.0673166	0	0.0544784	0.0423012	0.0719384	0	0	0	0	0	0.0461365	0	0	0.131327	0	10.7957	0.0590482	0	0
AC010422.4	0	0.416927	0.271203	0.139297	1.30823	0.338644	0.326905	0.0927649	0.372563	0.0948224	0.180976	0.0794362	0.980268	0.11891	0.768926	0.173325	0.444658	0.154954	0.182783	0.14714	10.0412	0.103195	0.334836	0.119862	0.0322922	0	0.0378042	0.166178	0.866376	0.110195	0.425117	0.400297	0.0764537	0.0296822	0	0.480254	0	0.263103	0.197484	0.102157	0.356108	0	0.109223	0.184302	0.383728	5.87927	0.248601	0.0393073	0.201119
LINC02544	0	0.125691	0	2.72961	0.120167	0.0737326	0.064059	0.454446	0.319401	1.8581	0.265975	0.0778299	0.480223	0.776705	0	0.08491	0.373428	0.151821	0	0.28833	1.0114	0.303324	0.0546775	0.626336	1.17065	0.447299	0.185199	0	0.188635	0.179945	0.0462801	0.758259	0	7.18326	0.395661	0.731955	0.173712	0.368262	0.290236	0.0500458	0.0634377	0.157106	0	0	0.250646	0.886214	0.0811913	0.0385124	0
AC009120.3	0.922534	1.89933	0.986218	0.144728	1.69905	0.742788	0.984985	0.819243	0.48386	1.52705	0.893149	0.165066	3.05545	0.576549	1.15397	0.85539	1.31998	0.724477	0.854592	1.37589	12.3827	0.750525	0.811743	0.53965	0.637473	0.316219	0.157112	1.12227	0.650111	0.419801	1.20238	0.194088	0.436889	0.678468	0.209785	1.7187	0.245612	0.937238	0.205183	0.21228	0.269085	0.0833001	0.453926	1.24466	0.66448	6.34342	2.28159	0.163359	0.626881
AC004067.1	0.804864	1.61172	2.78778	0.397743	0.90274	0.687609	0.622288	0.706339	0.14184	0.613704	0.2756	0.24194	0.746404	0.845055	0.845697	0.560891	0.870622	0.294966	0.556706	0.858948	8.78892	0.314302	0.446169	1.18646	0.491765	0.231744	0.172711	0.316331	0.549736	0.531403	1.02504	0.731515	1.19339	0.474619	0.691842	0.771989	0.854992	0.515146	0.15037	0.661176	0.640902	0.183141	0.609881	0.806912	0.389575	5.50972	1.29349	0.538734	0.816736
MCM3AP-AS1	0.746761	1.24075	1.19747	0.207457	0.942669	0.675102	0.664428	0.464855	0.956326	0.681182	0.697608	0.306203	0.652674	0.580594	0.61076	0.504123	0.641089	0.40182	0.518823	0.601556	7.0111	0.433947	0.52801	0.484433	0.38701	0.410617	0.357686	0.757032	0.45203	0.769734	0.62403	0.632173	0.771595	0.168504	0.459914	0.456264	0.306506	0.445188	0.505188	0.393786	0.433362	0.247239	0.627707	0.568342	0.475123	4.75444	0.734682	0.330584	0.526234
USP3-AS1	0.155465	0.608479	0.817689	0.153653	0.775647	0.298837	0.394253	0.300155	0.404112	0.376542	0.538995	0.560788	0.0720865	0.174887	0.640842	0.184815	0.345676	0.193714	0.228504	0.165911	4.05777	0.440144	0.209295	0.493603	0.346705	0.212623	0.439244	0.39105	0.870719	0.194484	0.25357	0.188396	0.185533	0.104772	0.215299	0.361015	0.278143	0.204536	0.159748	0.180297	0.123795	0.165083	0.492629	0.291391	0.357433	5.35445	0.402192	0.271713	0.443694
AC022540.1	0.0366442	0.0416927	0	0	0.425176	0	0.0141659	0.0200991	0.0201805	0.0410897	0	0	0	0	0.0185112	0	0	0	0.0396031	0	4.7985	0	0	0.0346267	0	0	0.0163818	0	0	0.0159171	0.0307029	0	0.016565	0.0128623	0.0437479	0	0.0256095	0	0	0	0.028057	0	0	0	0	5.19336	0	0	0
AP001011.1	0	0.0162955	0	0	0.436221	0	0.0332203	0	0	0	0.0229886	0	0	0	0	0	0	0	0.325055	0.0249208	1.85959	0.157301	0	0	0.0328156	0	0	0	0	0	0.0120002	0	0	0	0	0.0542263	0	0	0	0	0	0	0	0.023411	0	1.3213	0	0	0
AC064801.1	0.0553715	0.21	0	0.0912105	1.28493	0.197103	0.385298	0.303708	0.0609878	0.310445	0.0592507	0.208056	1.28374	0.0519076	0.111886	0.283729	0	0.101462	0.119685	0.128461	6.63633	0.540568	0	0.156969	0.0422894	0.49822	0.198031	0	0.126066	0.240516	0.123717	0.0698963	0.150184	0.116614	0.330528	0.838576	0.232184	0.0492222	0.129311	0.133783	0.0847915	0.524975	0.0476789	0.0603395	0	4.29389	0.108521	0.360333	0
AC005034.3	4.68268	5.08808	5.41964	3.3149	5.18875	4.23606	5.83461	4.69814	5.96752	3.44265	4.5	2.15696	4.33658	4.81299	5.51298	4.9972	3.9536	2.5056	3.73633	2.78328	16.4055	4.53371	5.34619	4.10794	4.99506	3.52855	1.64934	4.28414	2.54047	5.93952	5.56273	7.66967	7.26593	4.30155	4.43539	3.90727	6.31076	4.25439	2.86194	5.03357	3.53595	2.78853	5.39839	3.14884	5.38537	25.1123	4.34854	8.29876	4.94974
Z99289.3	0	0	0	0.031248	0.256788	0	0.0586668	0	0	0.0425424	0	0.0712786	0	0.0355663	0	0	0.0569992	0	0	0.13203	6.48384	0	0	0	0	0	0	0	0.0431892	0	0	0	0	0	0	0	0.0530298	0	0	0	0.0580979	0.071941	0	0	0	10.4496	0	0	0
AC109460.2	1.23825	2.66115	4.36831	0.186973	1.31699	0.899916	0.829717	1.08668	0.659193	1.43475	2.36292	0.193862	0.717696	1.19948	2.58546	0.655642	1.76729	1.58828	0.579902	1.50819	2.93147	0.503688	1.72965	0.663045	1.0718	0.557076	0.479753	1.09499	1.43307	0.788857	5.31425	1.15927	2.81741	0.796827	0.714509	2.44828	0.230767	1.70615	0.289173	0.373968	0.900676	0.352195	1.17285	1.82162	0.686751	2.31779	2.22458	0.479642	0.850766
AC009152.1	0.0810654	0.0614892	0	0.0333837	0.195956	0	0.0313382	0.177855	0.0446439	0	0.260234	0	0	0.0759942	0.040951	0.0830774	0	0	0	0.0940355	2.60887	0	0	0	0	0	0	0.0796518	0	0	0.0679219	0.127913	0.0732911	0	0	0.204616	0	0.0360314	0	0.146897	0	0.0768578	0.0698033	0	0	3.46835	0.0397195	0.226087	0
AL355388.1	1.2364	3.92182	0.901193	0.0462876	0.271699	0.650171	0.651772	0.924758	0	0.945268	0.601372	0	0	1.36979	0.851699	0.691138	0.591029	0.10298	0.242951	0.586726	3.49254	0	0.482144	0	2.48948	0.40454	0	0.883519	0.191928	0.585876	3.07642	0.461124	0.508103	0.552341	0.134189	3.33356	0.54987	1.39884	0	0	0.817572	0	1.11302	2.08224	0.510042	2.85533	1.54203	0.104493	0.0891077
AC012447.1	0.165221	0.200516	0	0.0816481	0.319505	0.0294065	0.0255485	0.217494	0.145584	0.111159	0.176796	0.0620814	0.383052	0.123908	0.100156	0.169322	0.198578	0	0.0714249	0.114994	3.59369	0	0	0.031225	0.126186	0.059465	0.177269	0.519488	0.0752327	0.114827	0.0369155	0.0417123	0.0896258	0.162382	0.0789001	0.166813	0	0.176247	0	0.0399192	0.0506014	0.187975	0.0853606	0.216054	0.0999642	2.2974	0.0647625	0.0307196	0
AC008115.3	1.76513	2.45979	4.21279	0.473331	3.4531	1.24204	0.856921	0.585399	1.3564	1.10471	3.25048	1.00257	9.04114	1.00052	2.28102	0.841367	3.08356	1.88047	0.887281	1.57137	7.74417	0.400749	3.25077	1.00853	2.10053	0.886451	1.87182	3.22669	3.22432	0.748886	0.917173	1.89134	2.56078	0.979784	0.490072	2.33129	0.286882	2.44488	1.43797	0.89262	1.06862	1.08973	1.02505	1.11831	1.11763	10.2084	2.25265	1.22117	0.911204
AC008966.2	0.248744	0.415086	0.638196	0.163897	0.481021	0.22136	0.192319	0.491163	0.164384	0.390488	0.106468	0.186929	0	0.13991	0.351835	0.15295	0.523185	0.273478	0.215063	0.173125	4.85828	0.242838	0.656613	0.0940196	0.341956	0.268577	0	0.293287	0.339793	0.172874	0.250097	0.502389	0.224889	0.174621	0.356357	1.06735	0.417215	0.22112	0.11618	0.480793	0.380906	0	0.299861	0.487911	0.601992	7.31664	0.926261	0.138747	0.473274
TMEM92-AS1	0.631013	0.957264	1.34915	0.123742	0.406752	0.641768	0.998979	0.2637	0.264768	0.808646	0.0964601	0.112905	1.04497	0.225348	0.850033	0.523499	0.632007	0.165181	0.129898	0.383414	2.66764	0.440022	0.198297	2.12954	0.596675	0.432588	0.161197	0.177146	0.136823	0.234936	0.654586	0.531025	0.325999	0.738296	0.825085	0.417145	1.42799	0.0267113	0.280691	0.290399	1.26537	0.398841	0.724465	0.22921	0	1.36595	0.38279	0.558687	0.190572
AL157871.5	0.380536	0.545212	0.949212	0.0348243	0.817646	0.0752543	0.261524	0.18553	0.139711	0.331879	0.542928	0.0794362	0.490134	0.356731	0.170873	0.0433312	0.25409	0.0774769	0.182783	0.245233	1.50149	0.412779	0.111612	0.359585	0.193753	0.228265	0.0756084	0.332356	0.096264	0.0367317	0.354264	0.053373	0	0.148411	0.201913	0.213446	0.0590989	0.150345	0	0	0.0323735	0	0.0364077	0.230377	0	1.69594	0.331468	0.0393073	0.268159
AC115989.1	0.0400288	0.212536	0.64188	0.0659372	0.928892	0	0	0.0878219	0	0.0897697	0.0856662	0	0	0.0375247	0	0	0.0601377	0.0733485	0	0.0928664	4.6198	0	0.0792484	0	0.061143	0.072034	0	0	0	0.0347744	0.0894366	0.0757934	0	0.0281006	0.0955771	0	0.0559497	0.0355834	0	0	0	0	0.0344677	0.261721	0	4.06745	0.392256	0	0
GMDS-DT	0.263381	0.591551	0.499134	0.238056	0.656503	0.514433	0.458841	0.332076	0.516145	0.34903	1.05779	0.343805	0.257732	0.235682	0.247092	0.250638	0.398263	0.256978	0.243984	0.263859	9.21638	0.208707	0.420988	0.303828	0.124089	0.28315	0.253839	0.369697	0.369912	0.307555	0.535932	0.464163	0.504077	0.164486	0.222557	0.707966	0.0932297	0.451539	0.291565	0.524787	0.292015	0.246468	0.37553	0.382062	0.279387	4.03366	0.465915	0.251212	0.490819
AL356740.2	0.0348318	0.184943	0.335127	0.0573766	0.0336789	0.154987	0.0269305	0.07642	0.0767296	0.0390575	0.223632	0	0.403773	0	0.211148	0	0.10466	0	0.0752886	0.0404048	7.73079	0.085012	0.0919461	0.0658282	0.0266024	0.0626818	0.0311432	0.479142	0	0.302597	0.233475	0.0659531	0.0944741	0.0978092	0.124752	0.351675	0.146057	0.0619272	0	0.126236	0.0533387	0	0.0899783	0.113871	0	4.37765	0.102399	0.161907	0.165683
AGBL5-IT1	0.664784	2.77336	0.213203	0.438025	0.449947	1.479	0.719577	0.948036	0.585771	1.19269	0.85363	0	0	0.685517	0.201493	0.817541	0.798998	0	0.287385	0.462688	3.68866	0.48675	2.10581	0.816639	0.203089	0.119632	0.237754	0.914468	0.832442	0.981788	1.3368	1.09092	0.661133	0.513354	1.66668	2.85256	0.371678	0.236383	0.776247	0.642475	0.508999	0	0.515185	0.796873	0.603324	3.02202	1.10746	1.05063	1.26486
LINC01748	0.501361	1.23594	0	0.34067	0.302979	0.0223084	1.19197	5.63735	0.0138054	1.25086	1.7704	1.55418	0.581182	0.540497	2.54534	0.783552	0.301291	1.90628	2.16737	0.0436183	1.97514	2.56965	7.5354	0.236879	0.00957273	1.26312	0.0448268	1.42859	3.79536	1.7422	1.05018	0.150308	2.52703	0.545539	0	1.72422	0.367905	2.78552	0.234169	0.0757088	2.92703	0.380271	2.69818	1.69367	0.568762	1.30714	1.06858	1.92262	0.0198733
AL355483.1	0	0.0721266	0	0	0.367768	0.169243	0.220558	0.208623	0	0.106625	0.101751	0	0	0.534845	0.288212	0	0	0	0	0	1.47733	0	0.0627523	0.359417	0	0.171119	0	0	0.108246	0	0.10623	0	0.0859701	0.0667537	0.113523	0.240014	0.13291	0	0.444131	0.229746	0.0728062	0.360616	0.081879	0	0	3.81408	0.0931815	0.1768	0.150769
AC092755.2	0.168181	0.212612	0.17979	0.0461725	1.1925	0.249444	0.563464	0.43048	0.308732	0.314306	0.119975	0.105322	1.29971	0.105106	0.339832	0.287258	0.0842227	0.102724	0	0.0650296	4.10597	0.136823	0.184979	0.42379	0	0.201767	0.15037	0.22033	0.510535	0.146105	0.15657	0	0.557523	0.0787096	0.267711	0.353752	0	0.199338	0.130919	0.0677236	0.214615	0	0.530991	0.06109	1.35673	1.64898	0.109871	0.469047	0.088886
AP000487.2	0.0571984	0.0433858	0.183441	0	0.774273	0	0.0442235	0.0627458	0	0.0641375	0.122411	0	0	0.0536203	0.346732	0	0.171866	0	0.123634	0	4.69714	0	0.226482	0	0	0.308795	0	0.112402	0.0651126	0	0.0319497	0	0.051713	0.0401539	0	0.144374	0	0	0.133578	0.138198	0	0	0.0492521	0	0	9.32999	0	0.106349	0.0906908
AL513327.1	0.465879	0.889825	1.2421	0.13869	0.66212	0.394612	0.251705	0.511062	0.253475	0.339873	0.41443	0.0210906	0.390398	0.457782	0.448003	0.419919	0.438503	0.349698	0.254781	0.49484	8.64574	0.301385	0.855666	0.121991	0.244351	0.232321	0.0903346	0.408118	0.102234	0.419355	0.232012	0.495976	0.294333	0.61864	0.321653	0.757973	0.125528	0.324327	0.131082	0.223766	0.356705	0.06386	0.299659	0.366996	0.356585	11.4221	0.478533	0.255688	0.400485
AL024508.1	0.267757	0.406194	0.858721	0.294041	1.55337	0.158854	0.379534	0.58745	0.245763	0.15012	0.0955051	0	0.51731	0.37651	0.40578	0.182935	0.134089	0.163545	0.192918	0.207064	4.65516	0.108916	0.530101	0.168677	0.238579	0.160614	0.239401	0	0.101601	0.155073	0.448688	0.619655	0.564849	0.281952	0.479494	0.281601	0.623756	0.158681	0.104217	0.107821	0.717537	0.507718	0.384264	0.19452	0.405004	4.65394	0.262384	0.49784	0.283027
AC010186.3	0.431315	0.879237	0.518725	0.155418	0.97309	0.463798	0.604423	0.640718	0.544343	0.594474	0.557684	0.236345	0.31249	0.547534	0.508393	0.460437	0.377995	0.543358	0.699212	0.416936	21.16	0.811444	0.598924	0.857591	0.253922	0.307236	0.939995	0.406135	1.45252	0.819653	1.22971	0.578484	0.284339	0.410024	0.407651	1.55363	0.163276	0.327501	0.776433	0.521051	0.17888	0.374851	0.510666	0.323134	0.706765	13.7201	0.61638	0.250607	0.512902
AC008771.1	3.55646	3.37542	5.04382	2.87031	2.55746	1.57452	5.84487	3.33284	1.67317	3.32661	3.95861	3.62622	2.48604	4.0879	2.38341	1.79489	2.17483	4.0935	1.81559	1.63776	3.21291	2.26816	6.68722	1.57056	4.83185	1.96183	1.70976	1.47504	4.63854	3.80382	3.45402	5.26769	4.07175	1.38007	3.75517	2.66147	4.72121	3.8923	2.04508	4.49071	5.70608	2.60939	5.06293	3.91451	2.91949	6.8339	3.18738	2.54201	1.5585
AC010531.3	0.219651	0.566468	0.140888	0.0361819	0.976951	0.0390941	0.13586	0.240954	0.290316	0.197038	0.141024	0	0	0	0.310685	0.0450205	0.131998	0.160995	0.189909	0.152876	2.34003	0.321654	0.260917	0.0415116	0.369063	0	0.039278	0	0.250043	0.0763275	0.14723	0.0831807	0.516324	0.0616789	0.0524463	0.110884	0.122806	0.0781031	0	0.15921	0.134542	0	0.26479	0.28723	0	1.17471	0.172195	0.0816794	0
AL022157.1	0.237223	0.154232	0.108685	0.167471	0	0.452374	0.262016	0.334582	0.671875	0.380003	0.253842	0.191005	0	0.285921	0.171194	0.347301	0.661876	0.062098	0.219752	0.275178	7.67197	0.0827109	0.51438	0.288209	0.232941	0.12197	0.333302	0	0.424358	0.176644	0.321804	0.171115	0.704697	0.0475809	0.0809171	0.256617	0.0947359	0.451882	0	0.409397	0.233527	0.12852	0.437714	0.110789	0.307559	7.15901	1.62724	0.157525	0.322396
AC005005.3	0.367612	0.99412	0.615112	0.105312	0.33999	0.227577	0.469584	0.508464	0.827401	0.896106	0.5986	0.090084	0.370555	0.584347	0.694366	0.360356	1.00852	0.117149	0.310926	0.315186	2.94434	0.4291	0.348075	0.830673	0.573726	0.201338	0.0428716	0.314088	0.291113	0.68037	1.32131	1.47283	0.202304	0.224406	0.515201	0.887542	0.558505	0.184706	0	0.289627	0.183565	0.0303071	0.550505	0.296091	0.0483515	1.06848	1.45661	0.34175	0.658891
LINC01123	0.383013	2.22559	0.855463	0.270393	0.363722	0.797341	0.639851	0.150057	0.602659	0.782264	0.761142	0.32124	0.713558	0.416757	2.85387	0.686908	0.863136	0.175458	0.665259	0.119007	0.743822	0.53417	1.36311	0.239129	0.506689	0.406167	0.207917	0.376333	0.973231	0.463455	1.10409	0.591403	1.5459	0.24007	0.4246	0.310744	0.458873	0.869434	0.351396	1.48725	1.51342	0.337195	0.830394	0.290673	0.310359	0.987611	1.10588	2.14912	1.0519
AL031667.3	0.137626	0.104391	0	0.113352	0.365943	0.306187	0.0266016	0.22646	0.265274	0.270063	0.515436	0.129281	0	0.0967621	0.417137	0.141041	0.258454	0.126092	0.148738	0.439024	8.6291	0.251921	0.113529	0.162561	0.394163	0	0.0615256	0.135226	0.313336	0.0597802	0.326717	0.26059	0.217747	0.120768	0	0.0434224	0.144273	0.825806	0.160701	0.872859	0.500529	0.782894	0.207385	0.149974	0.312255	9.3844	0.269728	0.415817	0.981953
HOXA10-AS	1.1854	2.10833	1.44202	0.291774	0	1.64904	0.93757	1.10606	3.13652	1.87922	9.66643	0.204786	1.10562	0.0638645	3.34511	0.726099	3.2138	1.32324	1.08968	2.22854	14.697	0.864614	2.7065	1.48064	1.08224	0.662024	1.96136	1.90105	1.72167	0.970615	1.37755	1.22116	2.93182	0.449559	1.13866	0.791002	1.06649	7.33995	1.05005	0.938222	1.76306	0.103345	0.152521	3.69709	0.865591	3.86205	5.08707	0	1.68507
AL117332.1	0.300791	0.421208	0.964665	0.686045	0.492183	0.494175	0.483008	0.71069	0.6626	0.596729	1.70835	1.65185	1.60929	0.737471	0.864932	0.403105	0.347613	1.35672	0.800193	0.644153	0.924362	1.41178	0.519156	0.196775	0.477123	0.291464	1.36538	1.27312	0.763836	0.502516	0.33603	0.36509	0.773996	0.649718	0.414347	0.817626	0.291065	0.267387	0.864551	0.447226	0.372029	2.54467	0.398466	0.630343	2.02987	0.618712	0.362777	0.967952	0.953837
MYCBP2-AS1	0.0199907	0.0151632	0.0213707	0.00548827	0.34148	0.07116	0	0.00730983	0.0293578	0.0597757	0.121217	0.0125191	0	0.0187401	0.0336617	0.0478027	0.0300333	0.0122103	0.0288065	0.0231891	6.37429	0	0.0571673	0.0251868	0.0101785	0.0119915	0.0119158	0.0523789	0.0455134	0.0289444	0.0186106	0.0546749	0.0180736	0.0140337	0.0318213	0.0504583	0.0465696	0.0296178	0	0.0321998	0.00510203	0	0.0229513	0.0363072	0.0403167	3.77755	0.0391792	0.0309739	0.0739578
Z82243.1	0.190581	1.69856	2.13924	0.0392417	0.875296	0.551202	0.331536	0.156798	0.262389	1.17536	0.356882	0	0.552307	0.714635	2.64753	0.585933	0.572643	0.0873048	0.308954	0.497414	12.2666	0.23257	0.37731	0.720353	0.218331	0.342961	0.340797	0.468143	0.271188	0.413911	0.878246	0.240573	1.55073	0.367922	0.0568815	0.721565	0.332978	0.508248	0.111268	0.863369	0.29184	0.451723	0.779495	0.57112	0.720672	11.5938	1.96095	0.752988	0.151088
AP000462.3	0	0	0	0	0.132062	0	0	0	0	0	0	0	0	0	0	0	0	0	0	0	2.42513	0	0	0	0	0	0	0	0	0	0	0	0	0	0	0	0	0	0	0	0	0	0	0	0	3.83489	0	0	0
AC018410.1	0.126135	0.318918	0.134843	0.0346293	1.09764	0.0374165	0	0.0461229	0.0463098	0.141438	0.0899815	0	0	0.315319	0.042479	0.0430887	0.189501	0.0770432	0.0908801	0.0975443	5.69237	0	0.0832404	0	0.0321115	0.0756625	0	0	0	0.182631	0.0704563	0.0530742	0	0.118064	0	0.212251	0	0.186879	0	0	0.0321923	0	0.036204	0.18327	0	4.27234	0.288411	0	0
AL590723.1	0.107486	0.326118	0.344717	0.206565	1.07392	0.255075	0.747932	0.471641	0.276239	0.361577	0.30671	0.134625	0	0.36946	1.01355	0.51405	0.376793	0.0656521	0	0.540293	12.8823	0.17489	0.283732	0.203136	0.164182	0.193427	0.128137	0.211223	0.448645	0.186754	0.500326	0.520111	0.518281	0.25152	0.256645	0.452173	0.150237	0.477745	0	1.38505	0.301758	0.203814	0.647872	0.273302	0.541937	14.7543	0.210658	0.499621	0.624887
AC092436.4	0.139976	0.0707826	0	0.0384292	0.857174	0.0830446	0.0721493	0.051184	0.0513914	0.0523192	0	0	0.540872	0.0437399	0.141421	0.143451	0.140197	0	0.201705	0.108248	6.21345	0	0.0307915	0	0.0356351	0	0	0.18338	0.0531146	0	0.052125	0.0294491	0.0421841	0.0327549	0.111408	0	0	0.0414771	0	0	0.0714495	0	0.0401766	0.10169	0	10.4804	0.18289	0.0433764	0.0739797
AC120053.1	0.826735	3.87867	3.14242	1.10964	0.532914	3.07914	2.22535	2.48562	3.70981	4.46348	3.60415	0.862897	1.41979	1.80837	2.22738	1.47485	1.97809	1.00994	1.19132	1.95354	23.1742	0.597856	6.50663	0.636548	1.30959	0.936735	0.930825	1.08309	2.64909	1.25023	2.10373	5.87509	2.85138	0.98879	1.16978	2.93691	3.63787	2.44974	0.929598	7.58302	2.10999	0.754794	2.29384	1.70172	3.51994	12.5274	3.51064	1.9926	3.64119
AC087588.2	0.423215	0.922916	2.03593	0	3.88747	0.659093	2.00418	0.812455	1.92283	0.177959	0.28304	0.0993885	1.83973	0.595109	4.43617	0.867438	0.158955	0.387748	0.228694	0.613659	9.98016	1.42026	1.43137	0.499893	0.888871	1.7136	0.662194	0.103959	2.46908	0.137873	1.12289	1.20202	2.05662	0.297101	1.13683	0.133529	0.295772	0.893511	0.247087	1.46989	1.98474	0.501561	1.18436	0.576483	0.320073	7.63891	0.103681	3.59016	0.754906
PIK3IP1-AS1	0.362318	0.659576	1.04579	0.119365	0.0700652	0.580377	1.17654	0.317966	0.159627	0.406273	0.891713	0	0	0.0679305	0.76872	0.482704	0.1633	0.265564	0.0783147	0.252173	2.57328	0.0884289	0.334746	0.0684741	0.442746	0.130402	0.356344	0.712	0.0824899	0.377711	1.55835	0.45736	0.524114	0.279786	0.173022	0.777345	0.20257	0.322081	0.423067	0.481469	0.527084	0.343513	0.53037	0.947582	0.219214	3.77852	0.639087	0.471561	0.459578
AC092756.1	0	0.343406	1.45197	0.290021	3.06426	0.134299	0.622288	0.165548	0.221625	0.16922	0.215313	0.661554	0	0.518728	0.609877	0.360868	0.0755748	0	0.326195	0.0583524	3.23779	0.61387	0.0995912	0.142603	0.0384191	0.0905248	0.0449768	0.395414	0.40085	0.262205	0.112395	0.222248	0.181919	0.211884	0.360334	0.190458	0.140624	0.0894351	0.234953	0.24308	0.26961	0.381544	0.259893	0.164452	0	5.78413	0.0985894	0.140295	0.398797
AC120042.2	0.101362	0.0512564	0.433437	0	0.68605	0.120271	0.026123	0	0.0372144	0	0.144618	0.190433	0	0	0.0682721	0	0.101522	0.0619118	0.219093	0	2.47466	0	0.0668919	0.0638544	0	0.0608023	0.0604187	0.464775	0.0769246	0	0	0.213252	0.336018	0.0237191	0	0.0426412	0	0.0901055	0	0.0408169	0.0517393	0	0.203654	0.625921	0	6.3244	0.165547	0.0314105	0
FP325332.1	0.0551007	0.0919482	1.06028	0.0453822	0.41556	0.0686488	0.0340813	0.0604446	0.0121379	0.0494282	0.165091	0.0414078	0	0.082646	0.122472	0.112937	0.066225	0.121159	0.0238199	0.178966	3.91341	0.0806887	0.014545	0.0208268	0.0420826	0.0594941	0.0492656	0.129936	0.0125449	0.0287208	0.116956	0.0556436	0.0896696	0	0.0131565	0.0695396	0.0154033	0.0489815	0.0772072	0.0798775	0.0168754	0	0.11387	0.168124	0	4.83279	0.248378	0	0
AC009480.1	0	0	0	0	0.581779	0	0	0	0	0	0.0585316	0	0	0	0	0	0	0	0	0	6.19158	0	0	0	0	0	0	0	0	0	0	0	0	0	0.0653033	0	0	0	0	0	0	0	0	0.0596072	0	10.2388	0	0	0.0867286
AC026355.1	0.230353	0.0582419	0.246254	0.221345	0.185607	0.136663	0.0296832	0.0842312	0.0422863	0.559646	0.246491	0.144257	0	0.179952	0	0.118035	0.288394	0.140699	0.0829842	0.0890694	9.11746	0	0	0.0362784	0.351859	0	0.205959	0.0754453	0	0.0667053	0	0	0	0.188662	0.183339	0.290716	0	0	0.0896585	0.0927594	0	0.0727989	0	0.0418368	0.232285	6.77569	0.112865	0.0713825	0.121745
GK-IT1	0	0.129174	0.364109	0	1.3173	0.151551	0.263336	0.124543	0.250096	0	0.121486	0.106649	1.31608	0.159645	0.57352	0.290876	0.341134	0	0	0	7.9374	0	0.262232	0	0.0433546	0.408616	0.10151	0.334658	0.0646206	0.0493149	0.0317083	0.0716569	0.0513222	0.278953	0.135541	0.358208	0	0.201848	0	0.0685766	0.0434636	0	0.0488799	0.0618594	0	8.34872	0.111255	0.422182	0
AP001453.3	1.29458	2.64526	1.86409	0.848642	0.945181	1.81038	2.24695	1.42013	2.61897	1.21463	2.57265	0.694904	1.22505	1.23836	3.92381	0.785194	1.032	0.968234	1.14213	2.20658	0.234552	0.902742	2.70247	2.14702	2.28011	1.28369	2.22047	1.9729	1.20302	1.95092	1.04779	1.61749	2.26919	0.797523	1.35629	1.2337	1.29249	2.11373	0.802092	0.829833	2.44767	1.05204	1.36497	2.50476	0.719321	0	1.5275	1.49824	0.67024
AC104984.2	0.0585356	0.0444	0.375458	0	2.09413	0	0.135772	0.0642126	0	0.0656368	0.0626364	0	0	0.0548737	0.0591396	0	0.0879416	0	0.126524	0	7.4053	0	0	0	0.0447059	0	0.0523367	0.11503	0.333174	0	0.0980899	0.184726	0.0529219	0.0821851	0	0.221624	0	0.156105	0	0	0.134455	0	0.0504034	0	0	4.38273	0.172083	0.0544176	0.185622
AC087362.1	0	0	0	0	0.100416	0	0	0.0569628	0	0	0	0.0975564	0	0.0973566	0	0.0532155	0.0780127	0	0.112239	0	2.88124	0	0	0	0.0396585	0.093445	0	0	0	0	0.0580101	0	0	0	0	0.0655338	0	0.04616	0	0	0	0	0.0894254	0.0565857	0	14.4408	0	0	0
LINC01301	0.0865211	0.393764	0.53864	0.121562	0.0393681	0.149463	0.543026	3.495	0.263468	0.188328	0.119813	0.0669323	0.943962	0.0286265	0.0822719	0.114747	0.237033	0.0746074	0.0660051	0.0944603	0.587387	0.298118	0.335869	0.351077	0.0660795	0.0641115	0.236626	0.0600086	0.127461	0.159171	0.46623	0.356561	0.0690207	0.107186	0.583305	0.211964	0.270323	0.0588155	0.166399	0.731654	0.210428	0.0386025	0.162149	0.0221844	0.615859	1.21124	0.0797977	0.321737	0.0726264
TET2-AS1	0	0.0318324	0.269183	0.0345649	0.852133	0.0373469	0	0.046037	0	0.0941161	0.044907	0	0	0.078683	0.1272	0	0	0.230699	0	0.0486813	7.63779	0	0	0.118969	0	0.0755216	0	0	0	0.0729162	0.0234417	0.0264877	0.0758842	0.0589223	0.0501023	0.052964	0	0.0746125	0	0	0.0321323	0	0.180683	0.182929	0	4.82549	0.246749	0	0.133081
AC078962.3	0	0.0354647	0	0	1.76311	0	0	0	0	0.0524278	0.0500312	0	0	0	0.23619	0	0	0.0856746	0	0	6.12256	0	0	0	0	0	0	0	0.0532248	0	0.0261166	0	0	0	0	0	0	0.0415632	0	0.0564832	0.0357989	0	0	0	0	6.87643	0.0916349	0	0
AC131009.3	3.6906	1.84639	9.5696	1.2288	7.66835	1.6771	2.85342	1.20594	2.24869	1.32074	0.75622	2.21286	0.910249	2.13472	4.76002	1.28756	4.24694	4.0288	6.61937	1.73065	8.01686	3.06636	1.60641	2.8938	1.49928	1.55438	1.96582	2.46893	2.32409	1.7054	4.51772	1.3877	2.55574	1.15761	3.28109	2.2793	0.987796	2.4431	1.28365	4.17385	1.92391	3.87128	1.62274	2.13921	1.18773	8.39896	5.84803	2.70097	1.49403
AC100800.1	0	0	0	0	0.381913	0	0	0	0	0.0123029	0	0	0	0	0.0221702	0	0.0329674	0	0	0	3.19006	0	0	0	0.00837963	0	0	0	0	0	0	0	0	0	0	0	0	0	0	0	0	0	0	0	0	7.33478	0	0	0
AL353804.2	0.324729	0.246311	1.04144	0.106982	3.83056	0.0577961	0.15064	0.356223	0.143067	0.582598	0.277983	0.122016	0	0	0.393696	0	0.0975721	0	0.280759	0.226011	23.2073	0	0.471456	0.0613701	0.148805	0.233747	0	0.255253	0.0739319	0	0.181386	0.286937	0.0587174	0.0455926	0	0.327858	0	0.288666	0	0.470747	0.0497264	0	0.223692	0.49541	0	37.6858	0.509142	0.120754	0.102975
AL022328.1	1.08438	2.18145	2.11686	0.349481	0.0455863	0.629349	1.02066	0.672352	0.778934	1.00446	0.807198	0.0885763	1.09306	0.707159	0.714501	0.676438	0.637485	0.345566	0.713352	0.656282	1.77889	0.230137	0.342249	0.668267	0.396087	0.76359	0.379386	0.370597	0.161011	0.532456	1.73812	0.476114	0.682006	0.463366	0.675438	1.60654	0.395394	0.586754	0	0.398691	0	0.0893995	0.52776	1.48993	0.285254	1.26072	0.785415	0.17532	0.672782
AC005034.5	0.967218	1.35725	1.86118	1.19494	2.01069	0.989852	0.56086	1.85679	0.532662	1.73529	1.08673	0.272572	1.12121	1.58675	1.07492	0.892102	1.16249	0.797546	0.522658	1.00977	7.83547	1.18032	1.05319	1.32525	0.480157	1.21839	0.259437	1.04539	0.605575	1.6385	0.756372	1.55669	1.22424	1.22219	0.866039	1.70894	0.743555	1.07476	0.564695	0.408958	0.888673	0.0917016	0.54135	0.4743	1.3167	13.9664	1.84823	0.404629	1.22686
AC007952.4	0	0	0	0	3.04448	0.15742	0	0.0388098	0	0	0.113572	0	0	0.0331654	0	0.0362567	0.159455	0	0	0.0820781	0.392608	0	0.0466948	0	0	0	0.790802	0	0.120821	0	0.0197617	0.0669885	0	0	0.211185	0	0.0989002	0.0314497	0.0826209	0.0427392	0	0.0670847	0.0304636	0.0385529	0	0	0	0.131559	0
SNHG3	10.8767	18.5115	21.4635	4.34066	27.3338	8.92871	12.7825	6.47679	7.6992	5.24195	9.95748	16.8405	6.96558	10.5374	16.0016	6.34449	5.8058	4.00022	11.6894	5.50591	15.3799	10.4947	15.0797	24.4522	6.87965	16.5673	11.9971	12.7182	18.607	9.5256	13.0501	8.48284	17.1452	4.90718	6.18656	6.79038	7.22767	5.3269	2.51046	9.10383	12.0633	4.97576	14.5587	11.9006	9.7894	19.7386	11.6309	12.4741	3.33023
STARD4-AS1	0.23945	0.6145	1.79185	0.190642	0.436037	0.163368	0.33941	0.661059	0.369232	0.689146	0.320281	0.0599816	0.370096	0.138423	0.628993	0.171775	0.527618	0.270572	0.198401	0.370347	5.64222	0.56493	0.273901	0.0452533	0.249932	0.129271	0.089205	0.243116	0.581505	0.166415	0.506025	0.181357	0.202053	0.3502	0.166756	0.705124	0.0613594	0.212858	0.186398	0.0530324	0.253616	0.00756737	0.20962	0.187002	0.289749	5.74132	0.67265	0.0927518	0.202485
AC005154.4	0.183719	0.464511	0.589204	0.100877	0.177638	0	0.23674	0.403074	0.134902	0.274676	0.52424	0	0	0.287043	0	0.125519	0.368017	0.22443	0	0.142075	9.10658	0.298928	0.687035	0.231472	0.0935422	0.110204	0	0.120343	0.0697129	0.159603	0.273657	0.0773038	0.276833	0.0429908	0.365556	0.772872	0	0.381071	0	0.0739807	0	0	0.210927	0.667342	0	1.47381	0.900164	0.113863	0.291295
AC007608.1	0.301213	0.0207704	0.234186	0.157873	0.0882554	0.235562	0.0211714	0.350452	0.603209	0.02047	1.21112	0.0342969	1.79875	0	0.544089	0.280626	0.658226	0.0836273	0.217023	0.158821	10.6154	0.133664	0.222874	0.0172503	0.00697115	0.0328515	0.0734494	0.394613	0.145468	0.0396476	0.010197	0.213157	0.181551	0.179416	0	0.103676	0.114823	0.048684	0.106581	0.286694	0.0349434	0	0.0235788	0.964821	0.0828379	14.4493	3.03219	0.0509132	0.0723617
AP005131.4	0	0.0503357	0	0	0.218159	0	0	0.0145594	0	0.0148823	0.028404	0.0249349	0	0	0.0268183	0	0	0	0	0.0307914	6.15654	0	0.00875871	0.0125415	0.020273	0	0	0	0	0	0.0148271	0	0	0.0186344	0.0158451	0.0167501	0	0.0117983	0	0	0	0	0	0	0	5.35904	0	0	0.0210437
AL157402.2	0	0	0	0	1.04761	0	0	0	0	0.0607456	0	0	0	0	0	0.0555181	0	0	0	0	19.358	0	0	0	0.0413744	0	0	0	0	0	0.0302601	0	0	0.0760607	0	0	0	0	0	0	0	0	0	0	0	26.9443	0	0	0
AC093388.1	0.157229	0.159014	0.168083	0.345327	0.2027	0.326481	0.202605	0.459942	0.519531	0.411375	0.504733	0.196928	0	0.491311	0.105901	0.375974	0.0787384	0.0960353	0.113283	0.24318	8.49147	0.255827	0.449627	0.0990485	0.160109	0.282943	0.234298	0.102992	1.0739	0.637424	0.322024	0.363867	0.236918	0.257545	0.312848	0.529148	0.439531	0.419305	0.367183	1.01302	0.0401281	0.695653	0.451286	0.171336	0.158548	8.82916	0.0513582	0.292336	0.249294
AC023157.3	0.377762	1.2362	0.726911	0.426697	0.77226	0.576301	0.600829	1.01824	0.451742	1.08923	1.12029	0.486661	0.750694	1.13322	2.51896	0.995497	0.535104	0.553767	0.513247	0.801284	2.132	0.974666	1.05417	0.112189	0.609996	0.543843	0.366708	0.699928	0.528323	0.947021	1.6097	0.531352	2.0492	0.46977	0.335023	2.51998	0.437496	0.921078	0.327674	0.482434	2.54529	0.573047	1.25465	0.505748	0.489767	1.32762	1.06824	1.54522	0.325149
LINC02251	0.0920596	0.181554	0.0590488	0	0	0.245775	0	0.0201976	1.92655	0.227101	0.354633	0.103773	1.70746	0	0.613864	1.64159	1.24476	0.236165	0.159189	0.256293	3.88213	0	0.0729034	0	0	0	0.31278	0.144727	1.551	0.0159951	0.0308534	0.0464833	0.965478	0.0387761	0.0659435	0.0232367	0.0772052	1.0475	0.21499	0.111213	0.239654	0.314213	0.190248	0.0401277	0.389893	10.0438	0.396935	0.0171167	0.671438
AL512652.1	0.0901448	0.581196	0.289103	0	0.261483	0.521437	0.139392	0.0988874	0.198576	0.252702	0.723451	0.338716	0	0.46478	0.455375	0.046191	0.27086	0.495542	0.389694	0.209135	9.40343	0.110006	0.446169	0.0425909	0.172118	0	0.0805985	0.354291	0.307852	0.156624	0.27694	0.426717	0.407498	0	0.430479	0.739484	0.0629994	0.601004	0.105259	0.272249	0.241571	0.341864	0.0388106	0.343814	0	3.97733	0.795025	0.419015	0.357322
AL135790.1	0	0	0	0.118225	0	0	0	0	0.316204	0.321913	0	0.269678	1.66396	0	0	0	0	0	0	0	0.318588	0	0.189456	0	0.219258	0	0	0.282079	0	0.374102	0.0801796	0.0905981	0	0	0	0	0	0.127602	0	0.173407	0.109905	0	0	0	0	8.06059	0	0.133444	0
AL162586.1	0.451325	2.51808	1.09362	0.214773	0.213345	0.562297	2.27978	0.990195	1.15991	0.989664	0.547337	0.0376853	0.930098	0.82738	0.27359	0.390578	0.934208	0.606471	0.498607	0.407194	1.73628	0.465088	0.496405	0.919296	1.89965	0.180486	0.13451	0.492728	0.445269	1.01942	0.638654	1.29769	0.281096	0.661833	0.359212	2.01256	0.0700928	0.481445	0.140533	0.302903	0.238054	0.133124	0.35408	0.262304	0.546133	1.09958	0.815743	0.270393	0.190826
AP001486.2	0.251235	0.862557	0.791598	0.174251	0.652046	0.800171	0.255585	0.391643	0.500033	0.869852	0.372597	0.165615	0.71531	0.301628	0.854997	0.334259	0.410555	0.34729	0.457298	0.255641	6.36845	0.645446	0.596288	0.270722	0.467912	0.388657	0.130048	0.39843	0.752622	0.394394	0.728751	0.411722	0.661498	0.389869	0.43149	0.46726	0.628392	0.462341	0.123519	0.266232	0.539959	0.0668617	0.406096	0.470702	0.506684	10.7961	1.15754	0.286828	1.19503
AC027514.1	0.056235	0	0.0450878	0.0115791	0.883573	0.0125111	0.0217393	0.0925335	0.0154847	0	0.0150437	0.211301	0	0	0	0.0432231	0.0211214	0	0	0.0489243	5.21088	0	0.00927778	0	0.0214744	0	0.0502798	0.0276272	0	0.0122134	0	0.0266199	0.025421	0.00986939	0.0167841	0.0354856	0	0.0124975	0.0328319	0.0169837	0	0.0266581	0.0242113	0.0153201	0	5.82701	0.0137767	0.0261395	0
AL662889.1	0	0	0	0	0.728209	0	0	0	0	0	0.0619924	0	0	0	0	0	0	0	0	0	2.70021	0	0	0	0	0	0	0	0	0	0.0323604	0	0	0	0	0	0	0	0	0	0	0	0	0	0	2.63358	0	0	0
AC079907.1	0.602572	0.502765	0.579751	0.148888	1.34004	0.107247	0.745414	0.727113	0.663691	0.608106	0.709266	0.566036	0.698506	0.395414	0.730548	0.432269	0.362113	0.110415	0.651227	0.489287	3.61094	0.882397	1.59062	0.227759	1.15052	0.433745	0.107752	0.236825	1.2347	0.314086	0.605849	0.494413	0.871654	0.71912	0.503569	0.532331	0.168448	0.428523	0	0.363969	0.322956	0	0.415087	0.393981	0.729151	5.15615	0.472386	0.728236	0.0955406
AL360169.1	0	0	1.01085	0	0.457138	0	0	0	0	0	0.168637	0	0	0	0	0	0	0	0	0	9.09422	0	0	0	0	0	0	0	0	0	0	0.198936	0	0	0	0	0	0	0	0	0	0	0	0	0	1.26425	0	0	0
AC073912.2	0	0.323546	1.59599	0	1.92469	0	0	0	0	0.558017	0.0760727	0	0	0	0.0718257	0.145713	0.106806	0	0	0.329866	2.36679	0	0	0.067178	0	0	0.127127	0	0	0	0	0.0448703	0	0.149722	0.0848737	0.179443	0	0.126394	0	0.085883	0.108865	0	0.0612155	0	0	4.37236	0.417994	0.0660908	0
CCDC18-AS1	1.41263	4.22886	2.0538	0.527443	0.997089	0.926079	1.91133	2.31412	0.622366	1.82161	2.25732	0.495406	1.96504	1.80982	0.656517	1.24019	1.80394	0.785178	0.916017	1.72058	8.15174	0.769993	3.17582	1.25922	1.20475	0.61858	0.572576	1.9617	1.12566	1.30493	1.39401	2.25573	1.94128	0.743761	1.14681	4.39164	0.329082	1.61574	0.3189	2.45741	0.78596	0.437508	1.51237	1.58556	2.10823	8.19702	5.53254	0.888635	1.00791
AC139887.4	0.25075	0.594367	0.100523	0	0.151532	0.0836798	0.0969349	0.343837	0.138092	0.246024	0.872032	0.0588866	0.36334	0.058766	0.221671	0.160609	0.0941795	0.0574342	0.270997	0.254511	7.79144	0.229497	0.31027	0.118472	0.454831	0.11281	0.0280245	0.369566	0.0356806	0.108918	0.367666	0.178046	0.226703	0.154026	0.14968	0.830703	0.569536	0.111452	0	0.22719	0.0479974	0	0.161936	0.204936	0.4741	7.12422	0.276434	0.0291388	0.198788
OTUD6B-AS1	2.14898	4.0253	6.73563	3.31132	3.69517	3.09723	2.70538	3.29542	4.4241	5.99268	3.62388	6.9826	3.56495	2.81615	2.91004	3.66284	6.20355	3.51171	3.96406	4.47227	13.0102	3.09385	4.10355	3.62543	3.39996	3.34079	3.19229	2.96274	8.12879	4.29419	2.51177	3.78736	4.05532	2.2379	3.17451	2.86357	4.70739	4.79083	3.9413	6.57403	4.61456	1.88455	6.15519	2.57883	7.70365	14.9227	4.16395	1.94202	4.2636
AC020558.2	1.27563	1.44063	1.4546	0.0933903	0.219273	0.277494	1.00818	0.55974	0.593231	0.286077	1.51667	0	1.64303	0.398611	1.20288	0.493867	0.979526	0.103887	0.551454	0.559009	0.503328	0.345929	0.673462	0.267867	0.3464	0.306076	0.304145	0.947004	0.193618	0.714166	1.97928	1.27031	0.512577	0.238802	0.37227	0.965944	0.0396223	0.554385	0.264803	0.479432	0.130227	0.161256	0.31732	0.710488	0.428777	0	1.02781	0.316238	0.134839
AC096708.3	0	0	0.130934	0	0	0	0.0315653	0.134358	0.0899349	0.0457793	0.0436867	0	0	0	0	0.0418397	0	0	0	0	3.71512	0.0996427	0.161655	0	0.0311807	0	0	0	0.185901	0.0354674	0	0.0515358	0.0369111	0	0	0.257624	0	0	0	0	0.0625183	0	0	0.0444894	0.37052	5.67691	0	0.0379543	0
AL596202.1	0.343006	1.15694	0.959619	0.282507	0.733869	0.948209	0.936656	0.536388	0.570714	0.368251	0.476366	0.356485	0.338396	0.649937	1.40093	0.306644	0.592068	0.508166	0.205069	0.262435	5.60438	0.445294	0.741688	1.17925	0.412458	0.433393	0.130503	0.760096	0.855699	0.893944	1.04766	0.584985	0.686202	0.271533	0.296233	0.414468	0.581439	0.382763	0.272692	0.343838	0.329679	0.235253	0.540433	0.691892	0.507785	3.61029	0.851036	0.47492	0.404996
AC211476.2	0.0954923	0.313873	1.12293	0.0262166	0.153886	0.0566533	0.0492205	0.0349179	0.210356	0.0356923	0.681216	0.119603	0.73797	0.0596791	0.257274	0.0652416	0.0956427	0.0583265	0.206406	0.0369236	5.01595	0.155375	0.0840242	0.0902349	0.0972416	0	0.0569199	0.312757	0.07247	0.0553051	0.302259	0.200902	0.115113	0.0223455	0.114004	0.120516	0	0.0565917	0.148671	0.307626	0	0.181072	0.109635	0.0693734	0.192586	9.36282	0.343113	0.0295915	0.100938
AC008883.1	0.116768	0.08857	0	0	0	0	0.0902801	0	0	0.130934	0.124948	0	0	0	0.235946	0.119666	0	0	0.252393	0	6.47905	0	0.154117	0	0	0	0	0.229463	0.265848	0	0.130448	0	0.211139	0	0	0	0	0	0	0	0	0	0.100546	0	0	20.2957	0.114425	0	0
AC044781.1	0.0395372	0	0.1268	0	0.458742	0.0351847	0.061137	0	0	0	0	0	0	0	0	0	0	0.0724477	0	0.0458629	7.19561	0	0	0	0	0	0	0	0	0	0	0.0249542	0	0	0	0.0498977	0	0	0	0	0	0	0	0	0	6.6606	0	0.0367557	0
AL731571.1	1.02551	1.20301	0.878813	0.106006	0.477716	0.964337	0.552126	0.592086	0.356691	0.558663	0.795245	0.0234006	0.62567	0.541004	0.834743	0.302097	0.742271	0.349959	0.403837	0.722418	1.82454	0.182397	0.476746	0.431558	0.466126	0.298859	0.115077	0.310037	0.274126	0.382327	1.0668	0.492648	0.720705	0.317695	0.406449	0.644497	0.12767	0.701245	0.252094	0.0902815	0.279743	0.11809	0.607757	0.601739	0.3768	1.39887	0.581801	0.443872	0.421308
AC006141.1	0	0.00787742	0	0	0.712953	0.00924206	0	0.0113926	0	0	0.0333388	0	0	0	0.0629551	0.0106431	0.0312051	0	0	0.0240939	6.68447	0	0.00685359	0	0	0	0	0	0.0118223	0	0.00580101	0.0262192	0	0	0	0.0393203	0	0.00923201	0.0485065	0.0501841	0	0	0.00894254	0.0113171	0	3.16587	0.010177	0	0.0164665
AC092902.2	0.26781	0.985216	0.407973	0.151645	0.229814	0.530279	0.447766	0.282766	0.0995536	0.409158	0.297318	0.308175	0.388059	0.285577	0.571586	0.380809	0.885164	0.349647	0.260491	0.365023	10.3945	0.106215	0.634038	0.325821	0.40396	0.0963877	0.275366	0.30261	0.228649	0.0697968	0.899424	0.870506	0.34503	0.101053	0.187839	0.591479	0.10294	0.443402	0.234535	0.934188	0.238372	0.152346	0.553449	0.674876	0.607626	3.27631	0.606884	0.133821	0.610398
PSMA3-AS1	3.51928	7.12231	8.54549	1.75868	5.16743	2.69064	4.6635	4.62471	4.63675	6.17685	4.73578	2.8573	6.55836	3.935	4.04115	4.41711	3.7198	2.72552	3.16242	3.3308	20.8066	3.51145	4.28364	3.96074	4.76001	4.45564	1.96356	4.59063	3.61841	4.07996	5.34858	3.64956	2.26052	2.32323	3.38808	8.28414	2.68698	3.26365	1.90373	4.37641	2.28235	1.48807	4.75639	3.8715	4.53645	17.097	3.71693	3.21232	3.89201
AC097468.3	3.75603	3.97361	2.85299	2.32017	3.48835	5.76149	4.77633	2.6023	5.49786	3.49127	3.43745	1.4856	5.15608	3.4284	4.04445	4.35574	1.93047	1.17727	3.31155	2.86644	4.93601	2.77426	4.95743	1.91472	2.56667	2.84597	1.4582	3.10782	2.47542	2.87659	3.58874	5.77066	8.57891	1.31839	2.7731	2.2454	2.41774	6.15062	3.23164	9.31378	6.09225	1.96797	7.70255	2.90821	3.7377	9.77945	5.03671	4.68636	5.64192
AL365361.1	0.809257	0.726778	0.124577	0.410578	0.726133	0.0748976	0.300328	0.397709	0.0213922	1.00907	0.249394	0.158119	0.150096	0.570491	0.0915721	1.09473	1.4395	0.62874	0.0699681	0.488142	2.44272	0.173809	0.0256345	0.250822	0.430171	0.26796	0.364673	1.74296	0.0958077	0.551176	0.00723252	0.0122585	0.0468254	0.799894	0.316893	3.45614	0.00904904	0.333795	0.16631	0.007821	0.218105	0.147313	0.0724703	0.91714	1.05759	2.35441	0.00634416	0.0902791	0
NUTM2B-AS1	0.589561	0.547981	0.813132	0.359779	0.562663	0.823686	0.422759	0.628309	0.827681	0.863177	0.996962	0.450512	0.389516	0.585611	0.62805	0.756024	0.862787	0.28547	0.43248	0.453563	13.3766	0.480878	0.754954	0.571535	0.668407	1.05545	0.376909	0.60029	0.537255	0.624957	1.0707	0.597683	0.814721	0.517883	0.402982	0.479972	0.450453	0.716887	0.321021	0.503721	0.361356	0.356229	0.807514	0.724013	0.743902	7.09428	0.546301	0.712795	0.617534
AP001350.1	0.0591501	0.112165	0.1897	0.036538	1.27253	0.0394789	0.0342993	0.0486651	0.0162874	0.0829074	0.142412	0	0	0.0554498	0.0747006	0.121236	0.111081	0	0	0.0171535	3.5446	0.108273	0.068311	0.0558935	0.0338814	0.133055	0.0396646	0.0871779	0.117835	0.102772	0.0495598	0.0279998	0.0534775	0.10381	0.105925	0.0933126	0	0.0657265	0	0.0178641	0.0113222	0.05608	0.0509326	0.1128	0.0447347	3.0843	0.0579633	0.0412417	0.0937853
MIRLET7BHG	0.216391	0.462565	0.858021	0.14582	0.388025	0.30461	0.103425	0.228746	0.173338	0.251466	0.332592	0.251317	0.319254	0.118024	0.854623	0.173378	0.100485	0.201862	0.416703	0.232758	2.72446	0.499327	0.290799	0.412673	0.399645	0.141603	0.376398	0.177826	0.210502	0.331541	0.604357	0.382416	0.35215	0.243054	0.375767	0.307853	0.115484	0.19236	0.284832	0.57986	0.204844	0.574448	0.115185	0.304405	0.190435	1.48342	0.266026	0.501092	0.180907
CEBPA-DT	2.08137	5.49061	2.0716	2.11116	0.535339	5.45634	2.68733	0.618609	2.84584	2.19591	5.37596	2.92794	2.49594	1.64359	5.76988	2.05947	2.71107	3.32541	3.50157	4.12704	3.00382	2.67757	4.83113	1.72456	1.47999	2.34327	2.39265	4.09014	1.22553	0.50771	5.77293	2.81501	4.76465	0.359887	2.71742	1.29398	1.39011	3.97388	3.59164	7.96434	4.27844	6.49354	3.56676	3.41893	3.34985	1.34343	4.57153	2.70702	4.29176
AC130895.1	0	0	0.146604	0	2.91716	0.0406801	0	0	0	0	0.0489149	0	0	0	0	0	0	0.083763	0	0	10.8559	0	0	0	0	0	0	0	0	0	0	0	0	0	0	0.057691	0.127788	0	0	0	0	0	0	0	0	17.8465	0	0	0
AL157394.1	0.331415	1.78761	0.649536	0.30329	1.26398	0.22939	0.669061	0.242371	0.0811178	0.536785	0.512247	0.276729	0	0.552324	0.353437	0.962314	0.304275	0.47233	0.159189	0.512586	3.75954	0.449369	0.170108	0.59154	0.81559	0.563266	0.181083	0.795997	0.0419189	0.447863	0.226259	0.0813458	0.199754	0.620417	0.395661	0.604153	0.772052	0.229141	0.171992	0.155698	0.422918	0.0698251	0.206102	0.461469	0.167097	4.23413	0.036085	0.564849	0.233544
AL035461.2	1.80634	3.65368	3.86206	0.566758	3.11884	1.83712	2.22789	1.17948	0.852665	2.12192	6.25886	2.18161	0.498552	2.09651	2.12914	1.19004	1.61534	1.49734	1.39442	0.698447	4.48637	1.88941	4.22895	1.46304	1.80658	1.7027	0.76907	1.94387	3.62295	2.54066	2.066	1.92728	3.49951	1.32845	2.20785	1.84545	1.7433	0.64994	0	3.58496	1.51476	0.897066	3.66627	2.29647	2.99244	5.75024	2.27583	3.6384	4.84158
U73169.1	0	0.232888	0.590809	0.0505758	0.831236	0.109293	0.047477	0.134724	0	0.206568	0.0657085	0	0	0.11513	0.0620402	0.125861	0.369019	0	0	0.0712313	2.72579	0	0.0405239	0.116051	0.0468985	0	0	0	0	0	0.0343003	0.0387572	0.0555175	0.172432	0	0.774978	0	0.218348	0	0.0741823	0	0	0	0.133832	0	0.492609	0	0	0
THAP9-AS1	6.66809	10.0379	17.6867	2.93385	15.8384	9.82922	9.09047	5.00397	3.596	6.49427	4.18462	2.26286	5.22839	10.0371	13.4272	6.38187	4.81259	2.254	4.39813	7.88359	21.2722	4.17806	17.4023	5.91352	7.64098	4.54712	4.39928	6.77842	12.5792	5.50339	15.3337	12.1503	6.49662	2.56541	5.58047	4.59905	6.59079	6.30117	5.11094	7.65294	11.5138	2.70179	10.5169	6.57938	9.28751	14.3358	7.22238	7.11859	5.29035
AL158832.1	0	0	0	0	0.214682	0	0	0	0	0	0	0	0.643452	0	0	0	0	0	0	0.0643889	1.10878	0	0	0	0	0	0.0496296	0	0	0	0	0	0	0	0.0662683	0	0	0	0	0	0	0	0	0	0	3.56232	0	0	0
AC018695.4	0.490628	0.769106	0.839195	0.0269395	0.790648	0.407509	0.632223	0.538212	0.576419	0.403443	0.875001	0	0.37916	0.306624	1.45403	0.435765	0.491401	0.419545	0.424195	0.417359	6.17061	0.15966	0.841828	0.27817	0.474635	0.294304	0.0877342	0.321381	0.521279	0.340981	0.803891	0.474818	0.828008	0.321464	0.273345	0.784314	0.091436	0.407066	0.152771	0.197568	0.175305	0.124043	0.422467	0.356432	0.69264	4.89797	1.05773	0.304075	0.259305
AP003068.1	0.704256	0.78557	1.06288	0.989482	0.120167	1.51152	0.416384	0.59078	0.501916	0.418073	0.265975	0.0778299	2.88134	1.00972	2.46941	0.297185	0.871333	1.59412	1.70133	1.24943	0	0.606648	2.40581	0.822067	0.44295	0.894598	0.555596	0.814088	0.518746	0.503846	0.439661	0.41835	1.4607	0.697969	0.939695	0.470543	0.405327	2.50418	1.16095	1.10101	0.697815	3.22068	0.784774	1.21888	1.00258	0	0.811913	1.92562	1.248
BBOX1-AS1	1.64899	3.06181	2.14844	1.90989	0.21591	0.0764301	0.0132805	1.5828	0.0378385	0.404477	4.09882	0.0322709	1.39382	2.6408	3.50556	2.90454	1.80642	2.95865	1.44799	0.298878	0.266866	3.60536	6.48395	1.94775	3.38463	3.24565	0.399307	4.11809	4.79064	1.41761	6.56275	0.9432	4.98502	1.24202	0.123041	3.53353	2.90508	5.35956	0.160456	4.4614	7.72006	1.85654	5.65002	6.23313	1.24711	5.69555	2.12087	3.12984	0.708108
AL109811.3	0.984339	4.40121	2.82457	0.405362	0.751388	2.53572	0.580802	1.53446	0.827401	2.90462	1.19189	1.11932	1.80166	1.09274	0.889813	1.03532	1.43992	1.61383	1.45575	1.74279	4.82935	1.7702	4.25655	0.856713	0.593509	0.512766	0.903259	2.647	1.82824	1.23769	1.27329	4.62685	1.19439	0.527354	1.20608	3.92299	0.868957	2.92442	0.725925	2.40956	1.2495	0.58942	3.32344	2.82278	3.52632	6.30332	5.45754	0.987335	2.71072
AC020612.3	0.158149	0.299895	0.1268	0	0	0	0	0.0433717	0.0435474	0.0886673	0.380764	0	0	0	0.159781	0.0405185	0.178198	0.0724477	0.0854592	0.137589	3.4223	0.0964961	0.15655	0.0373604	0.0905883	0.142299	0	0.0776954	0.0900153	0.171737	0.132507	0.0499084	0.178727	0.055511	0	0.349284	0	0.246025	0.276998	0.047763	0	0	0.102133	0.215423	0	3.70033	0.193719	0	0.31344
AC090198.1	0.765561	1.6477	3.59077	0.701468	0.712463	1.08154	0.739875	0.598364	1.26482	1.30911	1.45407	0.773078	1.99675	0.681786	1.4309	1.15723	1.19328	0.999501	1.84091	1.36537	8.36823	0.77074	1.0799	0.840966	0.99397	0.39608	0.402137	0.827431	1.29634	0.598563	0.759034	1.14154	0.752704	0.60461	0.811147	1.70288	1.15031	1.26751	1.34088	1.44506	0.593486	0.362913	1.20305	0.802964	1.47641	12.1037	1.07841	0.622741	0.94072
AC127521.1	1.78757	2.53424	3.4807	1.57745	0.925932	0.208317	4.82082	0.326823	0.164074	0.453384	1.41183	0.599709	0.74006	2.53357	0.688008	1.04682	0.671396	0.623912	1.60993	0.592451	0.566779	3.7915	0.884754	0.080436	1.05644	0.880801	1.75049	2.30005	0.0969003	0.998312	3.60172	0.228334	0.365556	0.463116	3.17575	0.778856	0.981577	0.359429	0.447277	0.462746	0.798393	0.9281	0.531402	3.40893	0.708151	0.625957	1.33463	1.04853	0.47238
AC138207.5	1.10201	0.961277	2.47398	0.998409	1.86469	0.784558	1.27805	1.57156	0.182069	2.84212	1.17922	0.621117	0.638732	2.37607	0.445355	0.847024	1.57284	1.81739	0.595498	1.1505	2.079	2.01722	0.545438	1.82235	1.00998	0.495784	1.03458	0.974517	0.125449	1.48391	0.123112	0.556436	0.448348	3.98417	0.723605	7.3712	1.30928	0.587779	1.02943	0.133129	0.421884	0.417926	0.379566	0.480356	1.33351	7.5144	0.323971	0.81959	0
AC002550.2	0.686381	1.38835	0.917204	0.56532	0.165916	0.967132	0.707576	0.188238	1.197	0.962063	0.550851	0	1.98915	0.536203	0.809042	0.527563	0.687462	0.31443	0.494536	0.862549	4.18935	0.139601	1.35889	0.702641	1.00475	0.823454	0.102282	0.449608	0.520901	0.795046	0.638995	1.01084	0.723982	0.401539	0.956013	0.938431	1.11928	0.508463	0.267155	0.55279	1.5766	0.542296	0.788033	0.498643	1.38428	3.67082	0.560508	1.11667	0.272072
AC007216.4	0.2807	0.425829	0.514418	0.0330273	0.853	0.178428	0.217026	0.48388	0.353338	0.359718	0.986914	0	0.464842	0.112774	0.688735	0.287667	0.361468	0.073479	0.260027	0.465158	4.18302	0.0978697	0.449873	0.303138	0.183756	0	0.215121	0.236404	0.27389	0.313527	0.223989	0.329022	0.652578	0.197054	0.143621	0.556688	0.0560493	0.463407	0	0.145329	0.52195	0.0760373	0.172645	0.349583	0.485236	4.71806	0.628727	0.223674	0.572224
AC007533.1	0	0.0392966	0.0830755	0	0.40074	0	0	0.0852478	0	0	0	0	0	0.0242832	0.026171	0	0	0	0	0.0300481	4.88684	0	0	0	0	0	0	0	0	0	0.0289384	0	0	0	0	0	0	0.023027	0	0.031293	0	0	0	0	0.0783628	3.74043	0	0	0
POLH-AS1	0.386985	0.690667	2.04416	0.618711	1.25459	0.344383	0.739202	0.79909	0.175509	0.382881	0.657683	0.684275	1.58328	0.682873	0.942948	0.653207	0.512993	0.667397	0.541242	0.422495	1.97042	0.833375	0.691036	0.580785	0.27817	1.59763	0.203532	0.849941	0.881059	0.415291	0.801067	0.373557	0.473357	0.303628	0.570711	1.00551	0.572722	0.526131	0.212645	0.439998	0.557739	0.345317	0.58804	0.694575	0.413185	1.82614	0.267685	0.931145	0.469211
FAM13A-AS1	0.24485	0.845225	0.84936	0.0864275	0.381692	0.306832	0.849954	0.427562	0.0605415	0.39222	0.229922	0.0375516	0.0579249	0.154583	0.636112	0.404556	0.285274	0.192284	0.183614	0.220264	3.90386	0.17074	0.58368	0.0991584	0.297676	0.143876	0.0893553	0.23567	0.176338	0.130231	0.279118	0.242847	0.234921	0.220998	0.298281	0.700006	0.118735	0.213216	0.116695	0.181097	0.206602	0.0473758	0.335613	0.212366	0.166282	5.77238	0.342768	0.139362	0.205995
AL606834.1	0.506052	0.358258	0.649183	0.416796	4.0449	0.180137	1.90413	1.14727	1.63498	0.794422	0.649806	0.0633825	0.39108	1.6762	0.681699	1.21009	0.253425	0.618191	0.145844	0.43048	4.26802	0.329358	0.91282	0.382553	0.618387	0.97138	0.120656	0.265188	0.268833	0.791327	1.14952	0.809144	0.610028	0.781558	1.5708	0.97928	1.13173	0.659784	0.315147	1.58948	0.232478	0.4478	0.464798	0.404401	0.714415	6.22472	0.396719	1.72499	0.534913
AC010300.1	0.0746231	0.349605	0.478647	0.0253076	0.0466874	0.191412	0.135754	0.0963064	0.0531832	0.0836761	0.352284	0.0164938	0.356192	0.028805	0.186266	0.0854723	0.0527581	0.112609	0.0474404	0.112022	11.6326	0.0642806	0.625714	0.0248875	0.0402301	0.102691	0.0392474	0.224278	0.0149909	0.0495742	0.345722	0.861634	0.0674666	0.0184892	0.162457	0.232674	0.0429486	0.12877	0.0820094	0.0954515	0.0470532	0.0582646	0.226786	0.301357	0.385098	5.52857	0.447358	0.0979389	0.82823
LINC01293	0.0534033	0.0405071	0.0570898	0	0.292602	0.0316829	0.385366	0.390551	0	0.0998032	0	0	0	0.06675	0.0359696	0.145943	0.0267437	0	0	0.0206492	2.37053	0.0868922	0.105727	0.269137	0.0407862	0.16017	0.015916	0.0699627	0.0202641	0.108251	0.109376	0.0674118	0.0643757	0.0124966	0.0212519	0.112329	0.0248813	0.0791211	0	0.0215047	0.463406	0.0337543	0.321889	0.484956	0.107702	9.90095	0.0174439	0.0496464	0.0282245
STX17-AS1	0.328995	1.24774	0.39567	0.372581	1.03384	1.2443	1.55799	1.62406	2.94422	0.876156	1.67221	3.39952	0.476718	0.732484	0.914074	0.632177	0.679622	0.904274	0.17778	0.57245	2.8295	1.60592	2.38825	1.20467	0.596758	0.740057	1.76493	0.646517	1.77895	0.6788	2.11335	1.2978	0.74361	0.202088	0.44187	2.07604	0.919699	1.93754	1.15247	1.09297	2.36155	0.0779798	0.814457	1.34443	0.995264	1.31962	2.57916	1.37633	1.69532
DLEU7-AS1	0.174699	0.208233	0	0.0411104	0.217179	0.899489	0.0964787	0.136887	0.0824652	0.223878	0.44064	0.117219	0	0.116979	0.201716	0.127882	0.468681	0.160059	0.0269722	0.0723751	8.7795	0.0913667	0.222343	0.070749	0.133425	0.0898231	0.156199	0.196174	0.369332	0.249332	0.0975829	0.228401	0.191791	0.0700803	0.0297951	0.0787422	0.139534	0.6101	0	0.195971	0.449052	0.070985	0.0967042	0.271962	0.264246	3.93742	0.489126	0.0812046	0.237423
UBE2R2-AS1	0.0348318	0.290625	0.558545	0	0.505184	0.278976	0.161583	0.22926	0.230189	0.195287	0.298177	0.588957	0	0.163264	0.739017	0.356963	0.10466	0.638256	0.677598	0.121214	4.32925	0.085012	0.275838	0.0987424	0.292627	0.501454	0.0311432	0.205346	0.118954	0.0605193	0.369669	0.285797	0.22044	0.220071	0.0831683	0	0	0.216745	0.162688	0.210393	0.133347	0.198144	0.149964	0.265699	0.737603	6.14734	0.238931	0.518103	0
AC144521.1	0	0	0	0	0.319104	0.0209783	0	0	0	0	0	0	0	0	0	0	0	0	0	0	6.4354	0	0	0	0	0	0	0	0	0	0	0	0	0	0	0	0	0.0209555	0	0	0	0	0	0	0	6.42969	0	0	0
AC090116.1	0.202118	0.459928	0.810266	0.0416173	0	5.80074	1.13295	2.10635	3.72887	0.113319	0.486626	0.189863	0	0.852634	2.7057	0	0.60731	0.740721	0	0.820597	15.4765	0.369974	1.73399	0.238738	0.424505	0.272792	0	1.48945	4.02647	0.0438969	0.338696	0.127569	0.730939	0.0709445	0.180975	0.191312	0.141254	0.718689	0.590017	2.86899	0.154754	0	0.174039	0.220253	0.45858	3.24283	0	1.45622	1.12164
CHRM3-AS2	0.260835	0.677077	0.483325	0.019096	0.207366	0.0154747	0.174778	0.38151	0.185144	0.194986	0.167465	0.0326693	0	0.152145	0.122979	0.261369	0.156748	0.254909	0.050115	0.0336187	11.6684	0.0141468	0.0267762	0.0821583	0.0398421	0.0938776	0.0673727	0.21642	0.0131967	0.115816	0.0388525	0.00365841	0.0471642	0.113935	0.15916	0.519383	0.0405089	0.154579	0.0947548	0.00700229	0.155331	0.021982	0.0499108	0.284238	0.192884	12.0587	0.00568005	0.0969943	0.0275711
AC002347.2	0	0.0999649	0	0.108546	0.764571	0.117282	0.305685	0	0	0	0.141024	0	0	0.247092	0	0	0	0	0.569728	0	9.36014	0	0	0.124535	0.100654	0	0	0	0	0.114491	0.0736152	0.0831807	0.119152	0.0925183	0	0.498977	0	0.117155	0	0	0	0	0.113481	0.143615	0	3.52413	0	0	0
AC069281.2	0.778346	1.72066	1.60941	0.759154	0.00495121	1.06178	1.92017	1.60094	2.59444	0.746449	2.00548	0.307854	1.78079	1.40171	0.760511	0.598248	1.18474	0.750651	0.719442	1.5147	0.0681912	0.862348	1.49365	0.604846	0.453662	0.589759	0.595195	0.875463	0.29729	0.791839	1.94215	2.12664	1.54166	0.816015	0.48907	1.8289	0.780156	0.441546	0.813181	2.23317	1.43498	0.980693	0.868632	1.7689	0.619637	0.0410788	1.58567	0.909247	0.657648
AC104170.1	1.27831	1.90332	0.759198	0.350949	0.412001	2.10664	1.02494	1.14261	0.886501	0.583975	0.506618	0.978433	1.09765	0.84328	1.72201	0.87336	1.63597	0.9543	2.25138	0.823799	2.73209	0.231104	0.624886	0.26843	0.506228	1.1076	1.3546	0.744309	0.538957	0.452433	0.476024	1.43434	2.39705	0.19942	0.113046	0.83652	0.264703	0.505045	0.663398	3.37452	1.305	0.3591	2.16068	0.980263	0.286452	4.17786	1.62383	0.704228	0.900812
AL137782.1	0.73898	0.253669	0.415179	0.191033	1.89843	1.36326	0.0917494	0.384615	0.415879	0.108871	0.946593	0.587767	0.187584	0.444979	0.517719	0.63018	0.502433	1.07735	0.174887	0.375422	10.5232	0.250132	0.565987	0.152911	0.140067	0.436807	0.998318	0.243798	0.749122	0.36082	0.36457	0.878354	0.911946	0.348372	0.341303	0.2723	0.158328	0.503474	0.314921	0.410524	0.954026	0.337527	0.306546	0.834672	0.342673	5.69739	0.53915	0.396149	0.307889
AC083843.2	0.61269	1.18097	3.64095	0.130609	1.13952	0.497132	0.560089	0.672112	0.0436658	0.759762	0.802163	0.501059	1.00269	0.658827	1.55117	0.738702	1.12082	0.389639	1.16852	0.681453	9.19094	0.272683	1.0584	0.527873	1.14782	0.447514	0.44469	0.375368	1.11594	0.644982	27.9103	1.02363	0.739662	0.225178	0.408759	1.05525	0.125938	0.528629	0.353501	1.34535	0.391847	0.300696	0.974455	0.36525	0.806812	22.8213	1.08425	0.576289	0.428581
BTBD9-AS1	0	0	0.516255	0	0.583668	0	0	0	0	0.0451253	0	0	0	0	0	0	0.0604599	0	0	0.0933639	12.9512	0.0982192	0	0	0	0.0724199	0	0	0	0	0.0224789	0	0	0	0	0	0	0	0	0	0	0	0	0.0438539	0	10.7612	0	0	0
AC068790.5	0.380893	0.866738	0.407187	0	0.429667	0.45195	0.441736	0.278556	0.419527	0.213551	0.611367	0.119266	0	0.178533	0.96206	0.325289	1.04911	0.232649	0	0.368196	10.849	0	0.293256	0.0599871	0.581806	0.22848	0.0567595	0.12475	0.939456	0.0551493	0.354597	0.240404	0.573941	0.311956	0.0757886	0.400587	0	0.733619	0	0	0.194423	0	0.38264	0.069178	0	7.12965	0.933128	0.295081	0.100654
AL513164.1	0.0724636	0.0549646	0	0	0.840782	0	0	0	0	0	0	0	0	0	0	0	0	0	0	0	1.12581	0	0	0	0	0	0	0	0	0.0629518	0	0	0	0	0	0.0914524	0	0	0	0	0	0	0.0623965	0	0	4.45671	0	0	0
AP001160.4	0.294976	0.760728	0.756814	0.14577	0.22817	0.577508	0.775416	0.388302	0.324896	0.330761	0.441899	0.110836	0.683878	0.331828	0.238416	0.181378	0.354529	0	0.382553	0.273737	5.10657	0	0.545058	0.222989	0.045057	0	0.0527477	0.347799	0.33579	0.0512513	0.263627	0.186177	0.266687	0.331322	0.211295	0.893456	0.4123	0	0.137774	0.285077	0.271022	0	0.203197	0.321442	0.17847	8.20328	0.231246	0.603295	0.280619
AC092119.2	0.559248	1.99487	1.79356	0.124489	0.336134	1.64101	0.654424	0.613487	1.11541	1.52536	4.07578	0.34076	0	0.949341	1.37437	0.340779	1.11269	1.19094	0.163353	0.929255	5.2333	0.442678	1.42638	0.42848	1.88164	0.1904	0.256769	0.742562	1.25605	0.65654	2.96342	1.4119	3.02003	0.244047	0.270674	2.4989	0.232392	1.69297	0.141193	1.40598	0.82167	0.229285	1.02818	0.757663	2.33196	4.40551	1.51078	1.20843	1.29412
AC124319.3	0	0.129992	0	0.0705754	0.869954	0	0.165628	0.140999	0	0.288253	0.137538	0	0	0.0803285	0.0432866	0.0439078	0	0	0.0926079	0	1.90183	0	0.226194	0	0.032722	0	0	0.0841946	0.0487726	0.0372205	0.0239319	0.0270416	0.0387356	0	0.0511501	0.216287	0	0.114259	0	0	0.0656086	0.0812414	0.147569	0	0.129611	3.09332	0.0419848	0.0398304	0.203796
AL159972.1	0	0	0.16133	0	0.437751	0.0447662	0.077786	0.110365	0.277032	0.112813	0.0538282	0	0	0	0.0508231	0	0	0	0	0.0583524	9.37842	0	0	0.0475345	0	0	0	0	0.572642	0	0.112395	0.126999	0.181919	0	0	0	0	0.0447175	0	0	0.0770315	0.190772	0	0	0	2.28675	0	0	0.159519
AC008870.2	0.528192	1.11845	0.988144	0.108758	1.08526	0.626727	0.51047	0.434564	1.01809	0.962438	1.15394	0.165389	0.510237	0.371362	0.91164	0.631518	0.628216	0.685564	0.570841	0.765876	3.07729	0.268568	0.827852	0.519908	0.655526	0.356442	0.37387	0.605478	0.501062	0.592694	0.602365	0.472278	2.10912	0.339896	0.341567	1.16655	0.0922843	1.11514	0.051396	1.06347	0.606623	0.250388	0.36006	1.24709	0.332889	4.64916	1.05676	0.654712	0.59321
AC124016.2	0.372779	1.02821	1.41291	0.223294	0.163837	1.38728	0.890854	0.743515	0.485243	1.36801	0.471422	0.318342	0.785688	0.412997	1.40379	0.555682	0.254568	0.124196	0.586006	0.432422	12.8618	0.413555	0.827481	0.0640464	1.06118	0.243941	0.393902	0.665961	2.08321	0.353287	2.89623	1.24058	0.919169	0.261695	0.606879	0.256617	2.17893	0.903765	0.0791422	1.26913	0.778424	0.0642601	0.93379	0.480085	0.717638	14.318	0.498136	0.504079	1.93437
AL158163.1	0.122999	0.964065	0.48213	0.0337683	0.224642	0.0972966	0.169063	0.224881	0.180633	0.429087	0.438721	0.102703	0	0.0896814	0.151884	0.308127	0.266918	0.10017	0.147701	0.285357	8.97841	0.166776	0.0901897	0.0903991	0.281818	0.147563	0.0366579	0.161139	0.12446	0.106854	0.145043	0.474417	0.185339	0.163099	0.163159	0.448444	0.171921	0.182233	0.0957481	0.11557	0.0941756	0.0518289	0.706076	0.253177	0.702841	7.19935	0.174101	0.101641	0.238359
AC008883.2	0	0.0825797	0	0.0448341	0.105267	0.0484427	0	0.0597146	0.119913	0.0610391	0	0	0	0.0510299	0.164991	0.0557863	0	0.0997468	0	0.0631446	4.2286	0	0	0	0.0415743	0	0	0.213944	0	0	0.0608125	0	0.0492148	0	0	0	0.0760862	0.04839	0	0	0	0	0.0468727	0	0	8.7337	0.053343	0	0
AC004918.1	1.28778	3.219	4.13004	0.626746	1.41495	1.90134	4.84253	1.509	1.83747	2.78957	4.72905	2.58436	1.01782	1.28953	2.8387	1.31974	2.24251	1.01897	1.07545	1.62962	5.84629	1.14291	2.83926	1.02329	1.27412	1.05338	1.30842	2.41562	0.999521	1.32215	3.77646	2.03198	0.926133	0.965675	1.0133	3.36129	0.777265	2.99201	1.2303	2.08606	1.2325	0.277487	1.5373	1.69037	2.03641	9.3133	3.52771	1.00673	3.3876
AC099313.1	0	0	0	0	0.0482086	0	0	0	0	0.0559075	0	0	0	0	0.0503733	0	0	0	0	0	6.63959	0	0	0	0	0	0	0	0	0	0	0	0	0	0	0	0	0	0	0	0	0	0	0	0	6.26624	0	0	0
AC012555.2	0	0.0413898	0.175002	0	4.5902	0	0	0	0	0.122374	0	0	0	0	0	0	0	0	0	0	2.05886	0	0	0.0515628	0.08335	0	0	0	0	0	0.12192	0	0	0	0	0	0	0	0	0	0	0	0	0	0	8.75485	0	0	0
LAMC1-AS1	0.235242	0.285495	0.603555	0.11625	0.454912	0.083738	0.654766	0.154834	0.570026	0.94961	0.604134	0.0883914	0.545389	0.176421	0.285204	0.289297	0.424102	0.603479	0.305084	0.27288	3.86362	0.114828	0.434681	0.177833	0.431193	0.169332	0.21033	0	0.107116	0.204363	0.446763	0.267255	0.255218	0.132114	0.112338	1.12817	0.0657614	0.167294	0.109874	0.227348	0.144092	0	0.202561	0.205079	0.284658	5.78722	0.507149	0.0874771	0.223792
AL050343.2	0.0804864	0.18315	0.516255	0	0.155645	0.0716259	0.0622288	0	0	0.0902506	0	0	0.933005	0	0.081317	0.082484	0	0	0	0.186728	3.57273	0.196438	0.106231	0	0.0614706	0	0	0	0	0	0	0.0507996	0.145535	0.0565023	0	0.101577	0.224998	0	0	0	0.0616252	0	0	0.175416	0	6.02625	0.157743	0	0
AC092828.1	0.012541	0.00951252	0.281541	0.00688604	1.01858	0.026041	0.0161603	0.0137573	0.0322304	0.0140624	0.0268392	0.0314149	0.145376	0.0313506	0.080246	0.0257045	0.00628038	0.01532	0.036143	0.029095	9.30593	0.0102027	0.0662094	0	0.0478903	0.00752275	0.0299011	0.0246446	0.0237937	0.0254213	0.0326905	0.0369383	0.0151177	0.00586928	0.00499072	0.0369304	0.0175291	0.0111483	0	0.0656508	0.0384086	0.0237802	0.0323962	0.045554	0.0379386	8.81973	0.00819292	0.0505212	0.0265125
AC118344.1	0.154146	0.748301	0.593234	0	0.0596177	0.137177	0.0595898	0.135277	0.0339563	0.190131	0.329891	0	0.178688	0.346808	0.389343	0.0789861	0.324217	0.0282457	0.0999557	0.286094	2.5317	0.0752432	0.0813805	0.276753	0.671047	0.055479	0.0413467	0.212041	0.0526423	0.0937388	0.172205	0.0486453	0.222981	0.0541061	0.0184028	1.2256	0	0.164433	0.0359983	0.0744867	0.0590118	0	0.0663657	0.100786	0.0466317	2.63803	0.558898	0.0286604	0.0977625
LINC00412	0.0536576	0.1628	1.37668	0	0.259408	0.477506	0.0414858	0.235446	0.1773	0.120334	0.401917	0.100808	0	0.603611	0.271057	0	0.161226	0.0983219	0	0.0622426	14.41	0	0.212461	0.202814	0.163922	0.0965598	0.143926	0.210888	0.244327	0	0.239775	0.338664	0.873211	0	0.128119	0.270873	0	0.0476987	0	0.324106	0.0410835	0.20349	0.231016	0.0584718	0.649292	4.73491	0.736134	0.0997656	0.0850767
STX18-IT1	0	0	0.2667	0	0.160814	0	0	0	0	0	0	0	0	0	0	0	0	0.0761904	0	0.0482323	7.01363	0	0.0548793	0	0	0	0	0	0	0	0	0	0	0	0	0.0524754	0	0	0	0	0	0	0	0	0	5.89283	0.0407454	0	0.0659266
AC091271.1	0.310309	0.941494	0.684193	0.447261	0.750095	0.552296	1.54447	1.44672	0.534037	1.30483	1.63949	1.74896	0	0.436345	0.842561	0.477016	0.874118	0.497532	0.544968	0.944887	0.774809	0.946692	0.524754	1.77767	1.77746	0.488616	0.7283	0.876581	1.36882	0.859276	0.834158	0.69773	1.0696	0.40845	0.717774	2.03155	0.704813	1.03443	1.31347	2.46008	0.831569	0.845833	1.169	0.549494	0.821393	0.207444	0.798218	0.865437	0.922518
AC015878.2	0	0	0	0	0	0.0555547	0.0482661	0	0	0	0	0	0	0	0	0	0	0	0	0	0	0	0	0	0	0	0	0	0	0	0	0	0	0	0	0	0	0	0	0	0	0	0	0	0	0	0	0	0
AC068389.3	0	0.0248099	0	0	0.474389	0.0291078	0	0	0	0	0.035	0	0	0	0.0330461	0	0	0.0599349	0	0	6.82397	0	0	0	0	0.0588608	0	0	0	0	0.0365405	0	0	0	0	0.0412797	0	0.0290761	0	0.0395136	0	0	0.0281645	0	0	13.7318	0	0	0
AC078778.1	0.981167	1.23263	2.55669	0.0252535	0.503992	0.463863	0.924542	0.538163	1.55349	0.653243	1.11553	0.11521	1.42172	1.06351	1.33205	0.408492	1.05949	0.337103	0.861568	0.426806	7.48572	0.673503	1.27477	0.637414	0.88986	0.496593	0.301559	0.421775	2.02443	0.479461	1.71268	1.31595	1.55237	0.215247	0.292843	0.696531	0.0857135	0.708666	0.214814	1.29642	0.633859	0.0581401	0.633643	0.434362	0	8.28097	0.751157	1.08317	0.291691
AC012085.2	0.0231259	0.00877066	0.0370835	0	0.436029	0.02058	0.0894	0.0126844	0	1.94486	0.767128	0.0434474	0	0.0433584	0.0467291	0.805796	0.069487	0.0635636	0	0.0804778	5.31235	0.310431	0	0.0109263	0	0	0.113723	0	0.0263257	0	0.032294	0	0.010454	0.0162346	0.0138045	0.0291859	0	0.0102788	0.24303	0.0139687	0	0.0219256	0.00995655	0	0	4.97808	0.0113309	0	1.21002
AC092718.4	7.36518	9.31098	8.88305	4.2774	7.97353	6.61039	10.9265	5.14463	10.7816	4.9411	8.99262	6.09074	9.85128	13.3368	11.607	5.38681	6.28918	5.30608	4.69429	4.52736	4.05176	7.68195	23.9494	8.11963	10.8175	8.32626	5.96609	4.39153	15.9444	13.5077	11.5509	13.9458	10.8704	7.07067	8.37961	5.60095	10.3386	7.13482	3.96927	7.4146	13.3028	6.08766	7.50736	5.38496	7.7126	3.87162	6.47716	15.1279	5.48958
AC131934.1	0	0.112461	0.871746	0	0.0955713	0	0.0764213	0.243966	0.108869	0.110834	0.105768	0	0.572898	0.0463298	0.274623	0.101296	0.0742489	0.0905596	0.053412	0.0286644	4.27788	0.0603101	0.130459	0.0467005	0.132108	0.0444683	0	0.291358	0	0.128803	0.207043	0.0779819	0.0446818	0.0173472	0.0590021	0.218302	0	0.043933	0.173123	0	0.01892	0.0937126	0.085111	0.0538556	0.37377	1.71801	0.14529	0.114862	0.11754
AC073569.1	0.0675748	0.0256282	0.108359	0	2.87488	0	0	0.0370643	0	0.0757726	0	0	0	0	0	0.034626	0	0	0	0	14.3231	0	0	0	0.0258048	0.0608023	0.0302093	0	0.0384623	0.0293523	0.0566186	0.0213252	0	0.0711573	0	0	0	0.0300352	0	0	0.0258697	0	0	0.0368189	0	20.5995	0	0	0
MYB-AS1	0.150576	0.532998	0.804852	0	0.77649	0.178666	0.194032	0.11012	0	0.056281	0.214833	0.188595	0	0	0.25355	0.0514377	0.452439	0	0	0.116445	6.68395	0	0.397478	0.0474286	0.0766671	0.0903232	0	0	0.228547	0	0.0841082	0.253432	0.363028	0.0704705	0	0.126689	0	0.178472	0	0.0606345	0.15372	0.190347	0.475409	0.0546953	0	6.17389	0.541034	0	0.0795817
SLC12A9-AS1	1.58792	3.24276	1.76282	2.06237	0	2.28271	1.60547	1.47393	4.50698	2.67083	4.77072	16.9817	6.37174	1.66034	3.39372	1.00143	5.13827	1.67867	2.90422	3.11719	0	1.63965	1.57187	3.75123	1.39933	0.769338	20.7503	2.88042	2.15524	1.43254	3.27498	0.732396	3.03691	0.428743	2.84361	0.616622	1.87803	1.57445	3.1378	11.6573	1.07552	5.90618	1.8932	2.46247	2.03233	0.489939	8.43861	2.95241	2.80822
AC006480.2	0.269693	0.473058	0.378407	0.0416485	0.22817	0.135002	0.195483	0.258868	0.129958	0.226808	0.450917	0	0.195394	0.252821	0.0851487	0.241838	0.354529	0.0617729	0.40077	0.312842	6.50948	0.0822779	0.511687	0.127422	0.167355	0.0909988	0.165778	0.165619	0.38376	0.146432	0.941526	0.287244	0.396221	0.106496	0.12074	0.404183	0.02356	0.119871	0	0.549792	0.129058	0	0.333824	0.367362	0.254957	8.38357	0.95802	0.18804	0.320708
AC046143.2	0.704256	1.06838	1.35517	1.04407	0.953324	0.626727	1.1979	0.618047	1.39624	1.10557	1.50719	0.793865	0	0.52816	1.70766	0.866082	1.26966	1.54857	0	0.326773	2.81353	0.687535	1.58018	0.266193	1.50603	0.760409	0.25187	0.55358	0.962039	1.59071	0.62941	1.86689	1.65546	0.197758	1.84972	1.24432	1.18124	1.50251	0.657869	2.89265	0.862753	0.801243	0.606416	0.767443	0	3.38977	0.138025	2.35696	0.669979
AC025580.2	0.724916	2.01028	1.48792	0.238823	1.98501	0.258045	0.403542	0.0827031	0.306603	0.33815	0.310281	0.228803	0.0672263	0.494725	0.56834	0.653759	0.148116	0.233786	0.438732	0.38345	4.65944	0.31139	0.0918515	0.00548004	0.624513	0.803589	0.414815	0.797747	0.475325	0.161219	1.30871	0.0805264	0.288374	0.158776	0.360025	0.256165	0.162119	0.598013	0.352128	0.063053	0.324143	0.23093	1.26839	0.492933	0.333334	2.29513	0.221636	0.463656	0.193097
AC011468.5	0.4218	0.502765	0.0966252	0.0248146	0.349576	0.375366	0.256236	0.396607	0.165923	0.74324	0.322393	0.283018	0	0.141219	0.547911	0.33964	0.316848	0.276037	0.0651227	0.209694	4.21277	0.367666	0.417538	0.455517	0.207093	0.0542181	0.161628	0.532857	0.583054	0.183217	0.454387	0.152127	0.32687	0.169205	0.287753	0.684426	0.0421119	0.455306	0.140721	0.254779	0.161478	0.114259	0.389144	0.196991	0.182288	3.54486	0.383813	0.0840272	0.764325
RNASEH2B-AS1	0.111661	0.0883792	0.12456	0.0479827	0.0798006	0.285146	0.0713177	0.069234	0.0695145	0.136095	0.296113	0.0547257	0.0562778	0.0500625	0.088289	0.0248767	0.153168	0.0533759	0	0.0337896	9.26663	0.0473958	0.0993195	0.0367005	0.0630332	0.0262097	0.173629	0.0572422	0.0939518	0.126527	0.116608	0.153209	0.0702281	0.0613467	0.0579598	0.0490163	0.0746438	0.099261	0.0340131	0.0410544	0.0669089	0.0184114	0.0836076	0.100518	0.0734334	4.54371	0.256902	0.0406198	0.146254
AC069549.1	0.270976	0.274052	0.144841	0	0.917025	0.200955	1.29196	0.743142	0	0.151925	0.14498	0.169697	0	0.0423374	0.182515	0.416553	0.0678507	0.0827559	0.195238	0.471497	6.31493	0.220452	0.387454	0	0	0.0812728	0.12114	0.443751	0	0	1.36225	0	0.408315	0.158523	0.377424	0.911958	0.0631257	0.120442	0.31641	0	0.0345793	0	0.155554	0	0.136625	17.5112	0.0442565	0	0.28643
PLS1-AS1	0	0	0	0.0536455	0.818709	0	0.0503585	0.0714505	0	0	0.0696966	0.122368	0	0.0610589	0.197417	0.0667501	0.0978541	0.11935	0	0.0755546	23.2744	0	0	0.0615475	0	0	0.0582359	0	0	0	0	0.123329	0.117774	0	0	0	0	0	0.152109	0	0	0	0.0560847	0	0	21.4228	0	0.0605514	0
AL031717.1	0.319097	0.574843	0.511686	0.0657038	0.539936	0.212976	0.215873	0.3938	0.351462	0.626164	0.682904	0	0.462374	0.261743	0.725376	0.204385	0.719098	0.292355	0.258647	0.694032	3.45259	0	0.184258	0.226146	0.304633	0.143558	0.0356631	0.391915	0.045406	0.0693027	0.28964	0.3021	0.288494	0.224009	0	0.70475	0.167255	0.390032	0	0.3373	0.305399	0.0756336	0.206074	0.347726	0.24133	0.746616	0.938082	0.185405	0.189728
AL353593.3	0.0589953	0.0894974	0	0	0.0570426	0	0	0.129434	0.0324896	0.0992284	0.0946925	0	0	0	0	0.0604595	0.0443161	0	0	0.0342171	3.46985	0	0.0389327	0	0.270342	0	0.0527477	0	0	0.0256257	0.0164767	0.0930883	0	0	0	0.446728	0	0.0262218	0	0	0.0225852	0	0.0507993	0.0964326	0	1.81419	0.0578116	0	0
AL353796.1	0.625812	0.886082	0.936618	0.412347	0.591652	0.82919	0.263431	0.503438	1.50877	0.670545	0.788705	0.378848	0.725446	0.541034	0.7798	0.413311	0.543225	0.34402	0.571134	0.572685	3.96627	0.492157	1.35828	0.492798	0.41954	0.250263	0.348158	0.423597	1.50396	1.11149	1.42156	1.04891	0.716674	0.561362	0.589402	0.561638	0.544271	0.797382	0.470922	1.39443	1.07545	0.184592	0.676582	0.439486	0.946591	3.6072	0.885814	0.517143	1.24583
AC026124.1	0	0	0	0	0.151278	0.00580135	0	0	0	0	0.00697571	0	0	0.00611119	0.00658628	0	0	0	0	0.00756201	2.76352	0	0.0129062	0.00616009	0	0	0.00582865	0.0128106	0	0	0.00364137	0	0	0	0.00778274	0.00822727	0	0	0	0	0	0	0.00561334	0	0	3.591	0	0.00606039	0.0310086
AC010983.1	0	0	0	0	0	0	0	0	0	0	0	0	0	0	0	0.157265	0	0	0	0	0.243279	0	0	0	0	0.078901	0	0	0	0	0	0.0138365	0.01982	0	0	0	0	0	0	0.0529667	0.0503552	0	0	0	0	15.8277	0.042965	0.0203801	0
CCDC183-AS1	1.33177	2.17078	2.27187	0.832381	0.0639278	1.37008	1.58467	1.3366	0.790643	0.593097	2.21341	0.550094	0.328468	0.584384	0.992435	0.571096	1.39063	0.484604	1.10244	1.57772	0.482154	0.437994	0.928739	0.481959	0.411178	0.407931	0.802269	1.48487	1.0537	0.77951	1.01824	0.608063	1.29798	0.212179	0.552532	2.14564	0.145221	1.54491	1.36757	1.16385	0.940133	0.877584	0.715703	1.93501	0.714329	0.176797	1.99922	0.333667	0.224637
AL080317.2	0.0976297	0.481347	0.208738	0.187624	1.14851	0.492331	0.389997	0.303445	1.12909	0.182456	0.452701	0.15285	0.754488	0.183044	0.838416	0.116728	0.195567	0.178896	0.281367	0.26425	12.64	0.198566	0.848311	0.0615031	0.1367	0.17569	0.18913	0.287782	0.592736	0.127222	0.34538	0.554578	0.617868	0.0456914	0.271963	0.266962	0.272922	0.520725	0.151999	0.491424	0.398673	0.339395	0.140111	0.23051	0.393794	11.0518	0.414574	0.484061	0.232195
AP001330.5	0.383828	1.45569	1.58268	1.30968	0.795265	0.195185	0.763097	0.601505	1.14749	1.66009	1.46685	0.927142	0	0.411219	0.941773	0.842902	0.906162	0.301425	0.47408	1.1449	4.01606	1.47209	1.08557	0.362696	0.586289	0.394697	0.58831	0.646517	1.56048	0.571621	1.01073	1.3151	0.793184	1.42424	0.327311	2.42204	0.383208	0.682405	0.128052	1.7885	1.25949	0.623839	1.03873	0.956036	2.32228	4.8386	0.376127	1.37633	1.13021
AC136424.1	0	0	0	0	0.241221	0	0	0	0	0	0	0	0	0	0	0	0	0	0	0	4.42966	0	0	0	0	0	0	0	0	0	0	0	0	0	0	0.104951	0	0	0	0	0	0	0	0	0	6.44876	0.0407454	0	0
AC004054.1	0	0	0	0	0.0807047	0	0.0645335	0	0	0	0	0	0	0	0	0	0	0	0	0	4.26081	0	0	0	0	0	0	0	0	0	0	0	0	0	0	0	0	0	0	0	0	0	0	0	0	1.33917	0	0	0
PRR7-AS1	0.476956	0.763753	1.69961	0.120032	0.46117	0.601304	0.174138	0.218006	1.15282	0.237697	0.581256	0.199128	1.22865	0.409859	1.37871	0.257975	0.537421	0.315601	0.315008	0.553267	3.49922	0.323356	0.891813	0.363061	0.283321	0.381471	0.225069	0.234319	0.286557	0.79417	0.754848	0.568621	0.682757	0.0651055	0.379611	0.484896	0.425922	0.247327	0.123761	0.784256	0.365187	0.979768	0.228164	0.28875	0.200399	3.04678	0.415455	1.68739	0.294092
AC012404.1	0	0	0	0	0.0457779	0	0	0	0	0	0	0	0	0	0	0	0	0	0	0	3.36257	0	0	0	0	0	0	0	0	0	0	0	0	0	0	0	0	0	0	0	0	0	0	0	0	8.10253	0	0	0
AC147651.3	0.554927	1.00553	0.197745	1.09184	1.55006	0.905367	0.500554	0.608746	0.169781	0.656817	0.593804	0.579199	0.714751	1.56064	0.342622	0.758266	0.880018	1.63825	0.799646	0.536427	1.64219	1.12865	0.284832	0.582638	0.306092	0.110958	1.10258	1.27225	0.736993	1.31234	0.137764	0.155665	0.362345	2.92173	1.06736	2.99591	0.172365	0.794761	0.43198	0.148974	0.424885	0.759957	0.185824	0.638311	0.839371	1.0717	0.151054	0.802492	0.0977625
AC104031.1	0	0.229758	0	0	1.40582	0.646944	0.0468389	0	0	0.135861	0	0	3.51131	0.113583	0.306032	0.0620848	0.0910148	3.21925	1.57135	0.140548	1.07566	0.295714	0	0.68695	0.0462682	0.327058	0	0.119049	0.62067	0	0.0338392	0.0764726	4.65556	0.510343	0.0723251	0.305825	0.169353	0.16156	0	0	0.927692	0.344621	0.312989	0	0.183268	1.78196	0	0.168958	0.0960543
AC068870.2	0.811071	1.09859	0.371597	2.95836	1.28837	0.515559	2.01564	2.47854	0.510479	2.59848	2.66567	1.41494	0.671572	1.95514	1.58035	1.84052	2.26297	0.849258	1.25223	1.61287	3.4717	2.82791	0.458785	4.32478	1.10615	2.60637	0.569784	3.07386	2.11038	2.66744	0.679569	0.658175	0.995176	2.88757	3.25073	8.92002	2.91514	1.8025	2.02942	1.74967	0.88715	1.6478	1.19724	1.32576	2.80414	2.94341	1.1922	1.07716	2.57198
AL162430.2	0.155422	0.157186	0.332302	0	0.100185	0.0922081	0.200276	0.113664	0	0	0	0	1.20111	0	0.052342	0.159279	0.155667	0.189863	0	0.120193	5.97919	0	0.239324	0	0	0.0932302	0	0.407231	0	0.0900138	0.0578768	0.0653972	0.0936778	0.0727385	0.247402	0.261533	0.0724131	0.138162	0.241975	0.125172	0.158667	0	0.17844	0.0564556	0.313451	7.89647	0.253839	0	0
AL513412.1	0	0	0	0	0.591056	0	0.0315082	0	0	0	0	0	0	0	0	0	0	0	0	0	5.78873	0	0	0	0	0	0.0364369	0	0	0.0354033	0	0.0257213	0.0368443	0	0	0	0	0	0	0	0.0624053	0	0	0	0	7.84612	0	0	0
AC009065.4	0.781868	1.16867	1.32751	0.416683	0.244585	1.2688	0.426712	0.655886	0.455915	0.773577	0.95968	0.73446	0.533146	1.09943	1.09197	0.212102	1.00191	0.800621	0.596471	0.800262	0.51039	0.224501	1.01678	1.10823	0.807899	0.703507	1.25421	0.768233	0.497381	0.579349	0.719326	0.812794	1.03954	0.258296	0.576535	0.754575	0.321425	0.613269	0.59074	0.888976	0.563431	0.566866	1.02967	0.676603	1.0435	0.24597	2.34361	1.19719	0.364614
AC074124.1	0	0.638176	1.54188	0	0.581074	0.106961	0	0.065925	0	0	0	1.01615	0	0	0.425017	0	0.27086	0	0.129898	0	6.26895	0.293348	0.753529	0.170364	0.045898	0.324441	0.0537323	0	0	0.835328	0	0	0.162999	0	0	0	0	0	0.280691	0.362999	0.322095	0	0.41398	0	1.27261	3.8568	2.47341	0.0558687	0
AC022762.2	0.682915	2.40049	2.24359	0.0823119	0.0161051	1.63051	0.33483	0.87705	0.715491	0.504283	1.51499	0.0938791	0.193083	0.468434	1.73332	0.716934	0.600577	0.24417	0.64805	0.502357	3.84471	0.406525	1.71477	0.188873	1.81913	0.20982	0.0446777	0.392784	0.568833	0.405162	1.87939	2.07103	0.993899	0.420948	0.437479	0.6937	0.256095	1.21415	0.272289	0.382316	1.21155	0.252671	1.09003	0.635282	1.36049	2.98418	0.881402	0.572933	1.08279
AC004233.3	1.33193	2.04751	3.70206	2.64744	0.343424	2.3706	3.29533	0.272739	4.12723	4.28139	5.68195	21.1197	2.67623	1.3152	1.00477	2.03838	5.14933	3.09144	3.10926	5.5415	1.30071	2.42723	1.98063	0.201375	0.149196	3.09996	2.50878	3.31537	1.09167	1.52736	0.43647	1.35626	4.25481	0.398944	1.2085	1.32235	0.29787	3.04685	4.23027	12.4432	1.49571	5.35425	3.67004	1.56754	4.62025	1.9945	7.90082	2.85617	1.83025
AC020916.2	0.0626005	0.237417	0.803063	0	0.242114	0	0.0484002	0	0.1379	0.0701949	0.267945	0	0	0	0	0	0	0	0.405931	0.145233	2.08409	0	0.0413119	0	0.0478105	0	0	0	0.0712621	0	0.104902	0.197554	0.113194	0.0439462	0	0.316019	0	0.0556485	0	0.0756247	0.0479307	0.237405	0	0	0	1.67396	0.0613445	0	0
ABALON	0.556595	0.431168	0.607678	0.76079	0.687029	0.895795	0.320463	0.51964	0.691312	0.424932	1.01377	0.489474	0.411836	1.47652	0.753774	0.594683	0.889583	0.347201	0.895907	1.45614	2.4444	0.404645	0.156304	0.72738	0.443183	0.895069	0.709419	0.511981	0.66057	1.86212	0.549039	0.224234	0.717351	0.764844	0.537251	0.269023	0.49658	0.863239	1.02328	0.329045	0.43523	1.0105	0.377297	0.838824	0.53738	2.18503	0.951597	0.198168	0.337982
HAS2-AS1	0.3137	0.60914	0.0402426	0.175692	0.218388	0.949163	0.164927	0.867192	2.84707	0.914567	1.18158	3.18253	2.0364	0.0352891	0.646551	0.321486	3.78918	0.367886	1.46461	0.567669	0.668395	0.765629	1.99567	0.343857	0.0287502	0	3.10771	0.0493167	5.75652	1.1882	0.168216	0.190074	1.46345	0.255456	0.104863	0.332559	0.0350776	0.524261	2.60803	1.22785	0.874282	0.0237934	0.291728	0.0957167	1.9739	2.55009	1.06977	0.209974	0.397909
AC022778.1	0	0	0	0	0.399821	0	0	0	0	0	0	0	0	0	0	0	0	0	0	0	3.48751	0	0	0	0.0315812	0	0	0	0	0	0	0	0.0373852	0	0	0	0	0	0	0	0	0	0	0	0	11.1679	0	0	0
AC006116.5	0	0	0.258589	0	0.0779616	0.0717541	0	0.0884503	0.0888087	0.180824	0.0431396	0	0	0	0.162925	0.0413158	0.060568	0	0	0.0935309	9.75311	0	0.0266052	0.0380956	0.0307903	0	0.0360458	0.158449	0.0458933	0.0700465	0.0675574	0	0.0364489	0.0566033	0	0.0508796	0.0563501	0.143352	0	0	0	0	0	0.0439323	0	9.05555	0.0395063	0.262353	0
AC131532.1	0.521068	0	0	0	0	0	0	0	0	0	0	1.79474	1.00671	0	1.71095	0	0	0	1.87714	0	0	0	0	0	0	0	0	0	0	0	0.582113	0	0	0.365795	0	0	0	0	0.507028	0.472108	0	0	0.747796	1.89273	0	1.74169	0	0	0
AC108860.2	0.763939	1.55827	1.9534	0.646203	0.269508	1.50667	3.33635	1.76666	1.18254	1.2965	2.73959	2.42439	1.31638	0.812925	1.82526	0.804059	1.05465	1.51334	0.870251	1.37715	4.42213	1.05823	1.43749	1.81445	0.977673	0.65022	0.923025	1.44037	2.04483	1.41701	1.70111	0.873111	2.63203	0.326124	0.899707	2.267	1.32752	1.65186	1.32598	2.78111	1.42277	0.978767	2.11565	0.753732	2.24858	4.05799	1.33536	1.31482	1.08031
AC007114.2	0.0842278	0.383327	0.438955	0.00867149	0.35121	0.107748	0.0651214	0.13282	0.0405873	0.218406	0.152092	0.00989009	0.0610234	0.0246746	0.22338	0.107898	0.134449	0.0771692	0.0682716	0.274792	4.7553	0	0.0486363	0.00994881	0.0603075	0.0852596	0.018827	0.113794	0.0719113	0.0320126	0.191131	0.053161	0.147541	0.0147822	0.0439931	0.30561	0.014716	0.430525	0.0122938	0.0254379	0.0886735	0.029946	0.358099	0.103258	0.111476	4.51863	0.294041	0.0097878	0.0751202
AL391001.1	0.409749	0.358615	0.606509	0.752837	0.914277	0.336592	0.852926	0.760673	0.590174	0.530144	0.87691	0.888241	2.19224	0.384116	1.05087	0.613727	0.710298	0.288777	0.40877	0.365621	20.3571	0.615416	0.977619	0.536109	0.120362	0.113441	1.54997	0.743268	1.11229	0.0821455	0.440147	0.696275	0.31346	0.132761	0.112888	1.59114	1.27761	0.924621	0.294431	1.21846	0.844653	0.119533	0.542806	0.961719	0.858155	23.8522	0.617735	0.263716	0.599701
AC009065.2	15.0024	14.5955	11.9239	8.21963	5.58159	32.4193	13.4904	5.90319	17.2784	13.3848	12.5984	20.0975	13.9883	13.4218	22.8017	13.8373	4.5568	21.8129	13.112	18.3863	0.651468	12.0194	18.1007	3.48247	22.4924	16.1399	17.3211	7.62674	11.3607	11.2481	10.4568	10.9921	18.9891	3.64035	20.2079	5.51546	21.1517	21.0772	6.77862	21.8666	32.5374	36.3014	12.3565	9.38257	7.00502	1.657	18.4087	33.4121	20.6843
AC009812.4	0.0249708	0.284111	0.0800839	0.329065	0.0845052	0.35555	0.83983	0.561549	0.962627	0.938007	0.427524	0.140741	0.144732	0.105339	0.466728	0.447836	0.450183	0.480443	0.620704	0.868982	3.26989	0.335197	1.54903	0.212365	0.0762848	0.0224682	0.178612	0.31896	0.341111	0.0759258	0.209222	0.819548	0.801451	0.175298	0.327927	0.535744	0.523541	1.37626	0.0583153	0.708903	0.334586	0.236748	0.752561	0.149662	1.81298	6.51036	0.415987	0.963387	1.44512
AC017002.1	0.0255802	0.0388059	0	0	0.643073	0.0682926	0	0.0280611	0.112699	0.0286835	0	0	0	0	0.0516884	0.0786454	0.0384308	0.0468731	0.0552914	0.0890189	7.43745	0.0624322	0.0337623	0.0241719	0	0	0.0228713	0.0502683	0.0291196	0.0222225	0.0142885	0.0161452	0.023127	0.161618	0.0305391	0	0	0	0.0597384	0	0.0391715	0.0485051	0.0440529	0.139377	0	7.11385	0.100268	0	0.0405587
AC096708.2	0	0	0	0.0332045	0.740635	0	0	0	0	0.045206	0	0	0.467337	0	0	0	0	0	0	0	4.20547	0	0	0	0	0.145099	0	0	0	0.0350233	0	0	0	0.0283017	0	0	0	0	0	0	0	0	0	0	0	8.62434	0	0.037479	0
AL161421.1	1.35094	1.14892	1.05033	1.02838	0.851028	2.85983	2.07316	0.763436	2.14177	2.40996	4.90624	1.23057	1.18638	1.13211	1.73713	1.65717	0.861045	2.21291	1.10608	1.02098	3.08923	2.4479	2.13426	1.68275	0.609681	1.28922	2.74518	4.02238	2.5398	1.74264	2.54965	2.88095	1.88759	0.459819	1.3929	0.59415	0.915523	2.05611	2.62909	1.85456	1.62991	1.97946	2.99628	1.87365	2.53878	2.07991	3.71076	1.21785	2.95334
AC078942.1	0.0382618	0.203155	0.122709	0	0.147981	0.136199	0.0295824	0	0.0421427	0.72936	0.327539	0.143767	0	0.143473	0.0386566	0	0.114966	0.0701107	0.0827025	0.0443835	0.169841	0	0.0252501	0.0361552	0.029222	0	0	0	0.0435558	0.0997182	0.213722	0	0.0691848	0.0537203	0.137037	0.193152	0.05348	0.0680253	0	0	0	0	0.0329462	0.0416947	0.57874	0.511567	0.0374941	0.0711401	0.363995
SMAD9-IT1	0.0894293	0.474834	0	0.110484	0	0.198961	1.03715	3.97316	0.0492501	0.601671	0.0478473	0	0	0	0.451761	0.183298	0.403066	0.409674	0.193301	0.155606	1.68712	0.218265	0.059017	0.0845057	0.0341503	0	0	0	0.152705	0	0.999063	0.225776	0.0808529	0.125561	0.106766	0.507887	0	0.0397489	0	0	0	0	0.115508	0.0974531	0.811614	1.43482	0.35054	0	0
U51244.1	0.0602572	0	0.579751	0	0.582627	0	0.0465884	0	0	0	0	0	0	0	0	0	0	0	0	0	5.8845	0	0.119296	0	0.0460208	0	0	0	0	0	0	0	0.0544784	0.0423012	0.143877	0	0	0	0	0	0.0922731	0	0.0518859	0	0	4.18938	0	0	0
AC024560.3	0.129147	1.4694	3.72769	0.159553	0	0.172395	0.199703	0.212509	0.0711233	0.434444	0.760073	0	1.49709	0	0.52192	0.198529	0.679091	0	0.279151	0.224715	10.1756	0.315202	0.127842	0.122037	0.246587	0.232408	0.115471	0.888266	0	0	0.468901	0.366805	0.233523	0.226657	0	1.38541	0.180514	0.287012	0.301602	0.46805	0.148324	0.122444	0.500424	0.422204	0.390691	0.86336	0.569502	0.240123	0.307154
AC096721.1	0	0	0	0	0	0.036332	0.0315653	0	0.0449674	0	0.0436867	0	0	0	0	0	0	0	0	0	0.362451	0	0.0538851	0	0	0	0	0	0	0	0	0.0257679	0	0	0	0	0	0	0	0	0.0312592	0	0.0351546	0.0889789	0	9.17039	0.0800146	0	0
AC021739.2	0.116889	0.762492	0.0749748	0.250308	0.293852	0.0416084	2.09667	0.359031	0.128745	0.419422	0.0500312	0.0439206	0.270997	0.284899	0.425143	0.167706	0.17561	0.171349	0.151593	0.271181	2.02356	0.171171	0.647963	0.132544	0.3928	0.126209	0.0209021	0.229701	0.0266124	0.284328	0.235049	0.324612	0.0634074	0.295406	0.0279097	0.885115	0.032676	0.0831264	0	0.0282416	0.0894972	0	0.28182	0.101901	0.212165	4.12586	0.320722	0.152132	0.1112
AL512343.2	0.183969	0.279086	0.737507	0	0.13341	0.204646	0.0355593	0.201811	0.253286	0.464146	0.639787	0.172814	0.533146	0.17246	0.139401	0.0942675	0.621873	0.252828	0.497059	0.213403	9.18702	0.224501	0.303516	0.304221	0.0351261	0.0827656	0.452339	0.542282	0.314135	0.0399551	0.256902	0.17417	0.29107	0.161435	0.219632	1.74133	0.0642851	0.204423	0.107407	0.166683	0.0704288	0.17442	0.118808	0.200475	0	2.33671	0.405625	0.171027	0.291691
U62317.1	1.04819	0.965442	1.56077	1.75747	0.941108	0.399773	1.09986	0.32853	0.329861	0.587679	0.240349	0.703314	0	1.36865	0.41604	1.68805	1.46229	1.78351	0.24275	2.51865	0.747781	0.730934	0.0988192	2.05172	0.972093	1.01051	1.17149	1.39774	0.127846	6.14658	0.0836425	0.0945109	0.101536	2.94337	1.07262	2.07879	1.77905	0.798676	0.174849	0.0904482	0.802561	1.13576	0.451286	0.693503	0.566243	1.00104	0.146738	1.7401	0.118712
AC021739.4	0	0	0.254045	0	1.22546	0	0.0918667	0.130344	0.043624	0	0.0847629	0	0	0.111387	0.0400154	0	0.119007	0	0	0.0459435	5.01061	0	0.0261376	0	0.0604983	0.142549	0	0	0	0	0.0221234	0.0249981	0	0.0556085	0	0	0	0	0.0924948	0	0.0303252	0	0.0341043	0.129481	0	5.93094	0.077624	0.0368203	0
RASA2-IT1	0	0	0	0	0.78331	0.03277	0.0569414	0	0	0	0	0	0	0	0.0372038	0.0377378	0	0	0	0	15.3651	0	0.0243011	0	0.0562476	0	0	0	0	0	0.0411379	0	0	0.0258507	0	0	0	0	0	0	0.0281945	0	0	0.0401277	0	12.0131	0.036085	0	0
LINC00578	0.511356	0.11082	0.234281	1.66962	0.723988	0.29254	0.19768	0.56095	0.221266	3.91135	1.46566	0.308797	1.48192	0.547848	0.0738047	1.23525	1.72854	0.535432	0.197373	1.31345	5.99895	1.11432	0.120521	0.0345145	1.0461	0.164324	0.653148	0.0358885	0.415792	0.729812	0.142816	0.0230533	0.181624	2.39745	0.850319	2.60447	0.204212	0.194815	0.810341	0.0882493	0.0699152	0.138518	0.0314511	0.179111	0	3.27195	0.0894814	0.305603	0.810779
AC112721.2	0.624848	0.0631941	0	0.377402	1.04722	0.481919	0.0322071	0.228483	0.0458818	0.233551	0.0445749	0	0	0.273354	0.0420864	0.213452	0.563249	0.228994	0	0.434893	2.31138	0.101669	0.0824711	0.0787262	0	0	0.111736	0.245581	0.0948405	0.434263	0.0232684	0.0262919	0.0753232	0.78957	0.0497319	0.525724	0.0582249	0.0370304	0.194564	0.15097	0.0637895	0	0.107608	0.0907881	0.252036	2.67338	0	0.077452	0.0660484
AL357079.1	0.687819	0.889993	0.519035	0.166619	0.156483	2.05233	1.12615	0.532607	1.20322	1.08884	3.07391	0.988175	0	0.493075	1.96212	0.621962	1.21571	0.667247	0.437269	0.985601	2.60418	0.493741	1.14813	0.573486	0.154504	0.21843	2.09817	0.715579	0.644814	0.562384	0.8814	0.510732	1.02423	0.284033	0.0966066	0.714872	0.113105	1.36674	0.944875	2.78603	0.4337	1.5344	1.11485	0.925892	1.10158	3.35393	2.10135	1.73023	1.41132
AL157392.4	0	0.247739	0.628484	0.0538009	0.821082	0.290656	0.202018	0.0716576	0.431688	0.366235	0.279595	0	0	0.0612359	0.263986	0.0669436	0	0.119696	0	0.151547	8.1189	0	0.689729	0.0617259	0.149668	0	0.0584047	0.513465	0.223081	0.0567479	0.14595	0.247372	0.177173	0.0917138	0.0779854	0.0824397	0	0.116136	0	0.0789128	0.100029	0	0.281236	0.355916	0	9.95642	0.128023	0.182181	0.414286
AC015912.3	1.7485	1.81747	2.90764	0.480034	2.0037	4.09173	3.30456	0.852478	6.06285	1.45231	5.47439	10.7065	2.25208	1.21416	9.61784	1.3937	1.55667	1.89863	0.699882	1.87801	1.58104	2.68692	0.854729	2.38656	1.97836	1.8646	6.25333	2.92697	6.92963	1.12517	2.45976	3.71947	18.033	2.45493	1.08238	1.14421	1.44826	3.45404	1.96605	12.439	4.36335	1.35075	2.2305	1.55253	4.70177	0.173168	3.10953	7.64583	0.616072
LINC01534	0.41587	0.540759	0	0.293589	0.0574436	0.264349	0.2756	0.304135	0.392616	0.84382	0.995964	0.930129	0.918247	0.185645	0.340131	0.304423	0.50578	0.108863	0.0856094	0.25269	3.1646	0.483328	0.601164	0.748521	0.0907475	0.320735	0.478067	0.272412	0.608671	0.412893	0.741133	0.474963	0.358083	0.291945	0.141854	1.82447	0.387518	0.704164	0.18499	0.287081	0.545854	0.0375509	0.426303	0.280542	1.13826	2.48888	0.698616	0.460254	0.879175
AL139353.2	0.100664	0.248154	0.24213	0.134728	0.158165	0.0895824	0.116744	0.193247	0.0831559	0.211643	0.14811	0.0945605	0	0.153346	0.152555	0.141849	0.151234	0.138342	0.108792	0.218944	2.82068	0.0307106	0.107951	0.166463	0.163372	0.181151	0.146256	0.222545	0.0716202	0.174901	0.224915	0.111186	0.0682577	0.132501	0.0751115	0.254085	0.0703511	0.123042	0.0293856	0.288818	0.0385373	0.0238598	0.0866793	0.0959839	0.0761313	2.59085	0.0493222	0.10528	0.139657
LURAP1L-AS1	0.0282055	0.0427885	0	0.0464614	0.0545438	0.0251004	0	0.154705	0.0621328	0.126509	0.120726	0	0	0.211528	0.256469	0.0289055	0.0847497	0	0	0.0981547	5.8845	0.0688395	0.0558409	0.0533052	0.0430833	0.152272	0	0	0.0963243	0.0490063	0.110285	0.0890106	0.204004	0.0396011	0	0.10679	0.0788478	0.0752195	0	0.0681474	0.0647875	0	0.097148	0.0307361	0.170652	5.43042	0.138198	0.262212	0.134163
AC093297.2	2.9905	4.94415	4.24982	2.72115	3.45424	3.63337	3.1636	3.92878	4.94074	3.9858	3.52576	2.03539	5.50091	3.32382	4.79437	3.23906	4.57352	1.47659	2.05143	3.11584	15.3811	2.22896	6.23963	2.74125	4.46535	1.40179	1.1848	2.67443	3.57755	3.09577	7.06179	5.84327	3.90985	2.14336	3.35644	3.41255	5.45644	3.4782	2.32097	3.28819	3.61966	1.15449	2.10475	2.92708	3.81913	15.8737	4.72916	3.37943	4.61381
AL034405.1	0.0428445	0.129992	0.687031	0	0	0.0381279	0.0331256	0	0.0471902	0	0.0458461	0	1.98663	0.120493	0.0432866	0.0439078	0	0	0.0926079	0	1.33128	0	0.113097	0.0404856	0.065444	0.077101	0	0	0.0975451	0	0	0	0.116207	0.0300772	0.0511501	0	0	0.0380864	0	0	0	0	0	0	0.129611	7.79059	0.0839697	0	0
BRWD1-IT1	0	0	0	0	0.133683	0	0	0.050556	0	0	0	0	0	0	0	0	0	0	0	0.0534599	7.36465	0	0	0	0	0	0	0	0	0	0.0257427	0.0290877	0	0	0	0.058163	0	0	0	0	0	0	0	0.0502212	0.139418	6.03858	0	0	0
LINC01705	2.2456	0	0.257209	6.14307	2.83041	1.21331	0.0310037	2.15546	2.20837	3.59718	0.171637	0.150674	1.39453	2.6314	0	1.7671	1.20489	2.42481	0.173351	6.32615	5.60703	1.66379	0.158779	0.416815	0.490015	0.0721621	4.30241	0	1.3238	0.870908	0.134394	0.506188	0	1.60458	2.68092	0.75912	0.448394	0.855521	2.34117	0.871972	0	0.83641	0	0.131093	0.121309	5.25421	0.0392954	2.87048	0.381483
AP003696.1	0	0	0	0	3.14119	0	0	0.0642126	0	0	0	0	0	0.0274369	0.0887094	0	0	0	0	0.0339505	9.67885	0	0	0	0	0	0	0	0.0333174	0	0	0	0	0	0.069883	0	0	0	0	0	0	0	0	0	0	16.67	0.0286805	0	0.139216
ITGB2-AS1	1.11849	1.70379	0.770783	0.121813	0.187693	0.403079	0.464546	0.415749	0.0712692	0.321319	0.534131	0.0868324	0.321462	1.04852	0.10273	0.48313	0.569384	0.677525	0.219782	0.450352	0.492386	0.38353	0.213507	0.104818	0.275332	0.0998075	0.438035	1.4532	0.157841	0.578186	0.0103267	0.046674	0.284146	1.33028	0.342106	2.69484	0.0258406	0.246515	0.107936	0.0335007	0.297257	0.140223	0.143271	0.463362	0.335565	0.543797	0.0634078	0.360924	0.0439691
AC027796.4	1.65025	1.95584	3.72129	0.233609	0.199453	0.826075	0.857247	1.41429	1.22122	0.578265	1.32439	0.14533	1.79342	0.749334	1.1723	0.396376	1.85945	0.94497	1.56056	2.27321	0.915666	0.818119	2.22914	0.341117	3.01304	0.0928035	0.414981	0.962747	0.675115	0.627213	1.52672	1.44843	3.17047	0.579245	0.184702	0.943717	0.0360408	0.389667	0.301084	1.90014	0.37511	0.782297	0.555072	0.730564	0.312016	0.551602	2.40044	1.12664	0.286185
AC011451.1	0.890319	2.06816	0.892293	1.87905	1.6679	1.33702	1.33369	1.77021	1.77738	2.7454	1.96493	2.71809	1.29008	1.09544	1.23682	1.82483	1.50478	0.917671	0.60138	1.74279	3.70506	1.90133	1.94625	1.63002	0.594975	1.90259	1.49256	0.874793	3.04052	2.80376	1.42977	1.79116	0.855244	1.36722	1.92653	2.73883	1.94443	2.17647	1.81929	1.74777	2.21546	0.211027	2.44363	1.51594	2.02002	2.38074	1.1451	2.8969	2.38215
HCG11	3.62163	0.382294	8.15122	4.59586	0.577825	1.34556	0.929654	0.639767	1.83191	4.71495	3.87535	1.2039	3.17162	1.77516	1.76767	2.69325	4.46746	3.83926	1.29172	3.39093	6.74367	3.77815	1.56801	0.14968	1.82016	0.142526	0.656633	0.792344	2.01629	2.4582	5.2243	0.449893	2.21325	2.18355	0.679071	4.05271	1.42906	5.01156	2.82484	1.25252	3.39588	0.791857	3.83767	2.42443	2.37417	13.612	2.66702	2.34274	3.83579
AP005131.6	0.0534666	0.137888	0.137178	0.0264218	0.377388	0.0380646	0.0206691	0.0821129	0.0176669	0.167868	0.0629336	0	0.061979	0.0300731	0.280896	0.0657524	0.0883589	0.0391888	0.0231135	0.0496169	8.49657	0.0260986	0.0211705	0.141464	0.0163338	0.0384865	0.0239023	0.0630411	0	0.0371587	0.0477844	0.0101238	0.0193356	0.0938353	0.0510651	0.182189	0.0523127	0.0285174	0.0249725	0	0.0286561	0	0.0138116	0.139833	0	7.29155	0.0628727	0.00994106	0.0339095
USP46-AS1	1.39776	1.77791	1.03448	1.66485	1.41387	1.01425	0.8313	1.8164	0.521073	2.12192	1.3116	1.29281	0.997104	1.63286	0.934214	0.859471	1.61534	1.26092	1.25498	1.32206	5.34546	1.15464	1.14948	1.30048	1.75731	1.74139	2.03803	1.98613	0.881257	0.896703	1.72968	0.217159	0.719344	1.1322	1.92545	2.90387	1.44273	0.898447	1.95854	1.01314	1.48183	0.733963	1.44429	1.1248	1.30106	7.82033	1.9176	0.49978	1.19335
AC253536.3	0.323099	0.827129	0.647632	0.133056	2.42114	0.179707	0.124904	0.487349	0.133452	0.860454	0.734687	0	0.468174	0.151444	0.285629	0.165559	0.242706	0	0.0872971	0.374794	7.35035	0	0.213223	0.49613	0.771137	0.145359	0.0361104	0.396831	0	0.245602	0.473749	0.101963	0.182571	0.453638	0.192867	0.917474	0	0.287218	0.0943182	0.0487901	0.0618461	0	0.452095	1.36434	0	5.61586	1.50393	0.0750924	0.192109
AC018645.2	2.76928	4.41837	7.65632	4.24708	4.38575	4.16402	4.68825	9.68971	10.5178	6.5317	9.34968	5.29244	2.21391	6.4901	5.40276	4.94205	4.23219	1.92478	1.75445	7.08932	25.433	2.91328	8.28689	2.5717	7.18373	5.75677	5.72044	1.40741	4.94608	4.02345	16.8287	5.63531	7.03625	2.98313	3.02111	4.21805	2.46926	12.054	2.00706	16.8425	7.27491	2.17286	5.01578	9.0012	3.89988	44.6862	5.80173	6.39176	10.5228
AF178030.1	0	0	0	0	0.162614	0	0.0433434	0.0614972	0	0	0	0	0	0	0	0	0	0	0.242347	0.0650296	9.82945	0	0	0	0	0	0	0	0	0	0	0	0	0.0393548	0	0	0	0	0	0	0	0	0	0	0	11.6927	0	0.0521163	0
AC087620.1	0	0.0382416	0.323381	0.0415242	2.92487	0	0	0.0553062	0	0.113066	0.107897	0	0	0.0472626	0.254684	0	0	0	0	0.116966	6.49006	0	0.0332713	0	0.0770101	0	0	0.198149	0.0573923	0.0437987	0.0281615	0.0636416	0.091163	0.0707858	0.06019	0	0	0	0	0.0609058	0	0	0.0434123	0	0	14.6949	0.29643	0	0.0799378
BX537318.1	0.765521	2.03938	1.97605	1.16873	0.0541597	0.681248	2.4974	2.25303	1.99481	2.303	3.23665	1.43821	1.51507	2.31042	1.50911	0.707982	1.68306	1.09482	1.08966	1.08293	0.414401	2.18735	1.72504	1.32325	1.11228	1.1088	0.801311	1.28419	0.616385	1.65448	2.80549	0.8367	4.2708	0.629155	1.76097	1.31958	2.00951	0.995863	1.43892	3.09015	1.11507	3.96528	2.15436	1.28183	1.86396	0.549203	1.88455	1.61427	1.53941
AL023803.1	0	0.365647	0	0.297775	0.116526	0.107247	0.465884	0.132203	0	0.405404	0.773744	3.1698	0	0.225951	0.60879	0.494022	0.724225	0	0	0	0.267477	0	0.079531	0.113879	0	0.216872	0.215504	0.473651	0.960324	0.314086	0.20195	0	2.07018	0.253807	0.575507	0.456284	0.336895	0.214261	0.562883	1.01911	0.184546	2.5137	0.207544	0	0	0	0.472386	0.448145	0.191081
AP005131.7	0	0.475611	0.709745	0.243029	0.21398	0.196942	0.0285173	0.0809226	0.0406253	0.248152	0.0394681	0.138591	0	0.0345767	0.484442	0.0755991	0	0.135172	0	0.0427854	10.3966	0	0.121704	0	0.0845095	0.066375	0.263825	0.0724818	0.083975	0.0320426	0.0824105	0.0465594	0.0666937	0.155358	0.220171	0.744791	0.103109	0	0.172273	0	0.169444	0	0.0317599	0.361741	0	12.9205	0.0722881	0.0685786	0.175445
ARHGEF38-IT1	0	0.374868	0.316999	0.0814093	0.191143	0.307866	2.5219	0.487931	0.598777	0.221668	0.264419	0.649948	0	0.416968	1.29822	0.405185	0.371245	0.271679	0.213648	0.0573287	13.3821	0	0.48922	0.140102	0.264216	1.60086	0.353502	0.291358	0.281298	0	0.0828171	0.436699	0.268091	0.0693887	0.649023	0	0	0	0.115416	0.417926	0.454081	0.749701	0.510666	0.323134	0	19.5589	0.193719	0.505391	0.31344
AC000061.1	0.119873	0.363702	0.961113	0.0493652	0.173858	0.106677	0.0926811	0.131499	0.264064	0.537663	0.641357	0.22521	0.694791	0	0.363331	0.307121	0.810419	0	0	0.695263	18.3578	0.146284	1.22617	0.0566368	0.274656	0.107859	0.482305	0.235566	0.136459	0	0.200876	0.491784	0.975395	0.0841523	0.429334	0	0	0.692646	0	1.0861	0.550694	0.227303	0.309659	0.4572	0.181318	22.5984	1.40962	0.557202	0.0950324
AC011481.1	0.561844	1.13644	0.400419	0.0514164	0	0.722212	0.386129	0.136963	0.687591	0.700005	0.868408	0.351852	0	0.175566	0.252285	0.127953	0.375153	0.114391	0.404807	0.868982	3.60242	0.152362	0.535567	0.353941	0.333746	0	0.223265	0.368031	0.781712	0.379629	1.2902	0.472816	0.733723	0.0876489	0.0745289	1.18179	0.0872568	0.665932	0	0.603322	0.143394	0.236748	0.483789	0.74831	0.188852	4.00637	1.34584	0.522319	0.989811
AF117829.1	0.421744	0.621517	0.850189	0.166236	0.873824	0.361912	0.351695	0.330462	0.381571	0.601269	0.325574	0.316938	0.733334	0.304993	0.797409	0.364293	0.814644	0.645841	0.612071	0.408849	10.8982	0.330855	0.755443	0.705958	0.340508	0.222264	0.50906	0.325592	0.737293	1.03373	0.223798	0.403083	0.531093	0.262232	0.197804	0.63491	0.176846	0.396331	0.351755	1.06629	0.15223	0.279898	0.731493	0.44317	0.364527	13.4445	0.460514	0.523699	0.453757
AC253536.6	0.747807	1.36649	1.52618	0.391944	0.0985985	0.846979	0.919822	0.671182	1.01085	0.609838	0.872942	0.702465	0.788058	0.669162	1.0646	0.557358	0.612806	0.311427	1.10208	0.630875	2.03694	0.0829604	0.717818	1.76659	0.700932	0.489353	0.547049	1.13555	0.928665	0.502	1.10123	0.407623	1.84388	0.262484	0.568129	0.514782	0.0475109	0.33238	0.396905	0.944453	0.36436	1.16017	0.760993	0.814902	0.719803	3.27217	1.29906	0.505599	0.323368
AC091057.4	0.891609	1.04943	1.47904	0.126612	0.981008	0.410408	0.618043	0.236089	0.643409	0.448175	0.131596	0.173286	0	0.288218	1.7395	0.409607	0.323332	0.394361	0.531643	0.0713285	12.9652	0.675341	0.284055	0.23242	0.305256	0.442621	0.164936	0.664598	1.32997	0.587607	0.927371	0.543341	1.02847	0.151084	0.146821	0.465621	0.214868	0.491954	0.1436	0.85426	0.164782	0.291494	0.476529	0.201022	0	17.1826	0.210898	1.11471	0.341235
LINC01578	4.54483	8.66582	8.05147	4.01503	7.03993	5.08166	5.17716	6.69484	7.79398	8.81529	6.66013	4.42622	3.14749	5.71333	6.22923	5.83917	4.68796	3.34495	2.92541	4.10905	29.5659	7.03465	5.43893	5.72747	7.53553	7.07366	5.08316	5.37675	12.3968	6.024	6.04793	2.95815	4.99648	3.2433	4.06442	8.86727	6.28826	5.51059	4.13622	4.97063	3.68449	3.25547	7.53912	4.67038	5.52229	50.6898	3.99518	7.53762	6.85502
AC026355.2	0	0	0	0.102691	0.090416	0	0	0	0	0	0	0	0	0.0584409	0	0	0	0	0	0	2.6289	0	0	0	0	0	0	0	0	0	0	0	0	0.0656458	0	0.118015	0	0	0	0	0	0	0	0	0	3.33403	0	0	0
ZEB1-AS1	0.352955	1.06642	1.54701	0.547489	0.199076	0.774779	1.47816	1.08412	1.12091	1.49734	1.05751	0.419969	0.818297	0.5294	0.43386	0.771659	0.300484	0.517402	0.228873	0.730144	4.38688	0.617363	1.0404	2.48475	0.723335	0.4552	0.331356	0.83232	0.629473	1.41048	1.84009	0.865092	0.739262	0.871353	0.744433	1.2324	1.05246	0.716414	0.494561	1.12993	0.387349	0.401563	0.36977	0.525651	0.836401	2.97302	0.409284	0.514062	0.652898
AC068792.1	0.432349	0.28695	0.519969	0.400604	0.679313	0.0961883	0.0417843	0.23714	0.238101	0.727199	0.751788	0.304601	0	0.759942	0.436811	0.33231	0.0811931	0.297088	0.233629	0.438833	3.35854	0.131901	0.21399	0.204273	0.371477	0.389018	0.434884	0.106202	0.615213	0.140849	0.12075	0.23877	0.146582	0.227635	0	0.409233	0.302155	0.288251	0	0.5223	0.537928	0	0.139607	0.353355	0.653963	5.92509	0.158878	0.401933	0.514132
AC011676.3	0.153307	0.814	0	0.252535	0.592932	0.204646	0	0.084088	0	0.257859	0	0	0	0.0718585	0.15489	0.0785562	0.115162	0.421379	0.165686	0.266754	4.93377	0	0.050586	0.0724335	0.17563	0.137943	0.0685362	0	0	0.865694	0.042817	0.0483806	0.138605	0	0	0.0967404	0.321425	0.272564	0.537036	0.185203	0.352144	0	0.792054	0.167062	0	6.14924	0.0751157	0.142522	0.121538
AL354733.3	1.21349	2.89283	3.70645	0.190373	4.35805	0.719932	0.580802	1.58474	0.891047	0.907135	1.79317	0.542814	2.00955	0.758383	1.86821	1.00673	1.38903	0.529425	0.874314	1.20655	6.15609	0.987229	1.52536	0.327622	1.19158	0.311962	0.0516657	1.13555	0.789365	0.7028	1.96892	1.16709	0.522434	1.05471	0.827845	1.16684	0.565379	1.18146	0.53979	0.698074	0.575169	0	0.248786	1.07048	0.874046	6.48981	2.54816	0.2686	0.641347
AC107027.3	1.10961	1.49628	0.894862	0.614613	1.80069	0.860419	0.913095	0.818605	1.02919	0.70579	0.444389	0.694889	0.526545	0.833376	0.590034	0.605152	1.11136	0.582627	0.589086	0.662392	7.43145	0.728514	0.560976	0.570249	1.79403	1.20276	0.359711	0.905365	0.354567	1.19509	2.41035	1.32287	0.621866	0.56486	1.29373	0.507741	1.06118	0.622981	0.636464	0.681994	0.715442	0.418347	0.838122	0.742473	1.17781	5.0667	1.64056	0.669604	0.833374
AC245014.3	0.194837	0.0985245	0	0.160473	2.76303	0.231185	0.251067	0.213734	0.0715332	0.218474	0.208487	0	0	0.121766	0.262464	0.133115	0.390288	0.119006	0	0.150674	6.05408	0.158509	0.0857192	0.24548	0.29761	0.116874	0.464545	0.255253	0.369659	0.225683	0.181386	0.0819821	0.0587174	0.136778	0.155072	0.409823	0	0.230933	0.15167	0	0.596717	0	0.111846	0.0707728	0	6.25202	0.127285	0.0603769	0.205949
AC011595.1	0	0	0.0959837	0	0	0.0266338	0	0.0328312	0.0329642	0.0671187	0.0320253	0	0	0.0280563	0	0	0	0	0	0.034717	4.84905	0	0	0	0.0228576	0	0	0	0.0340695	0	0	0.0188896	0.0270583	0.0210101	0	0.0755423	0	0	0	0	0	0	0	0.0326138	0	3.76141	0	0.0278231	0
AL121790.2	0.974309	0.224921	1.22271	0.0348897	0.286714	0	0.032752	0.511166	0	0.142501	0.90658	0	0.491055	0	0.171194	1.43262	0	0.0776225	0.824071	0.786222	0.376077	0.827109	0.531153	0	0.388235	0.457389	0.303002	0.16649	0	0	0.35493	0.24063	0.0382987	0	0.202293	0.213847	0	0	0.296783	0	0.0324343	0.16065	2.11562	0	1.2815	0.226551	0.0415113	0.236287	0
AC025576.2	0.0577851	0	0	0	0	0	0	0	0	0	0.0618334	0	0	0	0	0	0	0	0	0	2.30853	0	0	0.0546037	0	0	0	0	0	0	0	0	0	0.0405657	0	0.0729274	0.0807685	0	0	0	0	0	0	0	0	5.5627	0.113251	0	0
AL365277.1	0.695309	0.837637	0.524687	0	2.33326	0.109194	0.189736	0.224336	0.135147	0.137587	0.481425	0.0768412	0.948244	0.460103	0.743807	0.335325	0.307237	0.0749459	0.618843	0.237222	6.98984	0.299471	0.323897	0.193244	0.187424	0	0.109708	0.482247	0.0931193	0.142127	0.274153	0.283962	0.18489	0.11485	0.0976586	0.464565	0.171505	0.254509	0	0.24705	0.0939477	0	0.316965	0.757693	0.123731	15.8586	1.002	0	0.0648497
AC092608.1	0	0	0	0	0	0	0	0	0	0	0	0	0	0	0	0	0	0	0	0	1.87334	0	0	0	0	0	0	0	0	0.0733259	0	0	0	0	0	0	0	0	0	0	0	0	0	0	0	8.12529	0	0	0
AC093227.1	1.20966	2.18703	0.95659	1.09184	1.12156	1.12074	1.98583	1.05431	2.02592	2.34121	2.02141	1.30754	1.7288	1.4136	1.57372	1.00194	0.970914	0.850195	0.608897	1.53776	7.7234	1.73906	1.68407	1.42491	0.468261	0.834959	1.09638	1.46536	2.11271	1.12286	2.02707	1.4956	1.42325	0.53511	0.45501	4.1826	0.949623	2.4158	0.890058	2.16198	1.40832	0.345634	1.21283	1.15568	1.70439	9.34956	1.80245	0.893489	2.57482
AC092535.4	4.5413	1.80843	1.27438	2.71173	1.48196	1.56603	0.790007	2.05497	1.87572	4.39205	2.12601	0.639891	3.29019	1.43681	0.630872	1.10533	7.93136	2.08036	2.69939	3.81922	7.05547	1.66255	1.12385	0.429127	0.953801	0.612924	0.812076	1.45018	0.193862	0.739723	0.539041	0.394113	1.12909	2.03237	1.6265	6.30445	0.793443	1.16063	1.85595	3.15452	0.260782	0.861118	1.07536	1.11347	1.71727	5.00923	2.22509	2.9025	0.990061
AC010524.1	0.0456198	0.10381	0.585228	0.0375735	0.264659	0.0811954	0	0.100088	0.100494	0.204617	0.0488159	0	0	0.128298	0.0460906	0	0	0	0	0.158756	1.72128	0.222683	0.270953	0	0	0	0	0	0	0	0	0	0.0412448	0.0320256	0	0.0575743	0.0637646	0.202768	0	0.165333	0.0698586	0	0	0	0	2.31779	0.0447045	0.0424105	0
AC068580.2	0	0.050574	0	0	0	0.23734	0	0.43885	0.807818	0.672875	1.855	0.626324	0	0	0.0673632	0.06833	0.20034	0.122175	1.15294	0.0773429	0	0	0.0440009	0.0630042	0.0509224	1.91977	0.953828	0.131025	0.0759005	3.24369	0.223459	0.462908	0.180842	0.234033	0	0.589029	0.652361	0.0592706	0.155709	0.322188	0	3.03429	0	0.0726573	0	0.178291	0	0.371907	0.422866
AC005332.6	5.94073	9.83154	6.03741	7.5872	5.4457	4.64821	7.8799	9.47911	8.52328	14.534	7.6861	2.36266	4.82952	7.15303	3.31281	5.82725	7.55738	3.97259	2.78496	8.73484	17.8771	6.49639	4.58745	6.27709	16.4458	6.91423	3.0697	5.39745	2.55578	5.82447	11.2695	9.12063	5.9081	5.72489	5.57258	11.1586	7.88301	7.94205	6.27014	7.79186	4.60765	4.37424	12.1042	8.22249	9.9661	22.9002	7.21265	3.80858	10.7772
AC090948.1	0.451545	0.560459	0.658249	0.101428	1.11134	0.182653	0.729969	0.315215	0.452132	0.460295	0.395328	0.0771211	0	0.538742	0.290312	0.546889	0.308356	0.225657	0	0.380938	10.5685	0.500936	0.514706	0.387895	0.376214	0.443225	0.256917	0.322669	0.514022	0.784547	1.3299	0.880897	0.371128	0.20172	0.637094	0.932514	0.229506	0.620344	0	0.34713	0.91147	0.0778378	0.388813	0.268395	0.372544	14.9284	0.724066	0.190808	0.455602
AC107375.1	0.444461	1.31021	3.72555	0.6323	0.351613	0.746117	0.788807	0.73135	1.12372	1.6877	2.63741	0.246712	0.234192	0.587107	1.02056	0.559013	1.24443	1.18462	0.764192	0.785077	2.10745	0.517731	1.63989	1.23134	0.540038	0.381738	0.126443	0.694766	1.05791	1.36019	1.01563	1.44088	0.803672	0.581484	0.397967	1.96325	0.451811	0.709387	0.589753	2.8311	0.657409	0.498008	1.19163	0.803562	1.25289	2.24195	1.43531	1.09872	0.784795
PPP3CB-AS1	0.907471	1.27446	1.47424	0.306799	0.739497	0.486658	0.337022	0.817252	0.637246	0.924248	1.0813	0.372248	0.505302	0.89528	0.420383	0.605105	1.00614	0.406634	0.548189	0.533226	6.90422	0.493255	0.515182	1.51281	1.95513	0.648939	0.318879	0.732006	0.387951	0.791796	0.856626	0.460207	0.501581	0.408938	0.435248	0.905213	0.664667	0.549537	0.546007	0.674998	0.306447	0.383222	0.9213	0.509559	0.815182	5.43603	0.594137	0.55628	0.879639
AP001528.2	0.0555078	0.0421035	0.118679	0.518132	0.375694	0.0823287	0.200276	0.223268	0.163035	1.0996	0.296983	0.24333	0.214484	0.138761	0.112161	0.246504	0.11119	0.16952	0.0399932	0.236093	2.46395	0.361266	0.207577	0.297227	0.0423935	0.0332965	0.148889	0.0363599	0.0631881	0.144665	0.155027	0.175171	0.117097	0.415649	0.265073	1.86809	0.0775855	0.23027	0.302469	0	0.0850003	0.175423	0.0318642	0.241952	0	6.28353	0.308233	0.189211	0.264031
AC009970.1	0.208668	0.197847	0.33461	0.042966	0	0.371394	0	0.114453	0.114917	0.292479	0.111644	0	0	0.0978073	0.632465	0.160386	0.156748	0.191181	0	0	3.24192	0	0.20656	0.345065	0	0	0	0.102515	0.11877	0.0453195	0.0582787	0.197554	0.0471642	0	0.06228	0.329186	0	0	0	0	0.0798846	0	0.224599	0	0	1.81346	0.204482	0	0.24814
AF129075.1	0.567662	1.03339	1.0013	0.116885	1.86617	0.555687	0.395004	0.37363	0.593978	0.572876	0.485945	0.159973	0	0.718404	0.344112	0.290876	0.213209	0.364063	0.245399	0.428016	12.5361	0.484911	0.280963	0.107282	0.411869	0.357539	0.253774	0.334658	0.646206	0.295889	0.554895	0.376199	0.4619	0.119551	0.0677707	0.608953	0.277705	0.353235	0.198852	0.102865	0.434636	0.0538198	0.391039	0.433016	0.686908	12.2954	0.389391	0.0791591	0.450028
AC138028.4	1.80778	2.03831	2.66382	0.412474	1.4645	1.10875	0.887729	0.978155	1.2781	1.34226	2.78401	0.114741	0.849565	0.961852	1.67835	0.77611	1.89015	1.47723	1.3465	1.24688	1.81638	0.685671	1.16076	0.796415	0.513088	0.439622	0.327636	1.24818	1.14019	0.700352	1.73983	1.74233	2.3964	0.900361	0.641636	1.74196	0.187803	0.781793	0.228204	0.649266	0.607902	0.486391	0.662621	1.63721	0.812934	1.50248	2.26227	0.704037	0.716581
AL512506.1	0.150576	0.532998	0.16097	0	0.194123	0.357332	0	0	0.386981	0.225124	0.751916	0.0942973	0	0.0470521	0.557809	0.154313	0.226219	0.0919714	0.108489	0.23289	28.0726	0.245001	0.231862	0.0948572	0.153334	0.0903232	0.13463	0.0986334	0.571367	0.0436036	0.392505	0.443507	0.544541	0	0.119844	0.0633445	0.0701552	0.490797	0.117215	0.181904	0.23058	0	0.475409	0.109391	0	19.0585	0.836143	0.0933219	0.397909
AL136084.3	1.43739	0.077877	0.164637	1.7758	0.0992723	1.69031	0.833497	0.844711	0.282711	5.46849	1.48316	0	1.19017	0.914354	0.31119	1.36784	1.85098	0.658465	0.221921	0.416841	0.113937	1.25291	0.0677553	0.291054	0.156827	0.369523	0.321292	0.20176	0.116876	1.56089	0.0286747	0	0.278473	2.99114	0.735443	2.78586	0.287013	0.0912686	0.839195	0.0620157	0.0786108	0.0973416	0.221017	0.671294	0.155298	0.411817	0.452748	0.286343	3.0116
AC008937.2	0	0	0.350286	0	0.528035	0.0323995	0	0	0	0	0	0	0	0.0341299	0.110349	0	0	0	0	0	6.94922	0	0	0	1.47371	0.131034	0	0	0	0	0.0203363	0	0	0	0	0.137843	0	0	0	0	0.0278757	0	0	0.039674	0.110138	5.64657	0	0	0
CYTOR	3.94514	1.3602	1.65213	2.52963	3.07687	3.12203	2.17801	1.55942	2.75082	1.86455	1.33275	4.37361	2.04095	2.25568	2.27292	2.27881	2.27284	2.17469	1.93099	2.21631	4.03793	4.24935	3.31786	1.62674	2.00704	1.86582	7.02555	1.35832	7.21529	4.46963	0.819544	2.30068	1.89836	6.59651	4.53865	4.59215	2.36977	0.898491	2.32995	2.87532	1.69755	3.69709	0.729945	2.07494	1.89377	3.7141	0.964898	6.95328	1.86105
Z99289.1	0.0448036	0.0226561	0.0478964	0.0123004	0.274364	0.0664522	0.0577338	0.0491488	0.098696	0.334926	0.111866	0	0.519366	0.0280005	0.0150886	0.122441	0.0897482	0.0547318	0	0.190564	8.91644	0	0.108413	0	0.0342182	0.0268755	0.186942	0.117393	0.102005	0.0259483	0.0667366	0.0659823	0.135023	0.104842	0.053489	0.245024	0	0.159312	0.0348771	0.0180417	0.0228695	0.0566375	0.0385792	0.0325489	0.0451793	22.8031	0.0585395	0.0138839	0.0947175
AC084018.1	3.50651	3.885	2.27441	0.519198	0.609518	2.5595	1.64493	2.11778	1.51883	2.65072	3.24625	0.22206	3.19701	1.58817	2.1495	1.81696	1.89413	2.599	1.70321	2.33083	4.28478	0.865428	5.3041	0.223379	2.07624	0.638105	0.845439	4.72285	1.34551	1.64291	3.96132	2.73536	2.7784	1.18931	0.940733	6.86181	0.495625	2.10141	0.920097	0.333172	1.35748	0.522956	2.64618	3.22004	3.21808	3.79275	2.7412	1.13544	0.999502
IGFBP7-AS1	0.077711	0	0.0830755	0.0213349	0.0250463	0.023052	0.0300415	0.0284159	0.0427966	0.174277	0.0831553	0.413662	0.600555	0.0364248	0.026171	0.0530932	0.0389167	0.284794	0.391934	0.0150241	0.287461	1.01154	0.00854729	0	0.00989182	0.0233075	0.0579012	0.152712	0.0294878	0.0112517	0.0072346	0.0163493	0	0.0545539	0.0154626	0.0326916	0.0181033	0.0345404	0.332716	0	0.0198334	0.171914	0.0111525	0.0423417	0.705265	0.484871	0.012692	0.0722441	0.082143
TPT1-AS1	0.725786	1.45764	0.896324	0.517476	0.404299	3.51671	0.787282	0.986308	0.87099	0.801688	3.24099	0.447735	1.05481	1.00331	3.09946	0.752681	0.917883	1.06791	0.604097	1.15103	13.637	0.491757	1.26819	0.317323	0.888552	0.471753	0.571442	1.43477	1.02844	0.779205	1.0468	1.98823	1.92741	0.517114	0.344007	1.2769	0.272541	1.37896	1.20418	1.42641	0.902399	0.73125	1.11373	1.19462	0.956897	5.78757	2.38844	0.866067	2.21909
FGD5-AS1	28.9883	35.3474	28.9469	24.3602	40.1874	11.7416	27.1701	22.9343	23.0466	36.839	26.3193	34.5169	19.602	28.5995	23.0306	25.6747	31.6404	20.3699	24.3606	28.5518	32.6371	31.8911	25.7939	23.3333	27.7414	20.8743	35.5515	36.9154	58.7636	29.2621	31.6852	27.5829	22.1539	24.3707	22.149	23.9074	18.712	40.1059	43.4186	21.85	24.7678	9.46938	27.0449	26.1664	31.5699	49.751	27.6061	11.8739	25.0355
TNFRSF10A-AS1	5.05914	6.44044	1.36155	4.02114	14.504	2.10942	2.8721	3.41527	2.45493	2.6976	2.53643	5.38383	5.74157	4.37784	3.71735	4.89466	4.14582	1.23172	1.52941	1.06702	9.65815	3.54021	2.96512	5.28207	3.21539	5.0296	1.29692	2.9895	3.18162	4.36433	1.91688	2.61255	5.43758	2.50845	1.9429	1.74133	7.26916	2.45308	0.413105	2.99175	3.33183	1.27461	4.17351	2.77581	2.03349	10.028	5.40833	3.55209	4.43147
AC068620.2	0.241459	0.579975	0.387191	0.0662905	0.739313	0.465569	0.186686	0.132438	0.0886501	0.586629	0.3445	0.378031	0	0.377257	0.284609	0.123726	0.12092	0.221224	0.173971	0.23341	4.73387	0.196438	0.45148	0.0760551	0.215147	0.0724199	0.0359815	0.395414	0.549736	0.279686	0.741804	0.558796	0.327454	0.0847534	0.240223	0.558676	0.112499	0.143096	0.0939813	0.777854	0.277314	0.228927	0.277219	0.394685	0	6.24148	0.433793	0.149648	0.638075
LINC00355	0.696006	0	0	0	0	0.56599	0.565957	0	0	0	0	0	0.139106	0	0	0	0	0	1.16721	0	0.106535	0	0	0.0340183	0.00916495	0	0	0	0	0	0.00670298	0	0	0	0	0	0.033546	0	0.0560485	0	0	0	0.010333	0	0.0363022	0.770128	0	0	0
ANKRD44-IT1	0.0210816	0	0	0	0.693049	0	0.0162994	0.0231262	0	0	0.045117	0	0	0.0395255	0	0	0	0.0386297	0	0.0244545	6.69093	0	0.0139123	0	0	0	0	0.0414279	0.0239985	0	0	0.0133058	0	0.0147995	0	0.0798176	0.0294665	0.0187404	0	0.0509353	0	0	0.0181528	0.0459461	0.0637751	7.49758	0.0206586	0.0195985	0.0334258
AC006017.1	0.100459	0.228597	0.214787	0.02758	0.550423	0.0595996	0.258901	0.440806	0.700771	0.112646	0.179161	0.0629116	0.776349	0.0313914	0.541308	0.0686346	0.251542	0.0613598	0.07238	0.155375	5.05385	0.0817278	0.243083	0.0316425	0.0767241	0.0602602	0.02994	0.131609	0.0762388	0.0290907	0.374092	0.380431	0.242198	0.0235076	0.0399776	0.0845221	0.0468049	0.0893022	0.312806	0.161812	0.128195	0.126992	0.259506	0.328415	0	6.98437	0.360957	0.0622608	0.212376
AL117379.1	0.532613	1.43923	2.13517	0.137085	0.482798	1.98479	1.98176	0.803369	1.64991	1.15713	3.38394	0.18762	0	0.561706	2.92597	0.818748	1.95043	0.548976	0.287809	0.501986	13.0771	0.487469	1.58169	0.440378	0.483048	0.239617	0.833367	1.83164	1.2884	0.433782	2.60317	1.0295	3.40084	0.420637	0.516639	2.81476	0.232642	1.68672	0.855133	4.22247	1.32535	0.504968	0.659265	1.08825	1.71194	14.4203	3.22942	2.01152	3.69461
AL135838.1	0.111565	0.0846238	0.119267	0.122517	0.43149	0	0.11501	0.0815903	0.0409605	0.0833999	0	0	0	0.069724	0.0375722	0	0	0.0681439	0.160765	0.0862768	2.8063	0.181527	0.0736252	0	0.0852068	0.0669227	0.0665004	0	0	0	0.727041	0.0234718	0.067244	0.0261067	0.488374	0	0	0.0330585	0	0.134777	0.0284737	0.0705164	0.0960659	0	0	0.795545	0	0.0345722	0.058964
AC068888.2	0.0420451	0.191351	1.07874	0	4.51254	0	0	0.0461229	0.0463098	0.0471459	0.269944	0	0	0.0394149	0.297353	0.172355	0	0	0	0.0975443	4.10597	0.102617	0.0832404	0.0794606	0.064223	0	0.0751852	0.165248	0	0	0.0469709	0.106148	0.0760258	0.0295161	0	0.159189	0	0.0747517	0	0.101585	0.0965768	0.0797257	0.036204	0	0.127193	2.81075	0.0412015	0.0390873	0.199994
AC073130.2	0.172032	0.29826	0.31527	0.0404827	0.617826	0.109353	0.17101	0.269595	0.0812062	0.330689	0.368168	0	0	0.0921544	0.347615	0.503719	0.147688	0	0.106242	0.228064	7.25455	0	0.129747	0.0232229	0.112618	0.0442259	0.0219734	0.0482949	0.111906	0.0640502	0.192186	0.093068	0.111096	0.0517578	0.0586804	0.217112	0.103053	0.152927	0.0573932	0.0593782	0.188169	0.0466008	0.0634852	0.214248	0	13.8663	0.240829	0	0.97416
SERTAD4-AS1	0.718285	1.31099	0.143976	0.979831	0.151924	1.15857	2.20404	0.763324	0.716971	9.61475	3.05041	1.34947	0.260201	0.505013	0.498917	2.5994	1.61869	1.19279	0.291106	1.11962	1.14584	3.72529	1.05173	0.975687	1.02859	0.646297	1.58548	0.617539	0.71546	0.702	1.90578	0.212508	0.304406	0.913941	1.33989	0.963165	3.63941	0.558702	2.46373	0.406747	0.429658	0.46819	0.753792	0.562588	2.10502	1.44054	0.417925	0.54255	4.16401
AC002558.2	0.0334862	0.0253997	0.214787	0.02758	1.457	0.0297998	0.0517802	0	0.0368827	0	0.0358321	0	0	0.0941741	0	0	0	0	0	0	2.89853	0	0	0.0316425	0	0	0	0.0658044	0	0	0	0.0422701	0.0302748	0	0.0399776	0	0.0468049	0	0	0.040453	0	0	0	0	0	3.04447	0	0.0622608	0.0530939
AC139530.1	0.775145	1.59094	1.49889	0.629038	0.253503	2.3129	1.19862	0.900341	1.21787	1.61054	2.42736	0.878057	0.792842	1.05792	1.62387	0.794383	1.18167	1.21149	0.936291	1.04462	0.455401	0.918104	0.669516	1.58342	0.705186	1.08721	0.95805	1.76966	1.1549	1.48543	1.78922	1.71953	2.59711	0.696204	1.08872	1.84144	0.796654	0.861327	0.984974	4.03485	0.87279	1.7292	1.95329	1.83845	1.65525	0.243855	1.80962	3.15798	0.795254
AC068533.3	0.167348	0.169248	0.536701	0.0459439	1.72596	0.0496417	0.172515	0.0611927	0.0614407	0.18765	0.0596907	0.104801	0	0	0.225433	0.0571671	0.0838057	0.102216	0	0.388246	7.55226	0.544582	0.257688	0	0	0.100384	0.0498753	0.438479	0	0	0.28043	0.140831	0.151299	0.07832	0.133193	0	0	0.148763	0	0.0673884	0.0427106	0.105775	0	0.0607876	0	9.54654	0.16399	0.155575	0.176892
LDLRAD4-AS1	0	0	0.0660052	0.00847549	0.139298	0	0	0.0112885	0	0.0115389	0	0	0	0	0.0415868	0	0	0	0	0.0477477	5.61849	0.0502308	0.006791	0	0	0	0	0.0202221	0.0117143	0	0.00574804	0	0	0.0361202	0	0.0129871	0	0.0182954	0	0	0	0.0195128	0	0.0112138	0	3.63226	0	0	0.0326321
AL163192.1	0.0636615	0	0	0	0.584767	0	0	0	0	0.0713847	0.0340608	0	0.368985	0	0	0	0	0.0583265	0	0	5.29854	0	0	0	0	0	0	0	0	0	0	0	0	0	0	0.0401719	0	0	0	0	0	0	0	0	0	5.95816	0.0623842	0	0
AC083798.2	0.296221	0.366596	0.375004	0.288917	0.520072	0.298297	0.216972	0.376258	0.154547	0.375862	0.59224	0.52723	0	0.241152	0.252024	0.25564	0.304495	0.299965	0.101097	0.21702	4.20423	0.418561	0.385825	0.817639	0.0893035	0.266533	1.00365	0.275737	0.505811	0.257338	0.291736	0.123002	0.239622	0.180588	0.260581	0.619795	0.479414	0.325691	0.163842	0.452022	0.185025	0.118251	0.228219	0.331293	0.0943281	4.58587	0.420139	0.181172	0.173037
AP006259.1	0	0	0.128834	0	0.621469	0	0	0	0	0	0	0	0	0	0	0.082337	0	0.0736099	0	0	4.45795	0.0980442	0	0	0	0	0	0.0789418	0.0457297	0	0	0	0	0	0	0	0	0	0	0.0485292	0	0	0	0	0	6.87487	0	0	0
AC022211.1	0.974368	1.23973	2.62088	0.155325	0.942117	0.223769	0.486027	0.448234	0.761624	0.528665	0.403599	0.177153	0.728707	0.530369	2.38167	0.934129	0.708316	1.09429	0.883198	1.0938	10.2548	0.613699	0.518559	0.207905	0.768168	0.791871	0.281027	0.679428	0.572482	0.354971	0.684714	0.456276	0.937758	0.441301	0.225146	0.158671	0.0878653	0.223525	0.734024	0.189853	0.914494	0.0595997	0.811938	0.78778	0.665592	6.13552	0.770015	0.467521	0.199343
AL121652.1	0	0.114469	0	0	0.632307	0	0.038893	0.110365	0	0.0564067	0	0.0945078	0	0	0.152469	0.20621	0.226724	0.0921767	0	0.0583524	13.0628	0	0.0995912	0	0.0384191	0.0905248	0	0	0.114528	0	0.0280987	0.0634995	0.136439	0	0	0	0	0	0	0.18231	0.115547	0	0.173262	0.219269	0	14.5276	1.52814	0.0467651	0
AL357060.1	0.413457	0.497599	0.24752	0.20432	0.71959	0.235483	0.353766	0.260039	0.139654	0.271988	0.583999	0.186426	0.319522	0.268731	0.183799	0.378523	0.364416	0.272742	0.333642	0.236607	1.30919	0.296003	0.214644	0.135441	0.117889	0.0992053	0.138011	0.541663	0.263572	0.474125	0.150886	0.100903	0.333933	0.390872	0.125047	0.855755	0.0462324	0.44105	0.205986	0.173152	0.422091	0.104533	0.204117	0.690849	0.133416	2.50603	0.129652	0.276747	0.288445
AL391244.1	5.85495	7.46043	5.38132	7.06433	3.13262	9.18174	5.30657	5.85492	4.85627	7.59607	9.20669	4.41001	3.51771	8.54259	6.99745	4.33556	7.75035	4.84094	8.08326	6.419	2.17901	5.01015	9.50059	7.88564	6.31893	5.26815	7.21397	6.6298	4.37902	6.49757	5.43411	5.95995	11.1759	4.76812	8.26861	7.61449	6.28747	10.2825	5.27338	7.05152	8.71979	8.81737	6.73999	8.28656	3.69903	1.55131	8.53624	9.20175	6.7785
LINC02595	0.661061	0.273504	1.34915	0.296981	2.14997	0.374365	0.232321	0.329625	0.595729	0.134774	0.514454	0.225811	0	0.56337	1.21433	0.862233	1.08344	0.330361	1.03918	0.348558	19.4738	0.146674	0.277616	0.908605	0.688471	0.108147	1.39704	0	0.478882	0.626496	0.503528	0.379304	1.03233	0.25313	0.21524	1.3652	0.167998	0.320535	0.140345	1.0164	0.368108	0.455818	0.310485	0.720373	0.363603	8.99921	0.942252	1.62019	0.0952859
AC103760.1	0.188587	1.09328	0.907226	0.76553	0.325617	0.587393	1.56223	0.48764	1.26113	0.226571	2.16214	0.556766	0	0.441975	1.00711	0.524585	0.708316	0.0740499	0.436746	0.281263	0.717536	0.690411	0.87118	0.11456	0.288063	0.315132	0.566068	0.926493	0.874058	0.117023	0.195632	0.416599	1.05954	0.151303	0.305555	0.527013	0.338909	0.622677	0.597706	0.602105	0.825108	0.102171	0.684348	0.49909	1.01876	1.15266	0.646812	0.388209	0.491238
AP002884.1	0.291919	0.224831	0.187243	0.258926	0.0781636	0.51557	0.611127	0.187212	0.0840922	0.614381	0.619936	0.151875	0.312365	0.0673619	0.367531	0.372805	0.276636	0.238653	0.174733	0.27611	4.89417	0.559016	0.509772	0.224922	0.466481	0.258622	0.526026	0.52953	0.296523	0.218487	0.0376291	0.0765335	0.251743	0.245917	0.664849	0.498778	0.200875	0.694663	0.146834	0.363505	0.271652	0.212898	0.375113	0.327899	0.475517	1.36906	0.18484	0.363236	0.662235
ARRDC1-AS1	2.77572	5.29936	4.72351	1.97511	1.53363	5.28478	7.58424	4.27739	4.15954	4.05466	6.28385	2.64289	6.67605	4.31024	4.6644	2.56402	2.92193	3.30431	3.02025	2.91317	2.36785	3.75595	6.42991	3.3723	4.62922	1.8689	4.33044	4.58263	4.19154	8.75966	4.67245	4.43342	3.84964	1.73649	2.6037	6.04103	1.84749	2.29961	3.68208	5.25793	3.54932	2.43472	3.52824	2.52063	3.34166	1.86821	5.4123	6.96896	2.60469
AL163051.1	0.327908	0.565278	0.478014	0.478764	0.259408	0.663203	0.875812	1.01373	0.640251	0.43454	1.88199	2.80023	0.172779	0.740541	0.527054	0.320771	0.358281	0.573544	0.773203	0.86448	0.694698	1.1277	0.501645	0.802804	0.33012	0.724199	1.43926	1.4645	1.035	0.673318	0.907482	0.780809	1.80571	0.177877	0.49824	0.714804	0.39583	0.649232	0.417695	2.52082	0.239654	1.10224	0.949731	0.552234	0.405807	0.0797124	0.569627	0.9838	0.543545
AP001625.2	0.979834	1.78372	4.0223	0.0322806	0.985299	0.348787	1.03029	0.816896	0.259012	0.351585	0.209696	0	0.454333	1.24921	1.22753	0.441827	0.353296	0.143635	0.508297	0.818355	4.4364	0.191314	0.85354	0.222213	0.838138	0.846368	0.0350428	1.5404	0.178465	0.510731	0.700561	1.58318	0.602389	0.302656	0.327539	0.692493	0.109564	0.174204	0	0.0946953	0.540159	0	1.31619	3.07511	0	2.93452	2.03557	0.182181	0.372858
SIDT1-AS1	0.0484649	0.257329	0	0	0.843494	0	0.487124	0.0531653	0	0	0	0	0	0.181732	0.0979301	0.149003	0	0	0	0.168657	1.18323	0	0	0.0457966	0.0370146	0.0872153	0	0.0952395	0	0.0842065	0.297785	0.183534	0.0876341	0.0340229	0.11572	0	0	0	0	0.0585482	0.0742153	0	0	0.15844	0	2.20315	0.0474925	0	0
AC012615.6	0.844877	1.15632	2.20892	0.105892	0.479492	0.629281	0.617723	0.332446	0.586666	0.576663	1.03182	0.10352	1.80974	0.654281	1.22473	0.357632	0.593265	0.58897	0.575648	0.585902	1.34523	0.403443	1.02421	0.36447	0.448881	0.264418	0.139586	0.866237	0.397256	0.27923	0.92334	1.26357	0.705733	0.30945	0.361803	0.904015	0.282393	0.359198	0.214464	0.610175	0.309382	0.087068	0.553534	0.980726	0.611191	1.0805	1.55686	0.358571	0.262094
AC003070.1	3.89575	8.75273	10.7544	0.36554	2.19333	2.10646	2.05886	2.6507	4.45384	1.71417	2.84948	0.926466	2.28658	2.08028	9.26693	2.62794	4.96379	2.71084	2.87794	2.51694	4.26851	2.28677	2.66855	1.02516	3.76625	2.66226	1.05819	3.19792	2.24546	1.32805	2.53417	4.8243	4.50299	1.24626	1.29521	4.72991	0.344636	2.54254	0.690979	2.62122	1.96338	1.77664	5.01056	4.35276	3.28198	2.24171	4.05921	2.10883	1.40739
AL359915.2	1.33682	1.71503	1.62759	0.713636	1.24071	0.914273	0.893214	1.18133	1.00888	1.06873	0.494486	1.06973	0.908749	1.00178	0.675309	0.613118	1.20256	0.733364	1.59638	1.00988	4.3315	1.02715	1.7263	0.756374	0.699563	0.94297	0.826349	1.02973	0.418022	1.4481	1.50266	0.968746	1.19743	0.527161	0.901429	0.937295	0.617076	1.104	0.32761	0.912149	1.45003	0.774545	1.54191	1.35785	0.948617	5.02004	1.96096	0.525495	0.745784
AL121772.3	1.23715	3.75358	5.6834	0.110156	0.290968	0.505845	0.594589	1.21042	1.43629	3.26188	1.07337	0.565364	0.775197	0.626896	2.02689	1.23359	1.20561	2.7571	0.433636	1.47388	18.3301	0.326426	1.10329	0.221169	2.0174	0.481366	0.26906	0.328534	0.494817	0.609997	1.32606	1.92044	1.96494	0.399037	0.638693	1.94112	0.280413	2.64537	0.702768	1.09061	0.870433	0.443814	2.3033	1.02022	1.11266	7.33164	4.61995	0.341927	0.954272
AC025211.1	0.0604187	0.0458284	0.193769	0.0497623	0.292095	0.0537675	0	0	0	0.0677485	0.129303	0	0	0	0.183127	0	0	0.110711	0	0.0700855	9.78909	0.14746	0.0797442	0	0	0	0.0540204	0.11873	0.137557	0.26244	0.067497	0.114401	0.0546245	0	0	0.152502	0.0844496	0.161127	0	0.437934	0	0	0.156075	0.197519	0	21.8108	0	0.168505	0.28739
AC022613.3	0.0669723	0.126999	0.16109	0	0.307589	0	0.0388352	0.0918345	0	0.0938714	0.0716643	0	0	0.0156957	0.236822	0.0686346	0.0754625	0.0613598	0.03619	0.116531	5.42546	0.0408639	0	0.0158213	0.038362	0.0602602	0.01497	0	0	0.0581813	0.187046	0.0422701	0.0454122	0.0352614	0.0399776	0.211305	0.0468049	0.0595348	0	0	0	0	0.0288341	0	0.101301	7.83503	0.0656286	0.0311304	0.159282
AC243773.2	0	0.0667735	0	0.14501	1.53213	0	0.204188	0	0	0	0	0.165389	0	0	0.0889405	0.0902169	0	0	0.19028	0.102117	8.20612	0	0.0580949	0.0831853	0.0672335	0	0.0787095	0	0.200425	0	0	0	0	0.123599	0.105097	0	0	0.156511	0	0.212695	0.134805	0	0	0.0959304	0	13.1824	0.0862657	0	0.279158
AC016949.1	0.175441	0.145172	1.27876	0.0131361	1.38792	0.127741	0.0246625	0.17496	0.333771	0.0536522	0.290131	0.0898927	0.184884	0.149514	0.435072	0.13076	0.191691	0.146126	0.206844	0.296016	19.8232	0.0778525	0.105253	0.120569	0.170534	0.143507	0.0427805	0.0626842	0.0363119	0.0277113	0.169268	0.0603987	0.0720981	0.0447859	0.076164	0.2818	0.0222928	0.170135	0	0.0385349	0.0610583	0.0302427	0.0686671	0.191182	0.144747	17.5286	0.218808	0.20758	0.177017
CARMN	0.0906547	0.0290093	0.136284	0.115498	0.660145	0.0806749	0.0284742	0.104108	0.0468046	0.987935	0.306175	0.0319342	0.14778	0.0610819	0.0472262	0.409361	0.097891	0.0830576	0.0428639	0.236608	18.5831	0.241998	0.0411301	0.0120464	0.0638274	0.0407845	0.0405272	0.0890738	0.027412	0.103366	0.0118682	0.0160924	0.0204902	0.169045	0.0862447	0.500545	0.029698	0.0352569	0.069467	0.00855591	0.0130145	0.0268592	0.00975754	0.0493942	0.0685613	16.0258	0.0652388	0.0908613	0.577195
AP001001.1	0.144579	0.342703	0.173879	0.0595391	0.541699	0.160828	0.237537	0.0198251	0.179149	0.162118	0.154707	0.0679061	0.628488	0.237185	0.0912941	0.0740835	0.108605	0	0.0390632	0.146747	3.56987	0	0.16697	0.102464	0.179433	0.0325221	0	0.0355143	0.246874	0.109901	0.121137	0.102658	0.179731	0.0888087	0.194182	0.182465	0.101042	0.0963919	0	0.130994	0.0415118	0	0.077808	0.275713	0	5.02591	0.141678	0.18481	0.0573091
SH3BP5-AS1	0.680056	2.8982	1.51283	0.203971	0.98442	0.251871	0.790207	1.07805	0.277099	1.50307	0.445874	0.125549	0.501248	0.567498	0.341551	0.825847	1.00397	0.338544	0.322876	0.551747	3.83011	0.393357	1.23222	0.382597	0.855635	0.396143	0.228454	0.757032	0.170045	0.925456	0.208596	0.451552	0.373167	0.667817	0.4693	2.37634	0.307689	0.415835	0.192782	0.166208	0.222724	0.0819924	1.01207	0.723937	0.416212	4.73018	0.820495	0.285045	0.536014
AC002558.3	0	0.0426284	0.360477	0	1.52151	0	0	0	0	0	0	0	0	0	0.0567799	0	0	0	0	0.130384	12.8476	0	0	0	0.0429221	0	0	0.22088	0	0	0	0.0354711	0	0	0	0.0709269	0	0	0	0.0678925	0	0	0	0	0	12.9241	0	0	0
AC135050.5	1.24509	2.45549	3.46071	0.376012	1.3644	0.517079	0.64177	0.910566	0.639979	1.76845	2.35377	0.155946	1.44332	0.544695	1.55146	1.06333	0.68588	1.0647	0.448543	1.39616	6.17168	0.506471	0.712117	1.17654	0.729044	0.821559	0.222648	1.3865	0.75593	0.648995	1.43733	0.550095	1.83862	0.611848	0.148646	2.51418	0.174032	0.73788	0.193847	0.300828	0.667323	0.0786979	1.50096	1.31158	1.00443	3.10746	1.70816	0.617334	0.658051
ACAP2-IT1	0.326611	0.644122	0.942726	0.0538009	1.2632	0.174394	0.0505045	0.501603	0.17987	0.622599	0.52424	0	0	0.275562	0.0989946	0.167359	0.539758	0.119696	0.0705967	0.227321	20.9497	0	0.366419	0.154315	0.174612	0.176327	0	0.19255	0.371802	0.0567479	0.164194	0.309215	0.206702	0.160499	0.272949	0.494638	0.0456517	0.203238	0	0.236738	0.125037	0	0.393731	0.213549	0	30.3059	0.38407	0.0910903	0.155357
PRKCQ-AS1	1.14071	1.70413	2.11702	0.562753	1.25971	2.32913	0.967008	0.393822	1.89418	0.337628	1.90219	1.63179	1.4767	0.434253	1.17003	1.38858	1.70505	2.02656	1.21404	1.42397	2.75023	2.07744	0.470013	0.771494	1.25595	1.05243	1.74471	2.37817	4.47567	2.57552	0.468985	0.632254	1.01561	0.67884	1.67292	0.496926	0.072841	1.56479	1.37929	1.51794	1.06847	1.95438	0.892485	0.548962	1.43638	3.11222	1.48664	1.53417	0.596761
AC131159.1	0.105804	0.722282	0	0.261427	0.306905	0.0941562	0.0818031	0.116065	0.233071	0	0.226432	0	0	0.793479	0.106896	0	0.317911	0	0.228694	0.245464	5.1662	0.516458	0.0698229	0.0999786	0.242419	0.1904	0	0.207917	0.602215	0.367662	0.413697	0.200337	0.191314	0.0742753	0.631572	0.267058	0.295772	0.470269	0	0.127816	0.0810097	0	0.364419	0.115297	0.320073	5.65846	0.414723	0	0
AC090559.2	0	0.0397535	0	0	1.52025	0	0	0	0	0	0	0	0.607538	0.0491311	0.105901	0	0	0	0	0	5.11815	0	0.0691734	0.0495243	0.0400274	0	0	0	0	0	0	0	0	0	0	0.0661435	0	0	0	0	0	0.099379	0	0.057112	0.158548	3.78393	0.0513582	0	0.0830981
LINC-PINT	0.727441	0.520721	0.884202	0.230723	3.3287	0.95953	0.529369	0.429628	1.24224	0.916287	0.949548	0.248319	1.65191	0.433026	0.74978	0.677643	0.648854	0.561768	0.340136	0.683319	11.5625	0.478215	1.06765	0.518748	0.434206	0.147019	1.85841	0.359644	2.46416	0.586154	0.963867	0.644524	0.966248	0.361413	0.24584	0.803359	0.254025	1.01598	0.482476	2.13902	1.41374	0.335621	0.282713	0.243578	0.515494	28.5711	0.611263	1.07032	0.79005
AL359715.2	0.116768	0.450902	0.57875	0.0262289	0.133431	0.132253	1.28854	0.163027	0.151996	0.511831	0.363486	0.0997162	0	0.129366	0.160872	0.0652723	0.207323	0.0778053	0.206503	0.160078	3.62827	0.25908	0.364277	0.0501541	0.0243219	0	0.0569467	0.250323	0.229596	0.110662	0.450637	0.281396	0.0959723	0.0745202	0.190096	0.241145	0.0148373	0.254783	0.0247902	0.192357	0.0731491	0.0402571	0.18281	0.277624	0.128451	3.71851	0.603332	0.0789478	0.252465
AC073046.1	1.96469	2.41069	0.741289	1.14224	3.51997	1.28559	1.1616	2.28202	0.636462	1.29591	1.42217	0.434251	0	1.13757	1.98497	1.12517	4.34071	0.741196	0.62451	1.40764	4.74532	0.423098	0.610145	0.655244	1.14745	0.727912	0.36166	1.13555	0.657804	3.765	1.19426	0.583544	0.940381	1.66319	0.965819	2.99002	0.161537	2.36292	1.21453	0.418845	0.663656	0.109572	1.89077	1.4483	0.349618	2.93587	5.26619	0.752079	0.549726
AP003071.4	0.245722	0.0665654	0.394026	0.852896	0.118794	0.671633	0.108561	0.211792	0.289977	3.66063	1.61518	0	0.406918	0.279711	0.106396	1.42099	1.08112	0.192968	0.15175	0.427554	0.54537	1.1566	0.138993	0.0165852	0.174262	0.284265	0.0784643	0.206946	0	0.45743	0.0784311	0.0332334	0.047605	0.468212	0.544804	0.553771	0.245325	0.124819	0.450876	0.0212032	0.0671926	0.166406	0.0755659	0.133884	0.265481	1.22027	0.137595	0.261069	4.48044
AL359962.1	0.371884	0.507743	0.715601	0.0612585	0.14383	0.066189	0.517546	0.489542	0.737288	1.251	0.397938	0	1.72437	0.766964	0.150289	0.609783	0.446964	0.408863	0	0.345107	1.48569	0.363055	0.14725	1.68677	0.908872	0.535381	0.598504	0.438479	0.169336	0.193842	0.913995	0.187774	0.403464	0.365493	0.532771	3.37921	1.03959	0.396702	1.21586	0.898512	0.113895	0.98723	0.768527	0.40525	0.675006	2.58552	0.510192	0.553156	1.88685
AC017002.3	0.0760501	0.173055	0.0813	0.0417578	0.49022	0.0902374	0.195996	0.0834258	0.111685	0.227403	0.0813781	0.142878	0	0.0712926	0.0768349	0.103917	0.0380849	0.185805	0.164382	0.0882178	1.51911	0.185611	0.0836462	0.0479087	0.0968041	0	0.430644	0.199264	0.173145	0.154158	0.0424799	0.0319998	0	0.62286	0.242114	0.351922	0	0.180279	0.296004	0.0918725	0.116457	0.192274	0	0.24862	0.076688	2.44033	0.124207	0.117833	0
SPINT1-AS1	8.23962	13.5897	7.70007	4.46431	2.12802	10.5699	5.55488	8.53992	7.55279	4.28308	8.95312	19.9908	11.175	9.78736	12.5145	6.50552	5.92985	6.83254	9.23911	3.81895	2.62404	7.59118	6.40985	14.4376	8.8212	13.1583	16.2465	10.7231	15.0323	7.03165	9.20493	7.9787	9.55434	1.71103	12.4862	3.23671	10.7287	6.64548	10.7893	7.27316	7.13042	12.2439	9.22497	7.63107	16.3423	1.31323	10.5518	9.99347	6.28702
LINC00894	0.588086	0.516362	0.94874	0.0264197	0.272249	0.386959	0.74954	0.504368	0.208061	0.367683	1.05644	0.0401766	0.495793	0.44772	0.543742	0.182631	0.771071	0.163274	0.254229	0.297678	8.87561	0.0782896	0.46101	0.205444	0.72952	0.070553	0.0987883	0.203116	0.10549	0.322017	0.539523	0.335183	0.831366	0.097581	0.0255306	1.25948	0.0448359	0.348518	0.133176	0.383207	0.240146	0.108133	0.356005	0.233037	0.528326	4.3174	1.67298	0.337969	0.14693
AL158163.2	0.225362	0.4884	0.103251	0.0530324	0.373547	0.114601	0.0746745	0.0706339	0.10638	0.252702	0.31005	0	0	0.241444	0.130107	0.197962	0.0483679	0.0589931	0.139176	0.224073	9.00328	0	0.148723	0.0608441	0.098353	0.173808	0.143926	0.379597	0.219895	0.0839057	0.143865	0.223518	0.0582141	0.0678027	0.115307	0.365679	0.0449996	0.143096	0.0751851	0.116678	0.172551	0	0.277219	0.140332	0.194787	10.0724	0.189292	0.089789	0.408368
AC009303.2	0	0.0199603	0.0675158	0.00866947	0.483436	0.0234181	0	0.00577344	0	0.011803	0.0225269	0	0	0	0.0372212	0.0161809	0.0158139	0	0	0.00610506	3.03707	0	0.0138928	0	0	0	0.00470566	0	0.00599121	0.00914433	0.0117592	0.00996536	0.0142748	0.011084	0.00628327	0.0199265	0	0.0140356	0	0	0.00402967	0	0.00453183	0.0114704	0	3.70132	0.0103148	0.0146783	0
AC092067.1	0	0.0350287	0	0	1.42887	0	0	0	0.10173	0	0.0494161	0	0	0	0	0	0	0.0846213	0	0	1.63994	0	0.030476	0	0.03527	0	0	0.0907508	0	0	0.051591	0.0291473	0	0	0	0	0	0	0	0.0557887	0	0	0	0	0	2.2228	0.0452541	0.0429319	0.146443
URB1-AS1	1.6814	2.5713	1.91344	2.76968	1.31109	5.33359	10.2951	5.80116	3.10649	3.49708	7.05169	8.25391	1.88622	2.69482	2.82212	2.89041	2.03715	2.63375	3.45848	3.46042	1.74552	7.54551	2.93508	3.58768	1.22201	3.80662	5.79514	4.74307	7.93402	3.93445	0.924043	2.82424	5.71282	2.13226	5.86016	5.44191	1.93319	3.59204	4.49663	7.83003	3.96597	3.70249	2.7088	3.25078	5.33263	1.01525	1.72739	6.75669	3.95591
AC024382.1	0	0	0	0.0635662	0.223873	0	0	0	0	0.0865417	0	0	0	0	0	0	0	0	0	0	3.42591	0	0	0	0	0	0	0	0	0	0	0	0	0	0	0	0	0	0	0.093236	0	0	0	0	0	1.44465	0.0756302	0	0
AC025280.1	0	0.0657462	0	0	0.0838087	0	0	0.0950841	0	0.097193	0.27825	0	0	0.162511	0	0	0	0	0	0.100546	3.84756	0	0	0	0	0	0	0	0	0.1506	0.0484161	0	0	0.121697	0	0.218782	0	0.154104	0	0	0	0	0	0	0	3.01313	0	0	0
AL662844.3	0.217951	0.628213	0.559193	0.035902	0.126443	0.23275	0.134809	0.525997	0.192047	0.195514	0.279865	0.0818945	0	0.367771	0.308281	0.134017	1.1133	0.0798746	0.09422	0.353952	8.03001	0.319165	0.201366	0.535475	0.0332916	0.0784432	0.155896	0.770943	0.0992432	0.49229	0.633062	0.0275124	0.11823	0.214206	0	0.715168	0	0.193747	0	0.315956	0.0667507	0.0826556	0.33781	0.237507	0.131868	2.91405	0.384441	0.243143	0.207343
AC066613.2	0.0402432	0.06105	0	0	0.466934	0	0	0	0	0.135376	0.0430626	0	0	0	0	0.041242	0	0	0	0.186728	1.42909	0	0.0265577	0.0760551	0.0614706	0.14484	0	0	0	0	0	0	0	0.0565023	0	0.203155	0	0	0	0	0	0	0	0	0	3.87402	0	0	0
AC008080.1	0	0.0484707	0.0683135	0	0.0617871	0	0.0494066	0.0467332	0	0.0477697	0.0455861	0	0.49384	0	0.0215206	0.0218294	0	0	0	0.0247088	6.80778	0	0.0702849	0.865505	0	0	0.03809	0	0	0	0.0118981	0	0	0.0598134	0	0.0806475	0	0.0189352	0	0	0.0489274	0	0	0.0928475	0	1.82269	0.0834935	0	0.0675467
AC091057.1	1.45268	1.88176	2.60488	0.355705	1.88624	0.659483	1.1592	0.77525	1.00272	0.811705	1.1002	0.244337	0.995584	1.73676	2.05524	0.822325	1.52624	0.660975	0.615262	0.130937	4.42779	0.694721	1.40075	1.13851	0.948296	1.60295	0.465126	0.819761	0.958128	2.96527	2.41511	0.912225	0.66112	0.506453	0.870075	1.60108	0.301826	0.628227	0.395409	0.394263	0.426492	0.525787	1.5995	0.772791	0.712637	2.29659	1.4596	0.57715	0.482447
AC145207.8	0.920661	1.03232	0.770256	0.164843	0.0774077	0.926176	0.154743	0.614753	0.308622	0.403964	0.428331	0	1.39205	0.300197	1.41546	0.287156	0.902065	0.220045	0.173043	0.603631	0.888423	0	0.34341	0.189125	0.642002	0.144068	0.107369	0.393307	0.455673	0.382519	0.648415	0.328438	1.19427	0.281006	0.286731	0.656735	0.0559497	0.462584	0.0934805	0.386855	0.367781	0.151804	0.551483	0.567063	1.21093	0.963344	3.09882	0.148851	0.634675
MIR200CHG	6.37452	10.061	6.60806	3.97743	6.6616	10.4287	7.0194	4.66184	4.39705	3.03242	13.2288	19.4762	6.71763	4.10455	9.9532	4.02522	5.99762	4.12952	9.04647	4.55616	5.43055	3.92877	12.8751	12.2297	7.37647	6.95231	19.4588	5.0613	10.1884	3.69185	7.58889	6.70555	12.8653	1.35605	8.07148	2.92543	9.62991	5.72384	1.20296	13.3791	7.83873	3.41864	3.88106	7.08679	8.96022	2.75486	7.63476	15.6233	4.90041
AC093620.1	0.386556	0.498453	1.48766	0.477564	0.0373761	1.61681	1.79321	1.06011	3.57642	1.90718	6.0391	0.944105	4.48098	0.253662	1.13258	0.713069	0.87112	1.27498	0.167107	0.941646	2.65963	0.849099	2.62752	4.20064	0.974251	0.48694	2.1774	0.455778	0.0880081	0.335815	3.15245	0.390364	0.733917	0.135683	1.79982	1.3172	0.810455	1.82122	0.722189	3.31555	1.12469	1.46597	0.432709	0.968847	0.701636	0.516831	0.795479	1.00621	1.28709
AC013549.2	0	0	0.147803	0	0.133683	0	0	0	0.0507608	0.103355	0	0	0	0	0.0465619	0	0	0	0	0	4.09147	0	0	0	0	0	0	0	0	0	0	0	0	0	0	0.058163	0	0	0	0	0.0352864	0	0	0	0	4.0668	0	0	0
AC022400.1	1.21544	0.960337	1.78659	0.125133	0.881404	1.2619	0.430707	0.555547	0.892478	1.53325	1.02963	0.285435	2.34824	0.807075	0.35816	0.4152	0.913012	0.742385	0.328394	0.763695	2.36041	0.988814	1.16973	0.0957098	1.74052	0.18227	0.27168	0.59712	0.691803	0.483951	0.59405	0.767131	1.05309	0.497728	0.181382	0.766967	0	0.765323	0.354806	0.367077	0.387754	0.576175	0.784934	0.993364	0.766018	4.06264	0.595524	0.235402	1.52564
AC123023.1	0.933932	0.0924	1.43249	2.37451	0	2.27654	1.09881	6.45886	4.65134	0.227659	1.39042	0.457724	2.82423	0.34259	1.64099	3.0794	2.25717	1.2649	0.351076	2.11961	14.1493	1.38746	3.53719	0	1.17846	0.292289	10.2745	0.319181	13.8672	0.49386	0.612399	1.74275	1.35833	0.570113	0.581729	0.0512463	0	0.758023	1.61208	5.15066	5.62733	0.615971	0.174823	0.752232	1.22839	13.3555	2.70579	1.05698	1.80271
AC124069.1	0	0	0	0	1.51198	0	0.0237062	0	0	0	0.0328096	0	0	0	0.0929337	0.0314225	0.0921293	0	0	0.0355672	5.85247	0	0	0	0.0234174	0	0	0	0	0.0532735	0.0342536	0	0	0	0.0366054	0.0386962	0.0428567	0	0	0	0	0	0.0264018	0	0	2.95164	0.0901389	0.0570089	0
AL359076.1	1.34144	3.8258	1.89294	2.47484	4.87687	2.96054	2.19875	2.70763	3.2505	5.83621	4.36367	2.31859	6.84204	2.66595	3.95743	4.50913	2.57962	1.37651	0.463921	2.98764	28.2246	1.04767	6.01973	2.23095	3.15549	2.80023	1.29533	1.47621	4.27573	2.47056	7.85264	3.52211	8.87764	2.07175	2.30614	6.97499	1.64998	4.48368	0.877159	5.57462	8.58645	1.83141	4.85133	2.63123	1.46091	25.6833	6.67779	4.9384	4.93445
AC112512.1	0	0.0359118	0.253066	0.0129981	0.320445	0	0.0366052	0.0173122	0	0.0176962	0	0	0	0.0147944	0.031889	0.0323467	0.0237098	0.0289182	0.0341119	0	4.72861	0.154069	0.0104148	0	0.0361592	0	0	0	0	0.0137101	0.0352611	0.0298821	0.0428045	0	0	0.0199171	0	0.014029	0	0.0381301	0	0	0	0.0171976	0	6.6255	0.015465	0	0.0250225
AC087893.1	0	0	0.108849	0	1.01732	0	0.0524821	0.0372317	0	0	0	0	0	0	0.0685806	0.0347824	0	0.0621915	0	0	4.82104	0	0.044796	0	0	0.061077	0	0	0	0.029485	0.0189581	0.0214215	0.0613702	0.0476525	0.081039	0.0428339	0.0474393	0	0	0.0410014	0.0519731	0	0	0	0	12.2522	0	0.0631047	0.0538135
AC092574.1	0.268288	1.0582	0.34417	0.309355	0	0.334254	0.165943	0.117723	0.413701	0.661838	0.287084	0.100808	0	0.653912	0.379479	0.439915	0	0.294966	0.231961	0	8.93183	0.261918	0.460333	0.811255	0.368824	0.19312	0.0959506	0.105444	0.366491	0.3263	0.509522	1.25306	0.339582	0.0753363	0	0.338592	0.899991	0.0476987	0.250617	0.453748	0.369751	0.101745	0.508235	0.116944	0.162323	4.44795	0.630972	0.448945	1.106
AC234775.3	0.240478	1.22472	1.10176	0.113179	0.166084	0.305721	0.292172	0.150743	0.113515	0.731911	0.183804	0	0	0.0644097	0.173542	0.281653	0.774181	0.31475	0.371279	0.398504	9.14968	0.251537	0.204041	0.324626	0.577224	0.185466	0.0921477	0.0675097	0.117322	0.507357	0.211083	0.0650483	0.310593	0.313519	0.410136	0.390206	0.384143	0.76347	0.561596	0.0830027	0.184124	0	0.325394	0.112309	0.207852	8.35959	0.706958	0.0958115	0.544698
AC138207.2	0.137416	0.243207	0.293804	0.490442	0.0885783	0.44839	0.0708295	0.301486	0.706318	1.28405	1.17634	3.44223	1.59294	0.300579	0.277668	0.140826	0.756977	0.5036	0.0990076	0.26567	0.101663	0.335383	0.453423	0.822385	0.839598	0.0824291	1.51532	0.630091	2.34644	0.557098	0.434958	1.09859	0.911074	0.482336	0.382794	0.751508	0.320119	0.447902	0.748794	1.93673	0.245499	0.521134	0.315534	0.449235	0.554273	0.612424	0.942611	0.468412	1.52516
AC019131.2	0.466266	1.00206	0.581529	0.362693	0.87662	1.03734	0.741023	0.198911	0.513559	0.813293	0.88699	1.41132	0	0.971328	0.706616	0.663664	0.389167	0.66452	0.615896	0.420674	3.90947	0.442551	0.461554	0.636415	0.751778	0.512766	0.416889	1.11989	1.35644	0.540083	0.853682	0.882862	0.772842	0.327323	0.64943	0.523066	0.796544	0.782917	0.9679	0.719739	0.87267	0.540302	1.02603	0.931517	0.705265	7.6194	0.609214	0.602034	2.17679
AC130650.2	0.178189	0.341453	0.631623	0.0849665	0.897726	0.208648	0.471312	0.54526	0.206592	0.178774	0.220778	0.140955	0.761003	0.334083	0.407431	0.163389	0.112717	0.137479	0.121627	0.152304	6.93137	0.228892	0.544636	0.17724	0.093114	0.236276	0.041926	0.0552889	0.395011	0.236272	0.130963	0.645195	0.661358	0.0460859	0.134357	0.26039	0.052434	0.183411	0.328524	0.475841	0.423657	0	0.234188	0.163517	0.0567421	5.141	0.128663	0.278995	0.267657
AC078795.1	0.114724	0.342641	0.321941	0.0177168	0.748759	0.0446665	0.105331	0.0943883	0.102668	0.056281	0.138107	0.0673552	0.748066	0.107548	0.123153	0.191054	0.150813	0.144527	0.108489	0.0831749	5.06071	0.0700004	0.132493	0.0609796	0.15881	0.0387099	0.0320548	0.112724	0.359145	0.155727	0.172222	0.208177	0.194479	0.0805377	0.0770425	0.262427	0.0801774	0.165724	0.016745	0.0259862	0.06039	0.0271925	0.111134	0.164086	0.238604	3.91141	0.252951	0.0399951	0.170532
AC005021.1	0.126964	0.770434	0.814374	0.0522854	0.184143	0.282469	0.196327	0.278556	0.489449	0.142367	0.475508	0.119266	2.20767	0.238044	0.384824	0.260231	0.57224	0.232649	0.274432	0.220917	11.1308	0.154937	0.251363	0.0599871	0.290903	0.11424	0	0.249501	0	0.0551493	0.957412	0.0801346	0.172182	0.0445652	0	0.160235	0.0887316	0.169297	0	0.15338	0	0	0.163989	0.484246	0.192044	5.09261	0.684294	0.0590163	0
LARGE-AS1	0	0	0.222083	0.00633709	0.252943	0	0.00594881	0.00844037	0	0.0172552	0.0246996	0	0.0891913	0	0.0155471	0.00788512	0.0115594	0.0140987	0	0.0357008	2.81769	0	0	0	0	0	0.00687935	0	0	0.0066842	0.0128933	0.0145687	0.00695627	0	0.0459286	0.00971038	0.0107544	0.00683969	0	0.00929495	0.00589111	0	0.0265009	0.00838449	0	4.79385	0.0226193	0.00715288	0
AL157932.1	0.744998	0.753455	0.199107	0.204533	0.300141	1.16022	0.624002	0.612939	0.957324	0.487304	1.39508	0	0	0.640193	1.88172	0.254496	0.373086	0.455043	0.536769	0.720162	10.3344	0.151523	0.532616	0.293326	0.568984	0.111722	0.222034	0.488004	0.565385	0.26967	1.56052	0.509396	0.72968	0.348664	0.296473	0.940221	0.43388	0.496697	0.28997	0.824997	0.522881	0.470887	0.855331	0.60888	0.375623	4.64835	0.851725	0.288578	1.47654
PSMB8-AS1	4.58578	10.9433	5.55682	3.43446	4.59036	6.7125	8.16278	5.04321	1.2341	7.82326	8.55336	5.29515	0.401704	6.97355	2.42742	5.70581	5.84828	7.32349	2.02237	6.79341	9.10122	4.6517	3.73522	5.97058	3.52881	4.40681	8.07638	7.17299	2.0513	9.56322	4.34232	0.831125	7.62362	5.98443	7.4192	13.0036	5.45715	6.65386	2.23898	6.22363	7.88904	5.80432	3.60058	5.85318	2.79551	4.35521	2.09408	9.37469	3.8278
AC016590.2	0.300482	0.592592	0	0	0.697288	0	0.0464641	0.39555	0.198576	0	0.257227	0	1.39329	0.056337	0.303583	0.184764	0.27086	0.11012	0.129898	0.278847	11.3375	0	0.0793189	0.227151	0.0917961	0.108147	0.107465	0.354291	0.136823	0	0.201411	0.227582	0.108666	0.379695	0.0717465	0.6826	0.0839992	0.21369	0	0.0725997	0.0460135	0	0.103495	0.392931	0.181802	4.6603	0.706689	0.0558687	0
AC127024.3	0.29395	0.111483	0.942726	0.0807014	0.805292	0.0871968	0.113635	0.161229	0.161883	0	0	0	0	0.0918538	0.54447	0.0502077	0.294413	0	0	0	9.78618	0	0.0323311	0	0.149668	0	0.0438035	0.19255	0	0.0425609	0.191559	0.185529	0	0	0.058489	0.12366	0	0	0	0	0.037511	0	0.0421855	0.0533873	0	13.4936	0.0960175	0	0.0776787
MIR4435-2HG	1.32831	0.860734	2.10025	1.62248	1.59966	1.64925	1.48207	1.42223	3.33199	2.25351	1.20291	2.22158	1.84406	1.29741	1.58578	1.77428	1.74864	2.67204	1.35247	1.68538	6.05515	1.9801	2.62102	1.15747	1.28582	1.27868	4.72212	0.719002	2.50809	2.70407	1.40247	1.43912	1.06669	3.5978	2.37713	2.89771	1.53052	1.24914	2.21044	2.14917	1.95693	2.0361	1.06615	1.19324	1.73246	4.17584	1.13018	3.35459	1.31999
PCAT6	1.24076	1.92067	2.43626	1.87699	0.0244834	5.38563	5.8537	3.52773	6.47046	2.75417	9.1312	1.14174	1.76118	1.40051	2.81412	1.6089	1.02714	1.39197	2.62715	3.49538	0.224801	2.71924	3.2084	0.789606	2.10796	1.64043	1.4716	2.33872	0.778278	1.29787	2.09332	2.60505	3.20504	1.75982	1.2999	5.17703	3.0084	2.63361	4.1394	3.60959	2.96632	2.01661	2.22398	1.40727	2.60446	0.135421	1.06698	4.26078	2.56951
AC008395.1	0	0	0.11907	0	0.574373	0	0.0287052	0	0	0	0	0	0	0	0.0750206	0	0	0	0	0.0430673	5.68576	0	0	0	0	0	0	0	0	0	0.0414768	0.0234331	0	0	0	0.140568	0	0	0	0	0.0284268	0	0	0	0	2.8791	0	0.0690306	0
AC005540.1	0.09809	0.148805	0.078646	0.141381	0.85359	0.349167	0.132719	0.107603	0.297108	0.0824924	0.183684	0.138214	0	0.206896	0.297307	0.100525	0.147367	0.134805	0.10601	0.056892	4.40857	0.179552	0.161831	0.347586	0.112373	0.264778	0.0219256	0.144569	0.167493	0.170429	0.17807	0.0154776	0.376903	0.241011	0.0585527	0.185691	0.137104	0.370586	0.171805	0.059249	0.131431	0.0464994	0.126694	0.0534454	0.148369	2.55739	0.312396	0.113987	0.0388816
AL359715.3	0.282487	0.726138	0.352319	0.827246	1.18359	0.181559	2.06274	0.619768	0.345711	0.510331	0.638142	0.766592	0.545769	0.779734	0.301258	0.450331	0.471553	0.805198	0.644515	0.50973	9.82252	0.957569	0.559264	0.48938	0.287662	0.310659	0.224508	0.801843	0.625281	0.395378	1.01687	0.267441	0.383094	0.264412	0.730705	0.653604	0.833557	0.683593	0.403151	0.834189	0.348466	0.446375	0.824321	1.16292	1.89904	7.97346	0.968867	0.758663	0.547429
AC103739.1	0.0950894	0.468823	0	0	0.183884	0	0.220558	0.104312	0.104734	0.106625	0.203502	0.0893238	0	0.311993	0.240177	0.0487247	0.214288	0.174241	0.102767	0.386062	5.69828	0.11604	0.0627523	0.0898542	0.108935	0.0855593	0	0.280293	0.108246	0.165215	0.212459	0.120033	0.214925	0.133508	0.113523	0.0600036	0.0664551	0	0.111033	0	0	0.270462	0.0409395	0.259052	0.14383	7.11963	0.326135	0.0883999	0.0753844
AL589863.1	0	0	0	0	0.379862	0	0	0	0	0	0	0	0	0	0.0360836	0	0	0	0	0	12.6036	0	0	0	0	0	0	0	0	0	0	0	0	0	0	0	0	0	0	0	0	0	0	0	0	3.82013	0	0	0
AC027288.1	0	0.0490502	0.259238	0	0.0156315	0	0.0499973	0.0177345	0.0356127	0	0	0	0	0.0303105	0.0163334	0.0497034	0	0.059247	0.0698877	0.0562594	1.61465	0	0.0213376	0	0	0	0.0144545	0.0953078	0.0184034	0	0.00903027	0.0102037	0	0	0	0	0.0225966	0.0431136	0	0	0.0123781	0	0.0417618	0	0.0489065	1.68597	0.0950532	0	0
AC079336.3	0	0.0359874	0	0	0.0458742	0	0	0	0	0	0.0507685	0	0	0	0	0.0486222	0.071279	0	0	0.110071	8.00292	0	0.0313101	0	0.0724706	0	0	0.0932345	0	0	0.0530029	0	0	0	0	0	0	0.0421757	0	0	0	0	0	0	0	12.4331	0.0929853	0	0
AC011247.2	0.193444	0.586919	0	0	1.49633	0.602519	0.448688	0.636614	0.106532	0.216911	0.413992	0.363429	0	0.725369	0.4886	0.495612	0.435934	0	0	0.112197	10.9482	0.236063	0.191489	0.0913967	0.14774	0	0.0864791	0.380141	0.660627	0.420129	0.32416	0.244187	0.174892	0.203699	0	0.366202	0	0.0859805	0.225878	0.116845	0.148112	0.366806	0.416423	0.3162	0	8.53504	0.473906	0.71934	0.153357
ZNF630-AS1	0	0.172232	0	0.046754	0.164662	0	0.131668	0.124543	0	0	0.182229	0	0	0.0532151	0.057352	0.0581751	0.170567	0	0	0.0658486	7.30745	0	0.0374617	0.0536409	0.0867092	0	0.0507547	0	0.0646206	0.0493149	0.0951249	0.0716569	0.0513222	0	0	0.286566	0	0.100924	0	0	0.0434636	0	0	0.123719	0	10.0185	0	0	0
CASC9	3.91668	6.35948	1.47201	5.36804	0.443794	1.55214	4.42403	8.74412	3.47138	3.92863	8.30029	17.2462	7.62619	1.97925	5.96656	6.89887	5.8383	3.72862	6.25019	6.03411	15.7899	4.21949	12.5905	1.53246	7.36145	4.23998	0.123114	2.61569	4.87659	6.0741	5.32413	10.8442	6.54266	3.10398	2.33797	5.44505	11.5264	8.97629	1.96512	4.73155	9.24253	1.79867	11.5668	4.41814	10.1824	13.9099	5.66718	6.28665	2.78968
AC090220.1	0	0	0.297781	0	0.282158	0	0	0	0	0.0148736	0	0	0	0	0	0	0.0199279	0	0	0	3.94493	0	0	0.0125341	0	0	0	0.0781984	0	0	0.00740918	0	0	0.00931173	0	0	0	0	0	0	0	0	0	0	0	3.61788	0	0	0
AC108058.1	0.596013	0.622434	1.32972	0.0498004	0.918716	0.130678	1.30897	0.502207	0.123682	0.348688	0.240318	0.064913	0.500654	0.25912	0.916335	1.09768	0.155726	0.23742	0.112024	0.450895	8.49294	0.231901	0.564338	0.0163246	1.37219	0.295342	0.0849543	0.237643	0.117996	0.360193	0.873309	0.185363	0.585711	0.139469	0.56718	0.915715	0.108661	0.291787	0.0403446	0.052175	0.238092	0.0655162	0.334703	0.658901	0.235178	18.6862	0.287795	0.610295	0.232828
XIAP-AS1	0	0.212788	1.64945	0	0.813744	0	0.0361495	0.0512902	0	0.0524278	0.250156	0	0.541994	0	0.188952	0.191664	0.140488	0	0	0	6.22634	0	0	0	0	0	0	0.0918805	0	0	0	0	0	0.0656458	0	0	0	0.0831264	0	0	0	0	0	0	0	8.62679	0	0.0869327	0
AL731568.1	0	0	0	0	0.602496	0	0	0	0.0571936	0.0582262	0.166694	0	0	0	0	0	0.156025	0	0.112239	0.0602347	13.7147	0.253469	0.0342679	0	0	0	0.0928554	0	0	0	0.17403	0.032774	0	0.0364531	0.061993	0.0655338	0	0	0.121266	0	0	0	0	0.113171	0	6.80384	0.0508848	0	0
CFLAR-AS1	0.0987973	0.173543	0.416911	0.0342618	1.39269	0.0416468	0.0844267	0.125492	0.040091	0.110783	0.178053	0.0195383	0.723326	0.11699	0.162859	0.127894	0.148429	0.0762255	0.0899156	0.193018	12.0487	0.025382	0.109809	0.0196543	0.071484	0.0374297	0.0278952	0.12262	0.0710319	0.0903461	0.060995	0.0557928	0.0423106	0.189818	0.0434552	0.269061	0.0145361	0.0647135	0.0364302	0.0251268	0.0597199	0.0197199	0.129846	0.124661	0.0629216	13.5848	0.142675	0.0773448	0.0494677
RAB11B-AS1	1.40364	2.23287	2.12576	2.5851	1.88497	3.0187	2.04989	1.68947	2.53374	3.12598	5.67413	5.75026	1.8079	1.68134	2.26506	1.83805	1.46443	2.14335	2.48615	2.51016	1.03844	4.5677	2.62452	1.98954	1.9058	2.56101	4.34019	2.18367	3.59516	0.948416	2.4719	1.75953	3.24307	1.25908	1.32663	2.58337	2.26166	1.81965	1.45687	2.4022	2.95545	3.40089	2.11511	2.5068	3.95135	0.677693	2.42619	2.33793	2.25644
AC087286.2	0.102437	0.0259	0.328526	0.506218	1.61776	0.0303868	0.1584	0.0374574	0.0376091	0.382881	0.219228	0	0	0.128039	0.172491	0.244952	0.307796	0.0625685	0	0.277262	16.2938	0	0	0.0645316	0.104314	0	0.0305297	0	0.0388703	0.3263	0	0	0	0.599266	0.0407651	0.430935	0.0477268	0.182122	0	0.0412498	0	0	0.029402	0.0372094	0	14.9743	0	0.0317436	0.0541397
LPP-AS1	0	0.0346033	0	0	0.749867	0	0	0.0500442	0	0	0	0	0	0.042766	0	0	0	0	0	0	14.2765	0	0	0	0	0	0	0	0	0	0	0	0	0	0	0.115149	0	0	0	0	0.0349293	0	0	0	0	13.9067	0	0	0
AC009061.1	0.284668	0.323886	0.608637	0.078153	0	0.633324	0.0733644	0.052046	0.0522569	0.0532004	0.355379	0.445679	0.549982	0.13343	0.239671	0.145867	0.213837	0.956309	0.615306	0.0550355	0	0.231591	0.15655	0.134497	0.108706	0.0853792	0.169681	0.372938	0.0540092	0.123651	0.18551	0.029945	0.128684	0.0666132	0.169926	0	0.0663152	0.29523	0.443196	0.0573156	0.0726529	0.269892	0.12256	0.155104	1.00469	0	1.39478	0	0
AC005856.1	0	0.0597693	0.252712	0.194699	0.0761897	0.0701233	0.0609233	0.17288	0	0.0883573	0	0	0	0.0738685	0	0.161507	0	0	0	0.0914052	2.09867	0	0	0.0744596	0.180543	0	0	0.154847	0	0	0.0880294	0	0	0.110634	0	0.298339	0	0.070047	0	0	0.0603324	0	0	0	0.238376	1.89637	0.154434	0	0
AC007431.1	0	0	0.0511868	0.0131454	0.324076	0	0.02468	0.0350168	0	0	0	0	0	0	0.0322504	0.0327132	0.0239784	0.0292459	0.0344984	0	4.74677	0	0	0	0	0.0287218	0.0142703	0	0	0	0.0178303	0	0	0	0	0.0201428	0	0	0	0	0	0	0	0	0	3.37163	0.0156402	0.0148377	0.0253061
AC133065.1	0.0303722	0.115189	0.389626	0	0.440504	0	0	0.0999536	0	0	0	0	0	0	0	0	0	0	0	0.0352317	1.3482	0	0	0.0287001	0	0.0546565	0	0.0596851	0	0.0263855	0	0.0191697	0.0274595	0.0213216	0	0.153324	0.0424524	0	0	0	0.0232548	0	0	0.0330973	0.275643	0.974596	0	0.0282356	0
MUC20-OT1	1.41371	2.2204	4.02056	0.356482	1.57245	0.609669	2.43951	1.52554	1.18335	0.516919	1.68404	0.440259	3.3993	1.03837	0.580895	1.31495	1.58139	0.621809	0.639378	0.718943	16.561	0.334411	2.17351	1.14227	1.07677	0.781191	0.508349	1.11225	0.825068	0.636321	0.887661	2.55398	1.18899	0.688596	0.496853	2.06052	0.25237	1.26468	0.541278	1.78828	0.66573	0.849851	0.699072	1.25589	1.22413	7.43052	1.56354	0.746414	0.777625
AC104779.1	0	0.116286	0.327781	0	0.395288	0	0.316083	0.0560586	0	0.114604	0	0	0.592384	0.0479056	0.0516298	0	0.0767744	0	0	0.118557	2.60866	0.124723	0	0.048289	0.0780579	0	0.0456908	0	0.174519	0.221973	0.399625	0	0.0462016	0.143498	0.549081	0.193481	0.142856	0	0	0	0.27389	0	0.088006	0.0556875	0	2.4597	0.0500771	0	0
AC092802.3	0.107315	0	0.172085	0	0.259408	0.0477506	0.165943	0	0	0.120334	0.0574167	0	0	0	0.0542113	0.164968	0	0.0983219	0	0.0622426	6.78819	0.261918	0.0354102	0	0	0	0	0.105444	0	0	0.0299719	0.0338664	0	0	0	0.0677183	0	0.0953974	0	0	0.0410835	0.101745	0.0462031	0	0.649292	5.88277	0.052581	0	0
AC009656.1	0	0.071523	0	0	0.455863	0	0	0	0	0.0528665	0	0	0	0	0	0	0.141663	0	0	0	3.45314	0	0.0622271	0	0.0360079	0	0	0	0	0	0	0.0297571	0	0	0	0	0	0.041911	0	0	0	0	0	0	0	4.5386	0	0	0
AC006042.1	1.24723	9.65616	9.93101	0.60218	0.831689	3.32979	4.68853	4.62355	5.82655	4.82255	5.52253	0.484803	2.99131	2.09651	5.69219	3.83456	2.32609	1.26092	3.53253	2.69401	46.4864	0.524836	6.64144	0.975364	2.33213	1.7027	1.1536	2.02838	0.832298	0.672527	13.7653	4.83178	1.94417	0.573649	2.92668	5.04786	1.26239	3.70848	0.301314	6.96209	2.86487	0.815514	2.88858	4.78041	1.69138	11.8455	8.134	1.51933	6.61455
AC010973.2	0.549663	1.1257	1.3515	0.241448	0.194872	0.750034	1.03411	0.401981	1.57408	0.534166	1.76452	0.206534	4.67261	0.618333	1.9807	0.525752	0.990952	0.70504	0.475237	0.446325	0.203326	0.894354	1.23331	0.2597	0.769632	0.19783	0.245727	0.612088	0.37543	0.493429	1.58632	0.659156	1.09329	0.424456	0.218739	0.578083	0.179267	0.700357	0.385094	1.15097	0.336684	0.694845	0.42597	0.59898	0.498846	0.636921	1.49022	1.20935	0.52291
AL365356.1	0.0159605	0.145275	0.102374	0	1.18828	0.0568138	0.01234	0.0525252	0	0.0357934	0.0512359	0	0	0.0598481	0.0645007	0.0163566	0.0959137	0.0877376	0	0.0555422	11.7607	0	0	0	0	0	0	0.0313643	0.0181688	0.0415963	0.0356606	0.0302207	0.0288597	0.0224088	0	0.0402857	0	0.028376	0	0	0.0122203	0	0.0137431	0.104355	0	11.3953	0.0938415	0.0148377	0
MIR29B2CHG	0.0849879	0.388972	0.563607	0.0225417	0.540404	0.255097	0.1381	0.0663674	0.184043	0.282664	0.28824	0.0297689	0.233773	0.0918245	0.231399	0.165337	0.149324	0.124057	0.0809527	0.165423	9.69353	0.147658	0.348874	0.0299456	0.118816	0.049252	0.0515171	0.172673	0.0754299	0.132647	0.201154	0.0681874	0.0560001	0.0910104	0.106622	0.369042	0.0543619	0.172868	0.0269119	0.0678665	0.272419	0.0382398	0.0855843	0.0926131	0.183022	6.18225	0.158096	0.0549046	0.221542
TRIM36-IT1	0.0767407	0.019403	0.0820382	0	0.445204	0	0	0	0	0	0	0	0	0	0.0258442	0.0262151	0	0	0	0	0.397421	0	0	0	0	0.0460331	0	0	0	0	0	0.0322903	0	0	0	0	0	0	0	0	0	0	0.0440529	0.0278753	0	2.59929	0.025067	0.0237807	0
AC099792.1	0.0384577	0.065634	0.431681	0.00791866	0.00929619	0.273792	0.401407	1.16016	0.455353	0.0862463	0.360079	0.234818	0.891609	0	0.611959	0.147796	0.664439	0.493287	0.353285	0.178443	3.43555	1.00901	0.647173	0	0.0073429	0.138413	0.601738	0.340083	0.383064	0.133638	0.0375927	0.10316	0.226002	0.080993	0.0229564	0.0364015	0	0.119654	0.0224529	0.127762	0.117782	0.127615	0.149017	0.209541	0.581703	3.72784	1.98794	0.527345	0.0914647
AL022067.1	0.148918	0.489476	0	0.081768	2.06384	0.0883492	0.191895	0.0544534	0.164022	0	0	0.0932588	0	0.186136	0.300909	0.610454	0.223728	0.0909585	0	0.287906	12.78	0	0.0655167	0	0.0758228	0.357314	0.221912	0.585283	0.113015	0.215617	0.0277273	0.0626603	0.134636	0.453014	0.118524	0.689116	0.138765	0.264759	0	0	0.342061	0.188251	0.042743	0.324557	0.600666	19.2468	0	0.138441	0.314821
AC099811.5	0.110067	0.0626154	0.264746	0.0226634	0.532119	0.0244875	0	0	0	0.12342	0	0.0516966	0	0.103181	0.0278007	0.084599	0.0826801	0	0.0594771	0.0638385	7.75619	0	0	0.0260018	0.0630468	0	0.0246027	0	0	0.0478095	0.0153702	0.0347348	0.124389	0.038634	0	0.0694547	0.0384612	0.0489217	0	0	0.0210685	0	0	0.0299856	0.0832425	6.99016	0.0539292	0.102324	0
AC022167.2	0.571508	1.89574	0.984831	0.344249	0.684554	1.05514	2.3874	0.907653	1.76629	0.449545	2.00807	0.256409	1.4832	0.487778	1.15481	0.576951	1.07647	0.734623	0.442499	1.16758	1.8364	0.229005	1.12584	0.733492	1.4202	0.307003	0.190666	0.921934	0.301016	1.05967	0.443112	0.904472	0.47814	0.425157	0.814684	0.76433	0.298067	0.93267	0.298805	0.319444	0.8621	0.824898	1.33678	0.529832	0.903159	0.957997	1.50459	1.18948	0.703283
AL355338.1	5.38104	5.01774	7.75796	2.45993	3.74707	9.57732	9.52311	4.7115	9.37963	8.05435	2.32434	9.41393	6.29497	5.11383	6.15978	7.18415	3.93088	17.9112	6.02895	7.53047	6.08108	6.92806	15.6216	6.08774	10.8587	3.46473	12.2487	3.92902	17.1404	6.1972	9.98232	28.2764	7.14126	5.42372	10.3141	1.80681	5.2097	8.90863	14.2382	22.5433	38.2711	13.9947	15.1969	6.13282	11.7235	4.09231	8.85296	17.5546	11.9368
AC004241.3	0.871806	0.562085	1.39798	0.107706	2.52885	0.543083	1.4829	0.430361	0.528128	0.537663	0.513086	0.982735	0.505302	0.898995	1.23312	0.714755	0.85135	1.11824	0.56532	0.505646	3.4829	1.06388	1.15066	0.741427	1.06533	1.17665	0.46769	0.513962	0.843567	0.49229	0.779154	1.01796	1.22171	0.336609	1.24897	0.165039	1.64505	0.619991	0.305394	0.84255	1.40177	0.991867	0.900827	0.807522	0.659339	5.24529	0.341726	1.5399	0.552916
AC005546.1	0.403461	1.00553	0.924242	0.0949428	0.278648	0.0512922	0.178251	0.0632273	0.253934	0.323148	0.185026	0	0	0.378222	0.81525	0.472543	0.0865921	0.211229	0	0.133718	2.30263	0	0.380365	0.054464	0.176079	0	0.154601	0	0.0656122	0.30043	0.289754	0.472917	0.10422	0.040462	0.275242	0.509186	0	0.307419	0.269205	0.278516	0.0882612	0	0.34741	0.43966	0	2.31186	0.734251	0.0535825	0.0913867
LINC01558	0.315045	0.589449	0.538868	0.536255	0	5.62594	1.27473	0.0806398	1.02943	1.35418	6.0119	0.39459	0.486936	0.0886009	0.806349	0.753349	1.10439	1.80883	0.499375	2.98451	2.84353	0.102522	0.512837	1.29995	0.104265	0.75592	3.3614	0.433371	0.502089	0.173337	0.00586589	0.550132	1.49062	0.117954	1.09074	0.728934	0.675203	4.97569	2.2072	1.33207	0.257298	1.31425	2.33298	0.514966	1.27075	6.3183	1.96554	0.0488135	5.04513
AC009948.3	0.0250681	0.351768	0	0.0929099	0.399933	0.111542	0.213198	0.137496	0.0828321	0.126491	0.120709	0.0235481	0	0.293748	0.316584	0.115606	0.150645	0.206706	0.135461	0.0581577	2.22551	0.397684	0.057901	0.260567	0.0957273	0.135334	0.0112067	0.0492618	0.0285366	0.0871102	0.294051	0.292705	0.011332	0.114387	0.0897829	0.363826	0.0175193	0.144847	0.292712	0.287694	0.00959681	0.190136	0.420916	0.0409758	0.15167	6.97142	0.159673	0.209741	0.0397466
DCST1-AS1	1.0144	1.95479	3.60499	0.745163	1.03384	0.951527	2.28929	1.14286	1.23808	1.16821	2.31763	1.3392	0.317812	1.61918	0.747879	1.37674	0.823784	1.15546	0.888901	0.318028	0.547645	0.869874	1.62835	3.29017	1.15164	2.07216	1.96103	0.754269	1.49806	2.09594	1.85301	0.622944	2.20604	0.365684	2.22571	1.14182	2.72078	0.560547	0.896367	0.662406	1.21751	1.09172	1.93581	1.07554	1.40996	0.439873	1.23585	1.29987	0.782457
AC073487.1	0.766827	0.67859	2.18603	0.0701751	0.947403	0.22747	0.527003	0.327132	0.703838	0.525467	0.364689	0	6.41992	0.319492	0.38737	0.349271	0.0640029	0.468376	0.920827	0.148253	6.90233	0.20795	0.42171	0.241536	0.390437	0.306655	0.0761801	0.502303	0.436464	0.0740189	0.499721	0.887313	0.269611	0.149533	0.40688	0.53765	0.0595458	0.0757408	0	0.566113	0.130473	0	0.256781	0.324966	0.515505	5.35414	0.542708	0.158418	0.472827
AC009041.4	0.423878	0.85738	0.113285	0.523674	0.751388	0.440084	1.25628	0.503737	0.350154	0.910994	0.718159	0.530903	0	0.629156	0.642379	0.325799	0.318409	0.906164	0.152701	0.655596	4.70391	0.344845	0.862499	1.56879	0.431643	0.508528	0.315825	0.763558	0.160842	1.16609	0.670844	0.356712	0.894197	0.396756	1.18078	0.312056	0.345608	0.533807	1.15488	1.2375	0.73023	1.40657	0.456238	0.615879	0.748008	1.60574	1.14228	0.886632	0.560066
MEIS1-AS2	0	0	0	0	0.190585	0.01949	0	0.0240251	0	0.171906	0.0234354	0	0	0	0	0.0673339	0.0329033	0	0	0.0254051	1.45826	0.0534526	0	0	0.0167267	0	0	0.0430383	0	0	0	0.013823	0	0.0153748	0	0	0	0.0194689	0.0511463	0	0	0	0	0	0	2.40113	0	0.0407206	0.138901
WWTR1-IT1	0	0	0	0	0.289893	0	0	0.164447	0.0550378	0.224126	0.0534701	0	0	0.0468434	0.050485	0	0	0	0	0.0579643	5.98888	0	0.0659525	0	0.0763271	0.0899227	0	0	0	0	0	0.0315386	0	0.175395	0.0596562	0.252254	0.209532	0	0	0	0	0	0.0430273	0.0544527	0	4.00859	0	0.046454	0.0792288
AL512656.1	0.1124	0.127885	0.720955	0	0.543398	0.300079	0	0.123301	0.433302	0.0630179	0.300686	0.21117	0.651475	0.210737	0.11356	0.172785	0.337731	0.411922	0.364427	0.0651917	3.86675	0.411492	0.18544	0	0	0.101135	0	0.11044	0.255904	0.146469	0.188352	0.0709421	0.152431	0.118359	0.268379	0.0709269	0	0.0999175	0.131246	0	0.21515	0.106566	0.145177	0.183727	0.510042	3.60674	0.165217	0	0
TTC3-AS1	0.205435	0.12466	0.395309	0.0507602	0.119181	0.164537	0.0635335	0.135215	0.0452544	0.138214	0	0.115787	0	0.0770333	0.0622664	0.0210533	0.0925912	0	0.133214	0.0953214	4.0124	0.0501393	0.0677862	0.0776497	0.141209	0.110907	0.0367359	0.0403704	0.0935437	0.0356937	0.0344253	0.103729	0.148586	0.0576869	0.0245259	0.0518536	0	0.018262	0.0959518	0	0.047188	0	0	0.0895467	0	3.0763	0.0805251	0.171884	0
MAGI2-AS3	0.341193	0.0955794	0.236256	1.47213	0.57545	0.33296	0.202344	0.442335	0.230605	2.97373	0.549719	0.214884	0.179779	0.392542	0.191943	0.955608	0.620357	0.426273	0.184371	0.906252	4.34997	0.870582	0.216208	0.0897614	0.463422	0.20234	0.35186	0.354291	0.141237	0.417664	0.100706	0.0954377	0.12444	1.42216	0.314759	2.53467	0.111096	0.510099	0.620236	0.0608901	0.121713	0.124982	0.0701095	0.259841	0.34601	9.03031	0.100684	0.275739	1.06351
AC021078.1	1.58662	3.22838	4.0925	0.470696	3.3735	1.32138	1.75935	1.58018	1.11234	2.05123	1.42691	0.573613	2.32927	1.3259	2.59431	1.44949	1.57212	0.832024	1.07734	0.998937	26.8509	1.14005	1.89951	0.537564	1.38715	0.976779	0.464309	1.42562	1.55661	0.992956	2.04653	1.80022	1.78363	1.11748	0.875439	2.11765	0.627368	1.5496	0.292522	1.06239	1.99804	0.301842	1.40889	1.63513	1.34204	25.8746	2.04832	1.15234	1.05922
AC138932.5	0.32023	0.728696	1.79726	0.164843	1.74167	0.213733	0.43328	0.351287	0.0440889	0.493733	0.513997	0	0.928033	0.375247	0.323535	0.287156	0.0601377	0.513439	0.173043	0.232166	10.2169	0.293088	0.501907	0.22695	0.122286	0.216102	0.214738	0.235984	0.0911345	0.139098	0.178873	0.505289	0.18095	0.252905	0.382308	0.757771	0.279749	0.284667	0.186961	0.241784	0.674265	0.151804	0.310209	0.348962	0.605467	5.99414	0.470707	0.223276	0.190402
AC016394.1	1.73717	1.54914	2.48448	0.36736	3.06426	1.42058	0.798602	0.540791	1.52552	0.842339	1.20575	1.76415	0.272126	0.858259	2.46662	0.866082	2.50405	1.11841	1.37002	0.571854	15.4744	1.43236	1.44075	0.953858	0.770944	1.18286	1.57419	1.98366	3.63437	0.958507	2.4783	1.55574	3.79907	0.642713	0.588546	0.592535	0.360934	1.10601	0.274112	1.90007	1.36603	1.11284	2.28417	0.89535	0.781179	11.2992	1.44926	3.25174	0.37221
AC005383.1	0.16881	0.576202	0.406043	0	0.326446	0.150227	0.195776	0.324069	0.278899	0.236612	0.406433	0.0792874	0	0.079125	0.213191	0.21625	0.253614	0.0773318	0.182441	0.293729	1.21767	0.309004	0.38991	0.159516	0.290086	0.0759459	0.0754668	0.0829333	0.0480419	0.219978	0.0471468	0.133183	0.152621	0.118507	0.352687	0.0532616	0.176965	0.150063	0	0.152949	0.387754	0.160049	0.181698	0.229945	0	1.24136	0.289491	0	0.200743
LINC00852	0.627891	1.33869	0.48982	0.349423	0.443025	0.724889	0.275531	0.372317	0.915873	0.856294	1.18033	0.0956464	0.393436	0.715879	0.702951	0.71304	0.458912	0.497532	0.586889	0.669295	2.93782	0.289924	1.55666	0.176393	0.660994	0.335923	0.303458	0.700312	0.386361	0.442274	1.1754	1.45666	0.444934	0.309741	0.425455	0.942345	0.213477	0.739186	0.475568	1.27104	0.779596	0.321784	0.613722	0.85066	0.154011	3.81179	1.38025	0.252419	1.26462
AC012065.3	0.154006	0.350447	0.329274	0.126843	0	0.639576	0.158761	0.112628	1.58318	0.345378	1.31836	0.0964453	0	0.0962478	1.24476	0.578703	0.462745	0.0940665	0.110961	0.297743	3.19023	0	0.914697	0.048509	0.313654	0	0.183596	1.0088	0.292191	0.13379	0.0573494	1.23123	0.556945	0.0720758	0.0612869	1.29575	0.143507	0.365074	0.119885	0.558141	0.0393054	1.36278	0.13261	0.391588	0.465892	3.29454	0.653969	0.190895	1.13952
MKLN1-AS	0.821762	1.71255	1.59725	0.86141	1.21993	1.75807	1.07176	0.746664	1.09711	1.9546	2.8867	1.07603	1.15466	0.855949	0.872173	1.72685	1.14729	1.26243	0.52031	1.82945	2.15548	0.587507	0.975052	0.384337	0.538858	1.09043	1.50658	0.897146	0.765379	0.310075	1.5486	0.880153	0.825503	0.559404	1.0207	0.911391	0.951372	4.10262	1.12431	1.28353	2.89173	0.928635	1.25795	1.58294	1.10487	3.59578	1.10624	0.401267	3.11916
AC137932.2	0.0662829	0	0.0531439	0.0818882	0.176245	0.250691	0.0768708	0.145423	0.073006	0.037162	0.141853	0.031132	0	0.0932046	0.0167417	0.067928	0.0497905	0.0910923	0	0	2.16991	0.0404432	0.0109355	0.0313168	0.0759343	0.02982	0.0444477	0.0976905	0.0943175	0.0575824	0.0277681	0.041835	0.104871	0.151227	0.158264	0.188217	0.0926462	0.0883829	0.0386982	0.0400366	0.0126875	0	0	0.0722299	0	1.68381	0.064953	0.24648	0.0262737
AC006449.2	0.649191	1.40691	0.297431	0.420112	0.358687	0.453926	0.717039	0.559548	0.561816	0.675951	0.694672	0.348473	0.537534	0.521639	0.749589	0.237608	1.46298	0.254909	0.70161	0.860638	1.85253	0.452698	0.520224	0.701084	0.531227	0.667574	0.663362	0.364497	0.369507	0.241704	0.46623	0.234138	0.33539	0.325527	0.11072	0.936352	0.324071	0.783201	0.541456	0.840275	0.390547	0.263784	0.439215	0.960093	0.140279	0.495988	1.31777	0.30176	0.514661
AC010719.1	1.90064	4.34787	13.5456	0.22363	1.0793	5.79911	6.32118	2.08498	1.19624	2.36802	10.4918	3.5708	2.79777	0.480788	4.26724	0.711107	3.94325	1.769	1.17378	0.909891	15.0657	2.20895	11.4678	1.28286	3.47922	0.271453	1.91516	4.68357	3.98381	1.70358	12.268	5.73145	2.72757	0.508293	1.18857	3.8836	0.0843365	3.72778	0.352273	7.47136	5.63619	0.514855	1.66257	3.35333	3.4681	10.3261	7.59785	2.01935	5.59661
AC025031.1	0.0401	0.304164	0	0.0330273	0.620363	0.0356855	0.0310037	0.131967	0.220837	0.0449647	0.0858186	0	0	0.0751829	0.121541	0.0410952	0.120489	0.073479	0.173351	0	5.16202	0	0.0264631	0.113677	0	0.0721621	0	0.157603	0.182593	0.0348363	0.134394	0.0759283	0.0725086	0.112602	0.0478736	0.455472	0.0560493	0.10694	0	0.0968858	0.0614059	0	0.034529	0.0873956	0	3.86023	0.0785908	0.037279	0
AC016644.1	0	0.118161	0	0	0.602496	0.0924206	0	0	0	0	0.0555646	0	0	0.146035	0.419701	0.106431	0	0.0951502	0	0.180704	3.57273	0	0	0.0490678	0	0.093445	0	0	0	0.0451106	0.11602	0	0.14084	0	0	0	0	0.0923201	0	0	0.159033	0	0.0894254	0.0565857	0	8.33123	0.10177	0	0
AC080129.2	0.262049	0.914331	1.0085	0.129498	0.152025	1.53913	1.62084	0.229971	1.73177	0.881518	6.72978	1.28003	0	0.196525	3.44179	0.375974	1.41729	1.24846	0.566416	0.851131	7.5609	0.38374	3.18198	0.247621	0.560383	0.0943143	1.03091	3.19274	1.25289	0.227651	3.16169	1.68702	3.31685	0	0.375418	1.85202	0.219765	1.81699	0.244789	2.08935	1.32423	2.3851	1.30873	1.25646	1.26838	2.38247	1.43803	0.194891	1.66196
ADNP-AS1	1.09399	1.53053	2.57292	0.560644	1.1518	2.33654	0.751847	1.04008	1.09785	2.18081	3.30378	1.27886	2.53632	0.866022	1.64564	1.46994	1.75314	0.890942	0.788216	1.12802	20.18	1.00868	1.90917	0.6662	1.59678	0.306241	2.36927	1.91095	2.15862	0.527994	1.30363	1.25821	1.56054	0.733859	0.406331	2.17838	0.373783	2.52849	2.27096	1.58592	1.06099	1.19855	1.42348	1.37759	1.02962	30.0988	2.81113	0.813622	2.65968
PRKCA-AS1	0.00851386	0	0.109219	0.00701221	0.230498	0	0.0131651	0.0280187	0	0.0190935	0	0	0.0986934	0	0.0688138	0.00872517	0.0127909	0.0156007	0	0.00987604	6.4436	0	0	0	0.0130047	0	0	0.0334616	0	0	0.00951129	0	0.0153947	0	0.0101643	0.0214898	0	0	0	0	0.00651873	0	0	0.00927774	0	4.18901	0	0.0158298	0
AC012291.1	0	0.0398462	0.168475	0	0.507932	0	0	0	0	0	0	0	0	0	0	0	0	0	0	0	3.38119	0	0.0346673	0	0	0	0	0	0	0	0	0	0	0	0	0	0	0	0	0.0634613	0	0	0	0	0	2.80944	0	0	0
AC234772.2	0	0.097125	0	0	4.12694	0	0.0330001	0	0.0470114	0	0.0913448	0	0	0.0400121	0.344981	0.656123	0	0.0782106	0	0.0495111	36.0927	0	0.0281672	0	0.032598	0.230427	0	0	0.0485878	0.0370796	0	0	0.0771777	0	0	0.1616	0	0	0	0.0515623	0.457521	0	0.0367525	0.325582	0	60.2625	0	0.0396795	0
AC018755.4	0.297835	0.075304	0.318395	1.39006	0	0.265047	0.115137	0	0	0.500951	0.15935	0	0	0.604941	0	1.22091	0.596608	0.181917	0	0.518231	0.330517	0.726909	0.0327583	0.281438	0	0	0.17753	0.390188	0.0565074	0	0.0277273	0.0313302	0.0448787	1.8469	0.474096	1.94205	0.555061	0.220633	0.231848	0	0.22804	0.0941255	0.128229	0.595022	1.50167	0.929158	0.14593	0.692206	0
AC025918.1	0.0588412	0.133896	0.754838	0	0.568936	0.0523636	0	0.129096	0	0.0659796	0	0	0	0.0551603	0.0594484	0.0603016	0.0884008	0.10782	0.127185	0.204767	2.22013	0	0	0	0.179757	0	0	0.11563	0.133965	0	0	0.0742762	0.0531982	0	0.140496	0	0.0822447	0.0523067	0	0	0	0	0.101333	0.192362	0.356008	3.46156	0.0576606	0.0547018	0.0932955
AOAH-IT1	0.11799	0.0298325	0	0.0647865	0.418312	0.140002	0.0304085	0.129434	0	0.0882031	0.126257	0.147782	0	0.0737396	0.119208	0.0806126	0.236353	0	0.0850118	0.273737	15.2761	0	0.0519102	0	0	0.0707768	0.210991	0.0772886	0.22386	0	0	0.0744707	0.4267	0.0552204	0	0	0	0.73421	0.734793	0.142539	0.0602271	0	0.101599	0.257154	0.23796	7.67743	0.38541	0.146253	0.18708
KMT2E-AS1	2.87826	4.62188	1.66941	1.3114	1.09543	3.46062	7.14954	2.98946	5.49727	3.22744	10.9107	6.27039	3.54947	1.89449	4.5785	1.97693	3.08214	1.23437	1.85316	2.34424	0.883474	3.06401	3.77869	2.66193	3.74169	2.86531	7.47398	2.88824	7.42443	3.27187	8.34652	2.39642	8.05585	2.42898	2.12023	5.06231	1.49795	1.87814	1.50166	7.95293	3.84488	3.89009	4.42947	2.36906	2.22312	0.0818785	2.67049	6.77484	2.08761
AL031428.1	0	0	0.108522	0	0.817953	0	0	0	0	0	0.0724175	0	0	0	0	0	0	0.0620048	0	0	3.0041	0.165174	0	0	0	0	0	0	0	0	0	0	0	0.0237547	0	0	0	0	0	0	0	0	0	0	0	3.80034	0	0	0
AL049840.2	2.78017	2.90758	2.29661	1.7694	1.46626	1.27454	0.879345	2.21804	0.88153	1.98383	1.12687	0.316557	0.488302	1.61903	1.31931	1.85628	1.7087	0.694685	1.18365	1.75908	7.10539	1.43932	1.19534	1.7116	0.868631	1.74349	0.52728	1.9039	0.575425	1.57356	2.1647	1.06347	0.952099	1.83342	1.25724	2.02016	0.588779	0.411903	1.27885	0.559764	0.774059	1.51762	0.906791	2.34106	1.01945	4.84353	1.56858	0.391603	0.935048
AL121832.2	0.877157	1.97042	2.48853	1.50047	1.20695	3.48265	2.47797	3.21976	2.93554	2.72373	7.50887	9.12707	1.9554	1.92921	3.30624	0.898928	2.73698	3.46187	1.31259	1.99586	1.49755	3.86996	0.979612	3.92117	1.13371	2.24632	6.42496	1.52483	2.38109	1.20164	2.29904	1.85251	5.12423	1.08944	1.77218	2.76753	1.46181	2.54917	1.96967	7.49907	0.929914	13.6259	1.56869	2.1323	2.65354	1.44341	3.96719	6.80586	1.92569
AP005131.2	0.0462755	0.421208	0	0.0762272	0.402695	0	0.143113	0.0507636	0	0.570784	0.0495175	0	0	0.303665	0.280519	0.0948482	0.139045	0.254385	0	0	6.57324	0.225884	0.0916157	0.174911	0.0706849	0	0.041375	0.181874	0	0.0804025	0.284333	0.0292072	0	0.0649718	0.165739	0.467215	0.258724	0.123409	0.216138	0.0559033	0.0708627	0	0.11954	0.20171	0	6.06338	0.0906941	0.0430201	0.146744
YTHDF3-AS1	0.721911	1.11897	1.40928	0.775543	0.333834	1.20108	1.26191	1.20511	0.96799	0.598319	2.55257	4.06884	0.363846	0.765022	1.04648	0.321665	0.613019	1.43785	2.91728	0.910233	0.20899	1.68532	0.82854	1.72024	0.26369	0.790768	2.35734	1.91209	1.57213	1.30884	0.543502	0.871659	3.49041	0.484755	1.23658	1.18837	1.31614	1.00446	1.2461	4.47429	0.865156	1.66647	0.918915	0.991904	1.99399	0.503587	0.615154	1.57569	0.39813
AC019080.5	0.416785	1.17423	1.71858	0.784627	0.690841	0.768299	1.15086	0.522523	3.18063	0.66764	0.860113	0.671168	1.0353	0.976781	0.601552	0.42713	0.715615	0.327307	0.0643484	0.414402	15.0649	0.363294	1.33595	0.337576	0.159158	0.482161	0.479119	0.643527	1.42336	0.801741	1.44673	1.82261	0.699799	0.417982	0.533123	0.338144	0.374501	0.846857	0.973334	1.87014	0.980142	0.112901	0.769035	0.421739	0.540362	11.8614	1.34196	0.664225	0.849643
AC012676.3	0.0470484	0.428242	0.905332	0.0775003	1.81965	0.460559	0.691142	0.103223	0.155462	0.369293	0.302067	0.795523	0	0.132316	1.14081	0.289297	0.282735	0.603479	0.101695	0.27288	3.96804	0.229657	0.248389	1.46712	0.79052	0.253999	0.252396	0.554735	0.428465	0.286109	0.998646	0.29695	0.340291	0.165142	0.337014	0.356263	0.131523	0.334588	0.109874	0.511533	0.180115	0.356851	0.526658	0.615236	0	9.56149	0.507149	0.699817	0
AL513185.1	0	0	0	0	0	0	0	0.152604	0	0	0	0	0	0	0	0	0	0	0.30069	0.16137	8.02762	0	0	0	0	0	0	0	0	0	0	0	0	0	0	0	0	0	0	0	0	0	0	0	0	9.67177	0	0	0
AL133342.1	0.123149	0.0467049	0	0.152142	0.297681	0.109592	0.0476067	0.135092	0	0.483309	0.0658881	0.115682	2.14132	0.288612	0	0.378615	0.370028	0	0.399277	0.0714259	3.96319	0.150281	0	0	0.0940534	0	0.165161	0.121001	0.0700939	0.106984	0.068788	0	0	0.432258	0.147022	0.621676	0	0.218945	0.143797	0.14877	0.047145	0.116757	0.37114	0	0	4.61025	0.362033	0.114485	0
AL035427.1	0.0582331	0.132512	0	0	0.225222	0	0.0900468	0	0	0	0	0	0	0.0545901	0	0	0	0	0	0.0675501	4.13588	0	0	0	0	0	0	0	0	0	0	0	0	0	0	0.0734927	0	0	0	0	0	0	0.0501429	0	0	2.33576	0	0	0
AC012213.3	0.0870123	0.176	0.0930189	0.358327	0.280441	0.2323	0.134549	0.0954512	0.383352	0.227659	0.15518	0.108982	0	0.135948	0.293034	0.14862	0.174299	0.159441	0.125384	0.168223	7.66045	0.49552	0.0957033	0	0.243667	0	0.155596	0.0569966	0.495258	0.0251969	0.113407	0.0732247	0.157335	0.325779	0.138507	0.256231	0.364861	0.154698	0	0.245269	0.155451	0.109995	0.174823	0	0	10.6254	0.0852665	0.215709	0.137962
AL391244.3	1.42054	3.0978	3.03719	0.572805	0.887063	2.92335	0.469065	1.03887	1.61351	1.3108	3.04011	1.2232	1.88684	1.7062	1.64449	0.788554	1.57839	0.949003	1.05547	1.28736	2.00336	1.11956	2.59752	1.88765	1.15273	1.09177	0.952576	2.5589	1.66762	1.61972	1.89278	2.24145	2.51509	0.581717	1.36026	4.20183	0.806624	2.84125	1.03669	2.57412	1.84673	0.645343	1.1977	2.12848	1.96962	1.58273	2.32005	1.88461	1.5954
AC144450.1	0.72786	0.0625009	0.220218	0.22622	0.717047	0.0733282	0.0106179	0.0301302	0.121009	0	0.0146953	0	0.955179	0.0643705	0.0277498	0	0.0206323	0.0503293	0	0.669079	0.121921	0.167589	0.0996924	0.0129771	0	0.172996	0	0.0269874	0.187601	0	0.383553	0.00866782	0.248323	0.0867676	1.19687	0.138655	0.115173	0.31741	0.0641433	0	0.0210299	0.0781224	0.319283	0.0149654	0	0.183615	0	0.0255342	0
AL360091.2	0	0	0	0	0.804564	0	0	0	0	0	0.0371001	0	0	0	0.0350289	0	0	0	0	0	12.543	0	0.0228804	0.0327622	0	0	0	0	0	0	0	0.0218829	0	0	0.0413922	0.0437564	0	0	0	0	0.0265463	0	0	0	0	8.99303	0	0	0
AC087276.1	0.369446	0.653869	0.394949	0	2.50052	0.109592	0.476067	0.405276	0.813837	0.552354	0.790657	0	0	0.577224	0.248839	1.13585	0.555041	0.225657	0	0.999963	27.059	0.300562	1.13777	0.465474	0.28216	0.221613	0	0.484004	0.140188	0.213967	1.03182	1.01044	0.779369	0.172903	0.294043	0.621676	0.172129	1.09472	0	0.59508	0.47145	0.467027	0.31812	0.134198	0.372544	27.3322	0.362033	0.686911	0.195258
AC106873.1	0	0	0.157463	0	0.332313	0	0	0	0	0	0	0	0	0	0	0.0503171	0	0	0	0.056954	13.2946	0	0	0	0	0	0	0	0.0558919	0	0.0822758	0	0	0	0	0	0.0686268	0.0436459	0	0	0	0	0	0	0	11.1597	0	0	0.0778479
AC104083.1	1.87012	0.437973	0.690972	6.05461	2.75816	2.4005	1.03945	2.78889	2.11675	39.147	5.2011	1.42481	2.39763	1.76928	0.46147	6.78293	6.3054	2.92146	0.651974	4.58857	21.2697	7.84552	1.50145	0.749209	2.40899	0.883993	1.43321	2.03226	1.30479	2.29845	0.900188	0.369876	0.514243	4.24102	5.03117	3.49131	1.04798	3.15632	3.60256	0.322743	0.620259	1.02951	0.319093	0.657389	3.07638	30.1658	0.734726	2.21125	16.1786
AL359697.1	0.0383921	0.349452	0.123127	0.094862	0.334093	0.136663	0	0.126347	0.0422863	0.215249	0.0410818	0	0.445045	0.251933	0.155153	0.15738	0.115358	0.140699	0	0.0445347	4.77176	0.374806	0.228025	0.326506	0.410502	0	0	0.0754453	0.218521	0.0667053	0.107225	0.266547	0.208262	0.0269517	0.320843	0.242263	0.321973	0.0341285	0	0.556557	0.470325	0	0.132234	0.12551	0	7.69964	0.0376218	0.178456	0.121745
AC015727.1	0.088032	0.434028	0.141163	0.0362526	0.595827	0.117511	0.204188	0.193139	0	0.0987116	0.329698	0	0	0.16505	0.0889405	0.0902169	0.066128	0.0806546	0	0.0510584	6.15459	0	0.145237	0.0415927	0.10085	0.0792092	0.0393547	0	0.0501062	0.0382383	0.122932	0.027781	0	0	0.0525487	0.277751	0.246091	0.0391278	0	0	0	0.166926	0.075802	0.0479652	0	2.70711	0.388196	0.0409195	0.0697894
AC091044.1	0.180289	0	0.192735	0	0.522966	0	0.0464641	0.197775	0.132384	0	0	0	0	0	0	0	0	0	0	0	6.93586	0	0	0	0.137694	0	0.107465	0	0.0684116	0	0.0335685	0.0379304	0.0543331	0	0.0717465	0.151689	0.0839992	0	0	0	0.092027	0	0	0.0654885	0	2.8926	0.117781	0.0558687	0
LINC00456	0	0	0.104445	0	0.0944665	0	0	0	0	0	0.0348483	0	0	0	0.0658056	0	0	0	0.0703927	0	6.3607	0	0.0214917	0	0	0	0.029118	0	0	0	0	0.0411095	0	0	0	0	0	0.0289501	0.0760543	0	0	0	0.0280424	0.0709774	0	6.00884	0	0	0.0516361
AC018653.3	1.64386	2.59527	2.20689	0.456555	1.05347	0.544333	1.04929	1.42586	1.03162	0.664441	2.53627	0.107734	1.99421	0.949702	2.52986	0.64644	2.12507	1.05077	1.07422	1.41907	2.46061	0.23326	0.870388	0.307059	0.671536	0.515969	0.41017	1.202	0.870377	1.92625	2.96821	0.96515	1.22699	0.92589	0.479223	1.97813	0.213738	0.611708	0.312474	0.438739	0.395154	0.0362451	0.608988	1.93716	0.636074	1.84008	1.57342	0.479789	0.393994
AL358333.2	0	0	0	0	0.535489	0	0	0	0	0	0	0	0	0	0	0.0873177	0	0	0	0	4.82217	0	0	0	0	0	0	0	0	0	0	0	0	0	0	0	0	0	0	0	0	0	0	0	0	5.24022	0	0	0
AL021707.8	1.35463	3.08253	1.18485	0.101428	1.54794	0.767141	0.856921	0.810553	1.22076	1.65706	2.10842	0.231363	0	1.26989	1.74187	1.26205	0.925069	0	1.06474	0.571407	8.19971	1.20225	0.731424	0.698211	0.470267	0	0.550536	1.69401	0	0.962853	1.16939	1.24362	1.33606	1.21032	0.588086	1.39877	0.344259	0.547362	1.43797	0.44631	0.28287	0.467027	0.84832	0.670988	0.745089	6.25677	1.44813	0.343455	0.390516
REV3L-IT1	0	0.0447487	0	0	0.399298	0	0.0456127	0	0.0649791	0.0661523	0.189385	0	0.683878	0.110609	0.0596041	0	0	0	0	0.136869	3.66626	0	0.116798	0	0.090114	0.106165	0	0.231866	0	0	0.0329534	0.0744707	0	0	0	0.0744547	0.08246	0.0524436	0	0.0712694	0.0451703	0	0.0507993	0.128577	0.713881	5.36368	0.0578116	0	0.467699
AL442125.2	0.215657	0.368053	2.76653	0.133215	0.834077	0.575749	0.750318	0.768862	0.0593829	0.302275	0.519223	0	1.24996	0.404333	0.381295	0.22101	0.323995	0.296377	0.116535	0.125081	14.8379	0	0.0355796	0.356622	0.411765	0.194044	0.0482049	0.529741	0	0.515211	0.51196	0.238199	0	0.189242	0	0.476296	0.301432	0.527196	0.377724	0.130263	0	0.204464	0.324969	0.35251	0.652398	6.34342	0.475493	0.0501215	0.854837
AC004908.3	0	0.328205	1.61898	0.0296981	0.0348644	0.288796	0.473934	0.514215	0.357437	0.52562	0.231504	0.474202	0	0.236616	0.18215	0.332576	0.216688	0.0660723	0	0.209135	6.56239	0.352018	0.356935	0.272582	0.247849	0.0648882	0.128958	0.425149	1.23141	0.281923	0.342399	0.318615	0.391198	0.126565	0.0860958	0.364054	0.352797	0.320535	0	0.479158	0.0552162	0	0.310485	0.196465	0.109081	4.821	0.424013	0.53634	0.571715
AC097716.1	0	0	0	0	0	0	0	0	0.1379	0	0	0	0	0	0	0.128308	0	0	0	0	3.89031	0	0.165248	0	0	0	0	0	0	0	0.0699344	0	0	0.0878924	0	0	0	0	0	0	0	0	0	0	0	10.0438	0	0	0
SNHG7	9.89621	12.1251	7.03627	7.89017	8.96686	22.1462	5.91094	11.1632	22.3598	6.88023	10.806	14.5289	9.31931	6.11182	12.7757	5.9958	7.55073	4.70451	10.1011	2.38857	2.93548	6.35475	8.94049	22.903	8.67521	5.82426	11.8672	12.6897	14.9262	11.3413	14.9523	5.85979	6.11482	3.89599	7.29437	7.42953	3.93656	8.74187	4.45746	25.79	4.64239	11.2414	5.01993	7.67549	5.61723	2.64906	11.9137	17.2573	7.05598
AC091053.2	0.1259	0.0954972	0	0.0345649	0.243467	0	0.032447	0.092074	0	0.0941161	0.134721	0	0	0.0393415	0.212	0	0	0	0	0.194725	1.67659	0	0	0.198281	0	0	0	0	0.0477735	0.0364581	0.0703251	0	0.113826	0	0.100205	0.105928	0.0586587	0.111919	0.29402	0	0	0	0.0361365	0.137197	0	2.35664	0.164499	0	0
AC012313.1	1.70819	4.7525	1.24796	1.7111	0.376244	2.96398	1.69804	1.54828	1.70711	1.90063	1.76434	0.830186	1.29971	2.47927	2.85859	1.39911	1.77363	1.4744	0.983644	3.15202	1.88831	2.15697	1.94119	2.45549	1.23409	1.64974	0.825563	1.69784	0.705739	1.15165	3.90503	1.81077	3.45843	1.06953	1.07872	1.69801	0.949508	2.17513	1.43241	2.02374	2.2926	1.80086	1.9252	3.09762	1.29687	1.4638	3.32844	1.58188	1.95549
AC048344.4	0.256579	0.194619	0.137146	0	1.57121	0.3425	0	0.375284	0.70651	0.287706	0.137277	0.803406	0	0.280616	0.950498	1.09561	0.385475	0.078359	0	0.297631	9.58604	0.626217	0.42331	0.404088	0.359259	0.384773	0.420581	0.16807	2.23928	0.631549	0.382184	0.404855	0.541269	0.0900605	0.306318	0.59366	0.179315	0.304113	0.0998663	0.309961	0.327421	0.162174	0.147289	0.1864	0.129365	11.092	0.586672	0.954115	0.339015
DIAPH2-AS1	0.517288	0.0962417	0.281716	0.0241161	0.896524	0.0694855	0.0377307	0.0535337	0.0322504	0.0437768	0.0208879	0.0550102	0.339421	0.118945	0.0887479	0.180043	0.146633	0.0357689	0.0210965	0.0679304	9.72637	0	0.0450871	0.092228	0.395073	0.105384	0.0610859	0.0191799	0.055553	1.00052	0.0381626	0.0369612	0.0794172	0.349438	0.0349566	0.098542	0.109137	0.034705	0.0227932	0.0943262	0.0149459	0.0555214	0.0168084	0.0744509	0.118104	13.3627	0.0382573	0.807544	0.0928511
CR936218.1	0.963719	2.13675	1.42649	0.244228	2.43707	0.593741	0.630476	0.569253	1.22477	1.16376	0.793258	0	0	0.486463	1.19836	0.759721	0.556867	0.407518	0.480708	1.11791	22.2121	0	0.342454	0.280203	0.509559	0.400215	0.265127	0.437037	0.675115	0.644013	0.703945	0.795415	0.73725	0.312249	0.885031	1.21626	0.310852	0.461297	0.346247	0.447778	0.510841	0.140569	0.829833	0.807835	0	13.2815	2.1067	0.206751	0.822781
AL359880.1	0.169445	0	0	0	1.39261	0.452374	0.196512	0	0.186632	0	0.181316	0	0	0.476535	0.427984	0.0868253	0	0	0	0.0982777	28.3938	0	0.279554	0.080058	0.258824	0.152463	0	0	0.289335	0.0736015	0.141972	0.213893	0.382987	0.0594761	0	0.106924	0.23684	0.0753137	0	0.102349	0.0648687	0	0	0.092324	0	27.4127	0.166045	0.472574	0
SP2-AS1	0.302738	0.769939	1.14225	0.418015	0.594045	0.404116	0.640236	0.556755	0.784576	0.848663	1.00043	0.485123	0.825733	0.492476	0.314858	0.310252	0.575217	0.277368	0.481151	0.753993	5.47414	0.304243	0.599357	0.462761	0.496428	0.336491	0.429901	0.314956	0.6183	0.788999	0.60678	0.629426	0.885516	0.381295	0.552769	0.887749	0.323584	0.815269	1.0397	2.30191	0.518129	0.641585	0.536694	0.252277	0.969704	4.16671	1.03832	0.538048	1.01648
AL356299.2	0.65378	0.700096	0.986699	0.0633492	1.15273	0.889824	0.416274	0.126562	0.720093	0.301862	0.617279	0.144503	1.78322	0.468674	2.37013	0.512358	1.55999	0.704696	1.08064	0.802993	5.63345	0.0938614	0.583725	0.145361	0.293716	0.20762	0.27508	0.37787	0.35023	0.300686	0.794818	0.703913	0.730159	0.296974	0.64278	0.339747	0.107508	0.752109	0.269435	0.557507	0.412237	0.948001	0.298034	0.712439	0.581703	4.62767	1.69587	0.858052	0.365859
AC124312.3	0	0.0691505	0	0.120138	0.299704	0.0486778	0.0563885	0.080006	0	0.633799	0.507274	0	0.634081	0.0170925	0.147371	0.2616	0.164357	0	0.197054	0.0634512	11.2501	0	0	0	0.0139254	0.0656232	0.0489069	0.143322	0.0830238	0.0475194	0.254616	0.23016	0	0.371196	0.0217678	0.460221	0	0.0162083	0.255483	0	0.0139604	0.0691472	0.141301	0.0794763	0.110316	1.26766	0.107204	0	0.318005
AC018529.1	0.124854	0.189407	0.20021	0.205666	0	0	0.144798	0	0.0687591	1.19001	0.0668006	0	0	0.117044	0	0.127953	0.562729	0.228782	0.134936	0	1.66266	0.152362	0.205987	0	0.047678	0	0.167448	0	0	0.162698	0.0697407	0.157605	0.11288	0.0876489	0.372645	0.472715	0	0	0.145788	0	0.047798	0	0	0	0	0.333865	0.0611746	0.174106	0.296943
AC100782.1	0	0	0	0	0	0	0	0	0	0.0428308	0.0817459	0	0	0	0.0771822	0	0	0	0	0	0.423883	0	0.0252073	0	0	0	0	0	0	0.0663661	0	0.0723249	0	0	0	0	0	0	0	0	0	0	0	0	0	1.22568	0.0374305	0	0
AC018809.2	0.624859	0.661761	0.888558	0.436966	0.52438	0.535087	0.560596	0.646661	0.525918	0.561853	0.649712	0.343323	1.23001	0.646557	0.804024	0.507461	0.876771	0.496882	0.458703	0.683805	4.25214	0.388458	0.72358	0.590457	0.675324	0.318246	0.353132	0.49812	0.570395	0.512111	0.921971	0.539489	0.575593	0.297956	0.302619	0.862997	0.255425	0.64979	0.743394	0.612436	0.510024	0.368869	0.446683	0.55887	0.784652	3.68858	1.11489	0.389094	0.672958
AL022097.1	0	0	0	0	0.621807	0.0497649	0	0.0306723	0.0307966	0.0627052	0.239355	0	0	0	0.0282491	0.0286545	0.0840137	0	0	0.0648682	11.0462	0	0.0738079	0.0264211	0.0213546	0	0.0249995	0	0.0318292	0.072871	0	0.035295	0.0505581	0	0.100142	0.0352875	0.0390815	0.0248554	0.0652972	0	0	0	0.0481522	0	0	8.14965	0.0273995	0	0
SND1-IT1	0	0	0.116527	0	0.73776	0.00808354	0.014046	0	0.0100048	0	0.00971988	0.034131	0	0.0170305	0.10095	0	0	0	0	0.0210737	7.45939	0.0665088	0.0119889	0	0	0	0	0.0178502	0.0103403	0	0.0152215	0	0.00821238	0	0.0108444	0.0114638	0	0	0	0	0	0	0	0.0098985	0	13.2378	0.00890126	0.00844449	0.0144023
AL117382.1	2.23869	4.45274	8.137	0.512178	0.481021	20.2766	4.32716	3.21984	11.7809	11.101	29.4651	17.6648	11.2455	2.93811	13.8221	6.24548	18.0499	8.93361	4.57009	14.7156	86.7866	1.33561	9.89844	2.72657	1.97574	3.04387	19.5714	6.55008	21.322	0.626669	6.64146	10.8642	20.24	0.0873103	0.8315	3.04508	0.695358	40.2438	11.8504	27.886	13.5031	5.28266	8.28903	4.52673	8.20214	46.6935	39.6099	4.94864	11.6741
AC002064.2	0.0779799	0.532339	0	0	2.71436	0	0.120582	0	0.0858894	0.26232	0.250329	0.146503	0	0.219305	0.236354	0.239746	0	0	0	0.0904563	11.0767	0	0.257306	0.147373	0	0	0	0	0	0	0.479136	0.590612	0.0705015	0.164228	0	0.492071	0	0	0	0.188408	0.119412	0	0.0671464	0.93474	0	38.5764	0.152831	0.217482	0.247282
AC093019.2	0.058688	0	0	0	0.397218	0	0	0	0	0	0	0	0	0	0	0	0	0.10754	0	0	4.4287	0	0	0	0	0	0	0	0	0	0	0	0	0	0	0	0	0.0521705	0	0	0	0	0	0.0639536	0	5.96348	0	0	0
TCF4-AS2	0	0	0	0	0.146901	0	0	0	0	0	0	0	0	0	0	0	0	0	0	0	5.50763	0	0	0	0	0	0	0	0	0	0	0	0	0	0	0	0	0	0	0	0	0	0	0	0	1.76048	0	0	0
AC006329.1	5.91375	7.92871	5.94609	9.74141	17.6177	3.47056	4.05326	0.175332	9.54152	1.72052	0.342057	17.116	24.4566	13.3351	19.3131	16.6091	9.70102	3.28018	12.7134	11.495	0.567583	8.81605	4.6199	6.88704	7.78802	17.2	26.266	4.52286	7.75089	10.4416	28.1404	0.484218	9.6817	3.0968	9.34995	2.33988	13.2701	2.2733	8.65961	31.4728	4.57688	6.91001	1.92677	2.15973	1.83736	10.6849	8.36374	20.8022	9.22448
MCF2L-AS1	2.4372	5.73802	4.36496	1.6945	0.459065	11.9712	6.85215	3.12495	6.86789	1.17123	25.4359	7.67106	5.87059	2.6408	4.18919	2.8545	5.13569	11.1358	4.24175	2.20297	7.65729	4.78957	3.57186	6.07159	2.15147	3.47453	4.13181	8.3348	3.6752	3.18968	6.17034	5.67358	6.66764	0.3333	5.74375	1.47801	4.29139	6.97794	19.0708	8.45042	5.06504	13.144	5.50544	4.07003	11.7775	2.70843	8.18846	11.5641	7.67841
AC092892.1	0	0	0	0	0	0	0	0	0	0	0	0	0	0	0	0	0.0879416	0.0536301	0	0	0.389753	0	0	0	0	0	0	0.920236	0	0	0	0	0.0264609	0.0205463	0	0.0369373	0.0409087	0	0	0	0	0	0.0252017	0	0	22.305	0.0860416	0	0
AL157786.1	0.567223	1.83682	1.58591	0.125779	0.885955	0.59538	0.371083	0.239321	0.921114	0.70127	1.47849	0.218597	0.421493	0.388578	0.866961	0.871951	2.01026	0.186555	0.471556	0.632669	25.8403	0.0354971	0.748653	0.0824605	0.322131	0.392596	0.221067	0.585912	0.587757	0.183208	0.580869	0.853709	0.946753	0.188888	0.156273	0.688327	0.0203289	0.724023	0.254741	0.421683	0.462139	0.0551571	0.701322	1.48189	0.329988	23.3739	2.30888	0.358306	0.380498
AC025031.3	0.122479	0.0464511	0	0	1.71717	0	0	0.134358	0.202353	0	0.06553	0	0	0	0.123743	0.0627596	0	0	0.132369	0.142075	8.29107	0	0	0.057868	0.0935422	0	0	0	0.0697129	0.0532011	0.171035	0.154608	0.1661	0	0	0	0.085597	0	0	0.0739807	0.0468888	0	0.105464	0.133468	0	10.808	0.0600109	0	0
MBNL1-AS1	0.277211	0.560715	0.197565	0.7977	0.284581	0.368517	0.177283	0.578157	0.282711	4.21361	1.54907	0.154312	0.238033	0.3497	0.293902	1.85886	0.724967	0.219488	0.221921	0.4486	3.44089	1.48679	0.381688	0.113188	0.457412	0.246348	0.180536	0.181584	0.187002	0.663006	0.437767	0.328327	0.145425	0.511738	0.490295	0.902705	0.392251	0.289017	0.671356	0.297675	0.227971	0.0778733	0.453822	0.287165	0.383067	4.84114	0.368905	0.229074	6.1697
AC092120.1	0.0543041	0.123571	0	0	1.26016	0	0	0.0595707	0	0	0	0	0	0.101814	0.0548645	0	0	0.0995065	0	0	2.7721	0	0	0	0	0	0	0.106714	0	0.0471759	0.060666	0.0342744	0.0490962	0	0	0.0685342	0	0	0	0	0	0	0	0	0	2.90422	0	0	0
ZNF213-AS1	1.50654	3.07859	2.51509	0.753558	0.758269	2.23448	1.49455	1.62247	1.38658	1.80501	2.37028	1.5509	1.19616	2.10232	2.1337	0.80369	1.70528	1.29835	1.26389	1.30071	3.40478	1.34317	2.64215	2.23615	1.12433	1.17605	1.30394	2.28462	2.37279	1.62552	2.08266	1.47189	2.02132	0.593998	1.33046	2.39619	1.13461	1.70615	1.01211	1.82829	2.10685	1.44791	1.39202	1.79164	1.74809	2.15223	2.49423	2.06566	1.96331
LINC01816	0.204256	0.335683	0.327533	1.00938	0	0.393834	1.4213	0.224065	0.862397	0.343552	1.63924	0.319785	0.394624	0.574433	0.584696	0.13955	0.409154	1.62187	1.10374	0.592339	0.0755563	0.830858	0.876162	0.611198	0.285996	0.306308	1.79581	0.267591	0.310022	0.532333	1.19797	0.279321	0.461667	0.191186	1.05669	2.14816	0.285496	0.484192	1.59002	1.80951	0.312781	2.77571	0.703516	0.296776	0.617906	0	0.833989	1.17097	0.647714
AL137003.2	0.89683	1.46154	1.5093	1.21402	0.257568	1.88858	2.00466	1.1007	1.61373	1.13507	1.39673	0.734018	0.411728	1.02386	1.57892	0.900889	1.61417	0.959975	0.441438	0.999118	6.1094	1.12693	2.02751	0.209766	0.508622	0.367521	0.762161	0.593277	1.6274	0.748253	0.629906	0.689338	1.44503	0.37401	0.487639	1.82663	0.260636	1.95756	0.974621	0.600707	1.5637	0.48828	0.54286	0.967619	0.940168	8.95153	2.6017	0.916287	2.30894
AC073957.1	0	0.0639028	0.27019	0	0.122188	0	0.0325683	0	0	0	0.180299	0	0.976603	0	0.0851168	0	0	0	0.09105	0	4.20714	0	0	0	0	0	0	0	0	0.0731888	0.070588	0.0265867	0.0761679	0	0	0	0	0	0	0.152663	0.0322525	0	0	0	0	1.6896	0	0.0391603	0
AC008937.3	0.225362	0.472599	0.17006	0.174695	1.10233	0.235944	0.112744	0.0581691	0.306625	0.237837	0.255336	0.174339	0.153671	0.248546	0.308048	0.21737	0.199162	0.0971651	0.057308	0.384439	4.76644	0.258837	0.139975	0.0876871	0.070872	0.333983	0.189644	0.182356	0.286725	0.357011	0.355432	0.125505	0.275661	0.037225	0.0474793	0.234226	0.129705	0.282825	0.278627	0.0320293	0.162401	0.100548	0.194053	0.274474	0.160413	6.02625	0.402709	0.0616199	0.273246
AC004461.2	0.16839	0.319315	0.360028	0.161805	0.352769	0.0499508	0.108494	0.0615737	0.0927349	0.157349	0.150156	0.0527266	0	0.184165	0.255192	0.115046	0	0.102852	0.0606622	0.130221	2.49157	0	0.0740836	0.0265199	0.107172	0.151513	0	0.165454	0.0319482	0.0243811	0.109735	0.123994	0.050747	0	0.0335055	0.212516	0.0392275	0.099793	0	0	0.0429765	0	0.217494	0.152915	0	3.97748	0.0825057	0.0260906	0.0889967
ARHGAP27P1-BPTFP1-KPNA2P3	1.41686	5.0528	2.49801	0.20773	0.580978	1.32029	1.43384	2.97834	2.38579	2.13773	1.13511	0.348416	0.601939	2.1488	1.79122	1.46723	1.1479	0.51653	0.497059	1.18748	7.60646	0.832827	1.67913	1.70335	1.00846	1.30823	0.245404	0.845494	1.02178	0.953767	4.47921	3.92819	1.93153	1.12484	0.699635	1.76941	0.601377	0.784721	0.294504	1.18291	2.20942	0.239125	3.08518	1.16405	0.605906	5.73268	1.04677	1.26891	0.905655
LINC02446	0.23367	1.24069	0.249801	0.235224	2.23426	0.115526	0.0602214	0.142407	0	0.494923	0.222258	0.0975564	0	1.09526	0	0.159646	0.390064	0.142725	0.112239	0.0602347	1.03724	0.126734	0.119938	3.26301	0.138805	0.280335	0.185711	0.153063	0.62067	6.08993	0	0	0.164314	2.55172	1.42584	0.229368	0.03629	0.04616	0	0.313651	0.357824	0.0492315	0	0.367807	0.314173	0.485988	0	2.00336	0
AC073111.1	0.21463	0.5291	0.860425	0.0883873	0.155645	0.191002	0.290401	0.647477	0.2955	0.722005	1.26317	0	2.48801	0.150903	0.542113	0.219957	0.564292	0.0983219	0.11598	0.373455	1.42909	0.523836	0.283282	0.101407	0.901569	0.0965598	0.143926	0.105444	0.244327	0.279686	0.989073	0.169332	0.873211	0.188341	0.320297	0.338592	0	1.14477	0	0.324106	0.12325	0.20349	0.231016	0.175416	0.486969	1.57831	1.84034	0.34918	0.51046
AC005753.1	0	0.608525	0.233902	0.150173	0	0.0973556	0.366525	0.200015	0.200825	0.654244	0.234126	0	0.422721	0.13674	0.294741	0.485828	0.219142	0.200462	0	0	1.86152	0.0890013	0.818217	0.103376	0.891224	0.0656232	0.0326046	0	0.0415119	0.0316796	0.183323	0.046032	0.197815	0.102399	0.174142	0.552266	0.254852	0.162083	0	0.220266	0.167525	0.0691472	0.157001	0.278167	0.110316	1.46268	0.214408	0.135604	0
AL356805.1	0	0	0	0	0.639011	0	0	0	0	0	0	0	0	0	0.0667705	0	0	0	0	0	10.121	0	0	0	0	0	0	0	0	0	0	0	0.0597505	0.0463948	0	0.166813	0	0	0	0	0	0	0.113814	0	0	13.4309	0	0	0
LINC01235	0.23621	0.0929022	0.168344	1.5708	0.414489	0.980964	0.818443	0.556626	0.404707	7.99503	0.177867	0.427339	0	0.762715	0.15026	1.22829	0.76232	0.400768	0.151279	0.446523	6.03869	1.04625	0.52538	0.363742	0.220492	0.314869	0.312882	0.154727	0.876391	0.46361	0.136828	0.287128	0.0316381	0.626438	0.647557	0.761831	0.904883	0.132208	0.429045	0.0105687	0.234444	0.0165889	0.203394	0.114401	0.582245	2.31599	1.20879	0.512383	0.58259
AC073333.1	0.17389	0.263796	1.00383	0.057288	2.05124	0.216646	0.188223	0.228906	0.229834	0.194986	0.595433	0.392032	0	0.228217	0.421644	0.249489	0.365745	0.191181	0.225517	0.403424	8.182	0.339523	0.390168	0.0657267	0.18593	0.187755	0.248761	0	0.316721	0.060426	0.485656	0.285356	0.534527	0.146487	0.08304	0.131674	0.145832	0.340074	0.406092	0.126041	0.239654	0.461621	0.269518	0.454781	0.210419	7.53282	0.340803	0.0969943	0.606565
AC022537.1	0	0	0	0	0.195428	0	0	0	0	0	0	0	0	0	0	0	0	0	0	0	11.5513	0	0	0	0	0	0	0	0	0	0	0	0	0	0	0	0	0	0	0	0	0	0	0	0	25.267	0	0	0
AC097641.2	0.534263	1.43678	1.55767	0.0800057	1.45582	0.561893	0.788589	0.372959	0.748941	0.32677	0.571693	0.0912489	0	0.091062	0.78513	0.597298	0.948594	0.266995	0.524911	0.845104	8.40824	0	0.256419	0.275372	0.370943	0.349613	0.0868518	0.572669	0.552896	0.379746	0.786762	1.04227	0.702583	0.375058	0.289924	0.735561	0.0678873	0.431755	0.113426	0.645418	0.520627	0	0.543683	0.529271	0.734651	3.63653	1.09468	0.270915	0.385045
AC005332.5	0.733353	2.76879	1.50629	0.549714	0.326655	0.80661	1.77744	0.958141	1.16169	1.90335	0.872902	0.154806	2.00588	1.0737	0.724271	0.565777	1.05225	0.573754	0.498694	0.88892	1.62765	0.462546	0.957047	0.420458	2.59907	0.207595	0.250489	0.825815	0.16884	0.701515	1.15066	0.988132	1.54209	0.491683	0.747633	1.95504	0.598897	1.0621	0.38486	1.46328	0.605662	0.609355	1.02171	1.04159	1.44577	1.32203	1.64722	0.727723	1.47632
AC068790.4	0.0856889	0.389977	0.274813	0	0.331411	0.53379	0.331256	0.187999	0.188761	0.0960843	0.641845	0	0	0.160657	0.692586	0.263447	0.772415	0	0	0.0993988	9.31899	0	0.452389	0.0809712	0	0	0.0766146	0.336778	0.19509	0.0744411	0.143592	0.216333	0.309885	0.120309	0.1023	0.32443	0.119771	0.228519	0	0.414067	0.0656086	0	0.147569	0.186754	0	11.4568	0.503818	0.238982	0.135864
CLMAT3	0.0205716	0.00780192	0.0989626	0.0254149	0.109399	0.0366139	0.00795256	0.0451335	0	0.0576681	0	0.0772971	0	0.028927	0	0.0421644	0.061812	0.207324	0.111163	0.023863	1.94046	0.476975	0.0203637	0	0.023567	0	0	0.0202129	0.0351269	0.00893565	0	0	1.02293	0.0505451	0.0245595	0.233661	0	0.00914352	0.168146	0	0.173259	0.0585116	0	0.0112087	0.24893	1.87031	0.0100794	0	0
AC104365.1	0.235453	0	0	0	0.682978	0.0598665	0.026006	0.0368983	2.51925	0	0	0.0631933	1.55965	0	0.0339832	0.0344709	0.404269	0.493077	0	0.429195	3.28478	0	1.46503	0.0317842	0	0.06053	0.481185	0.0660991	0.229741	0	0	0	0.760258	0	0	0.0424503	0.0470145	0	0	0	1.39071	0	0	0.073308	0	7.10558	2.50505	0	0
SHANK2-AS2	0	0.0480169	0	0	0	0.056335	0	0.0694434	0.0697248	0	0.203217	0	0	0	0.191872	0	0	0	0	0.146865	5.62003	0	0.0417761	0	0.0483477	0	0.0566001	0	0	0	0.0707202	0	0.0572329	0	0	0.0798924	0	0	0	0	0.0484693	0	0	0	0	3.55481	0	0	0.100371
ARHGAP26-AS1	0.0227638	0.0518	0	0	0.57227	0	0.1232	0	0.0250728	0.0255254	0	0	0	0.106699	0.0459975	0.0233288	0	0	0	0.0528119	5.86072	0.0555584	0	0.0860422	0	0	0.0203532	0.0447337	0	0.0395515	0	0.0143676	0	0.0479413	0.108707	0	0.0954536	0.0202358	0.106322	0	0	0	0.0196013	0.0248062	0	4.13924	0	0.0211624	0.0360931
AC062037.2	0.61743	2.34165	1.98016	0.762794	0	0	0	0.338656	1.70014	1.0385	0.330343	0	0	1.15761	0.935702	1.58188	0.463802	0.565687	0	0.716216	9.59254	1.50693	1.42611	0.291718	0.471555	0.55555	0	1.21332	0	0.268192	0.172441	0.779391	0.558217	0	0.737122	1.94806	0	1.37215	0	0.372944	0.236371	0	0.531653	0.672827	0	6.60411	3.02521	0.573994	0
AC007014.1	0	0.028023	0.236969	0	0.285774	0	0	0	0	0	0.0395328	0	0	0	0.0373258	0	0	0	0	0	5.98579	0	0.0487616	0	0	0	0	0	0.0841127	0.0320951	0	0	0	0	0	0.0466257	0	0	0	0	0	0	0	0	0.223527	1.67945	0.0362033	0.0343455	0
AC005695.2	0	0	0	0	0.336529	0	0	0	0	0.0975683	0	0	0	0	0	0	0	0	0	0	9.07667	0	0	0	0	0	0	0	0	0	0	0	0	0	0	0	0	0	0	0	0	0	0	0.189638	0	11.1684	0	0	0
ITCH-IT1	0	0	0.694959	0	0.209522	0	0.0837695	0	0.119337	0	0.115938	0	0	0	0.328396	0	0	0	0.234191	0.502729	22.6044	0.264436	0	0	0.248247	0	0	0	0	0	0.181561	0	0	0	0	0	0	0	0.253027	0.261778	0	0	0	0	0	37.0846	0.212346	0	0
AC007319.1	0	0.0116128	0	0.0378288	0.88819	0.0681225	0	0.0167947	0.0337256	0.171672	0.0163825	0	1.41979	0.0430565	0.170147	0.0313798	0.023001	0.0280538	0.29783	0.0532783	4.55329	0	0.0202069	0	0.0584639	0.0551021	0.0273772	0.0300859	0	0.0133003	0	0	0.0138417	0.429909	0	0.0772872	0.0213993	0.0272194	0	0.0184952	0.0117222	0.0580611	0.0395489	0	0	6.50934	0.885161	0.113863	0.0485492
AF230666.1	0.182356	0.242059	0.779778	0.0500643	0.2204	0.0811406	0.0939935	0.200042	0.133902	0.340798	0.341481	0.1142	0.176157	0.0854742	0.138179	0.26475	0.182643	0.139229	0.131387	0.193905	4.51952	0.259622	0.190542	0.100518	0.174091	0.08204	0.0815224	0.119451	0.190289	0.0792097	1.95232	0.201417	0.151129	0.064008	0.0544267	0.230142	0.0637216	0.364736	0.0709771	0.312086	0.046541	0.0288152	0.143937	0.182158	0.137914	7.84266	0.193589	0.1554	0.289134
AC093726.2	0.0663805	0.981835	0.425777	0.191354	0.417192	0.383974	0.718518	0.509729	0.255897	0.595468	0.355155	0.124711	0	0.186684	0.234729	0.374154	0.39891	0.121635	0.215221	0.269504	3.02025	0.0810056	0.459968	0.627259	0.20279	0.179183	0.0890263	0.326115	0.0377826	0.317169	0.370786	0.544656	0.270065	0.186399	0.316995	1.0053	0.463913	0.442565	0	0.280669	0.482837	0.0629351	0.485847	0.434018	1.20487	3.46132	0.650487	0.493685	0.473623
AC233728.1	0.413508	1.25461	0.33154	0.170287	0.399821	0.55198	0	0.226806	1.25249	0.927346	0.110619	0.388436	2.39671	0.77528	0.939994	0.529714	1.08717	0.568282	0.223448	0.479668	0.229441	0.504613	1.09154	0.195371	0.710578	0.744131	0.462147	0.609446	0.588403	0.628652	0.86616	1.17445	0.654241	0.43543	0.123417	0.130466	0.288988	0.183793	0.48284	1.37373	0.316607	0.196023	0.623107	1.12652	0.312732	1.10573	1.31694	0.672731	0.327818
AL139022.2	0.0508718	0.231521	0	0.0837983	0.0983759	0.181086	0.0786639	0.669667	0.33619	0.17113	0.108871	0	1.17942	0.0953787	0.15419	0.0521344	0.229283	0.186434	0	0.118022	4.62923	0.12416	0.134287	0.048071	0.0388527	0	0.136454	0.0999692	0.115821	0.265165	0.0284158	0.128432	0	0.0357125	0.121467	0.192607	0.0711054	0.135667	0	0.307279	0	0.289388	0.0438043	0.0554361	0	4.08099	0.149553	0.283758	0.161319
AC005096.1	0	0.164894	0.232398	0.0596827	0.420391	0	0.0840388	0.0397458	0.0399068	0.0812546	0.11631	0	0	0.0339652	0.146423	0.0371311	0.0544333	0	0.156629	0.126086	6.19197	0	0.0956417	0	0	0	0	0.1424	0	0.0629518	0.080953	0.045736	0.0327571	0.0254351	0.0432555	0.0914524	0	0.0644162	0	0.0875399	0	0.27481	0	0.118448	0.219214	6.20065	0.0355049	0.0673658	0.229789
LNX1-AS1	0.0163187	0	0.104672	0	0.299794	0.0290445	0.012617	0	0.0359479	0	0.052386	0	0	0	0.0164871	0	0	0	0	0.056789	3.91164	0	0.0107692	0	0.0124633	0	0	0	0	0	0.00911528	0	0.0147537	0	0	0	0	0	0	0	0.0124946	0.0309435	0	0	0	5.01824	0.0159913	0.0151707	0
AC004585.1	0.658403	1.31273	0.723963	0.263391	0.782121	0.736587	0.523594	1.81596	2.17555	1.03359	1.04673	0.565469	1.30839	1.02281	0.532158	0.655466	0.621757	0.827282	0.528592	0.240034	1.33605	1.10189	0.446914	1.22653	0.387911	0.236966	0.571859	1.29384	0.985059	0.80077	0.977214	0.617398	0.544238	0.792352	1.05554	5.76906	0.578459	0.501672	0.219656	0.659034	0.576129	0.249692	0.129585	0.553481	0.227631	1.05635	0.700495	0.577108	0.178959
AL035658.1	0.126253	0.0957647	0.202453	0	0.183112	0	0	0	0	0	0.135098	0	0	0	0	0.0646933	0	0	0.136447	0.21968	5.32407	0	0.124977	0	0	0.2272	0	0	0	0.0548404	0.0705221	0.0398428	0.114145	0.0443155	0	0.0796686	0	0.0561161	0	0.0762602	0	0	0	0	0	5.40168	0.06186	0	0
PSMD6-AS2	0.192695	0.647289	0.765134	0.0604603	0.532335	0.114322	0.113512	0.100659	0.0303201	0.226361	0.186558	0.0517176	0.212737	0.180641	0.148331	0.122248	0.206785	0.067256	0.0396676	0.117085	5.68204	0.0895811	0.230109	0.104049	0.161185	0.049538	0.032817	0.0721277	0.0313368	0.119573	0.128137	0.0984553	0.0497759	0.19969	0.142412	0.312673	0.0384768	0.171296	0	0.0443402	0.0632311	0	0.150123	0.199985	0.166553	5.12821	0.224797	0.0426522	0.13094
AL136115.2	0.153569	0.436814	0.985018	0.0632413	3.22956	0.0683314	0.415565	0.168462	0.0845725	0.172199	0.0821637	0	0	0.0359904	0.116365	0	0.0576789	0.0703495	0.331937	0	17.468	0.0937015	0.0760083	0.145114	0.175929	0.138178	0.0686529	0	0	0	0.107225	0.145389	0.208262	0.080855	0.0458347	0.0969052	0.107324	0.204771	0	0.0927594	0.0293953	0	0.165292	0.0418368	0	18.4791	0.263353	0.0713825	0.182618
AL138689.1	0.674736	0.460617	1.08197	0.111146	2.25079	0.300229	0.339091	1.18428	3.30713	0.340467	0.758107	0.25353	1.56432	0.379516	3.64709	2.66221	0.304109	0.68001	0.291687	0.234807	33.021	0.576376	0.645653	0.350673	0.154597	0.48569	0.603282	0.265188	1.42098	0.0293084	0.339203	1.10725	1.61657	0.0473672	0.241661	0.17031	0.141466	0.149951	0.23636	0.163023	1.54986	0.831629	0.435748	0.698511	0.816474	17.6818	0.1653	3.04225	0.160474
NHS-AS1	0	0.0467049	0.394949	0	0.119072	0	0	0.135092	0	0	0	0.115682	0	0	0	0	0	0	0	0	1.36662	0	0	0	0.188107	0	0	0.121001	0	0	0	0	0	0	0	0	0.0860647	0	0	0	0.047145	0	0	0	0	4.4456	0	0	0
AC092718.6	0.181744	0.344637	0.291434	0	1.58155	0.080868	0.0702583	0.0996849	0.0500444	0	0.243095	0	0	0.255561	0.0459048	0.0465636	0	0.0832564	0.0982092	0.158116	1.10928	0	0.26986	0.429343	0.0347011	0.0817644	0.0812485	0.0892871	0	0.118415	0.0507589	0.0860316	0.0410785	0.0956893	1.84429	0.0573421	0.0635075	0.0807801	0	0	0.0695769	0	0	0	0	0.607485	0.133573	0.0844789	0
DAPK1-IT1	0	0.0243504	0	0	0.0310403	0	0	0	0	0.0359974	0.0687038	0	0	0	0	0	0	0	0	0	2.63629	0	0	0	0	0	0.0287032	0.063086	0	0	0	0.020262	0	0	0	0.0810304	0	0	0	0	0	0	0.0276429	0	0	5.0648	0	0	0
AL450384.2	0.572348	2.02957	0.871897	0.14142	0.636414	0.318337	0.376138	0.376714	0.22064	1.07499	1.40862	0.833349	2.15628	0.603611	0.346952	0.469242	0.730892	0.498164	1.02063	0.448147	5.6211	0.419069	1.52972	0.0811255	0.218562	0.386239	0.217488	1.20909	0.993598	0.646385	1.071	0.550894	0.685632	0.35157	0.392898	1.75165	0.179998	0.597824	0.0668312	0.916139	0.832625	0.189924	0.788534	0.717255	0.735864	2.4105	0.925426	0.758219	0.839423
AC111170.1	0.0796332	0.120806	0.127696	0.0163969	0.0384987	0.0708667	0.0153923	0.0436782	0	0.0223235	0.106515	0	0.230779	0.0186629	0.100569	0.0408048	0.0299095	0.0364798	0	0.0923741	3.31393	0	0.0525523	0	0	0	0	0.117367	0.0226629	0.0172951	0.0222406	0.0125653	0.017999	0	0.0475352	0.175876	0.0278266	0	0	0	0.015243	0	0	0.0216945	0	3.93942	0.136562	0	0.0946966
AL049820.1	0	0	0.170865	0	0.206055	0	0	0	0	0	0.0570095	0	0	0	0.107654	0	0	0	0	0.123602	9.57796	0	0.0351591	0	0.0813795	0	0	0	0	0	0	0.0336262	0	0.037401	0	0	0.0744674	0	0	0.0643615	0	0	0	0	0	10.2575	0	0.049529	0
AC147067.1	0.934142	1.97806	0	1.37848	0.413977	1.17768	4.9654	3.62929	0.728799	2.96783	1.74928	0.950627	0	0.94868	0.432567	1.71521	0.877138	1.14114	0.420654	0.903001	0.777486	1.23495	1.05313	3.08949	1.96196	0.280174	0.48721	0.688389	0.354465	1.11585	2.08716	1.05635	0.879746	1.06564	3.15982	2.70171	5.76678	0.449801	0.99987	0.705308	1.54968	0.664243	0.77085	0.466563	0.588736	0.416322	0.343275	1.77304	1.23427
AC008608.2	0.0541735	0.821827	3.82227	1.16008	0.419044	1.88018	2.09424	1.54512	1.90939	1.51864	4.52157	7.63332	0	1.16805	2.90083	0.499663	1.30221	1.98535	1.17096	0.502729	0.601181	3.56989	1.00102	1.74049	0.951612	2.63218	4.02024	4.04539	2.22009	0.800063	2.08795	0.888993	3.1346	0.456364	1.74623	1.5725	0.984366	1.10762	2.15073	7.78789	1.61766	2.46536	0.513121	1.23972	2.13049	1.59348	1.91112	1.86341	1.37431
IQCJ-SCHIP1-AS1	0	0.028875	0	0.0627072	0	0	0	0.0417599	0	0.0426861	0	0	0	0	0.0769215	0	0	0	0	0.0441586	4.47798	0	0.0251221	0.035972	0	0	0	0	0	0	0	0	0.0344171	0	0	0	0	0.0338403	0	0	0	0	0	0	0	3.76641	0	0	0.120717
Z83851.2	2.05185	2.15296	2.63219	0.61965	0.793576	0.791255	3.01418	1.01288	0.376662	1.22708	1.02461	0.835225	1.18926	3.39817	1.96938	1.08644	1.07892	0.689297	0.739177	1.70577	3.26371	1.08503	1.01556	2.00352	1.17531	1.72313	0.794978	2.01607	0.233575	1.30718	1.71918	0.58277	1.23672	0.336098	1.87804	0.690542	2.58116	0.699195	0.638902	0.702311	0.680776	1.62113	2.70909	1.34157	0.206906	2.92625	1.97717	0.731211	1.2471
AC022001.2	0	0.0294724	0	0	0.150278	0.034578	0	0.0426239	0	0	0.0415776	0	0	0	0.0392565	0	0.058375	0	0	0.0901444	4.0532	0	0	0	0.0296755	0	0.0347407	0.0763558	0	0.0337552	0.0434076	0.024524	0	0	0	0	0	0.172702	0	0.0469395	0	0	0.0334574	0	0	4.77944	0	0	0
LINC02298	2.3168	2.80301	0.675474	1.95548	0.425808	3.05004	1.46558	2.12142	9.19491	1.41702	7.04806	9.17295	5.10497	0.969265	2.7663	3.96372	2.84783	3.36817	1.61407	2.55422	1.61486	1.4954	3.84127	0.416139	0.365586	1.20597	8.14887	2.40809	4.96958	1.49704	0.385026	9.20867	3.68722	0.389803	2.4459	0.386633	1.95368	2.77439	5.63409	5.18129	1.17282	4.93771	2.01143	3.65139	4.34424	1.1264	7.14869	2.27842	3.40017
WASHC5-AS1	0.0767843	0.378572	0.615636	0.0316207	0.111364	0.273326	0.0890497	0.126347	0.169145	0.0860994	0.205409	0	0	0.0719809	0.387883	0.15738	0.346073	0.0703495	0.497906	0.267208	5.62386	0	0.126681	0.181392	0.234573	0.138178	0.205959	0.150891	0.393338	0.266821	0.150115	0.363473	0.242972	0	0.0916693	0.145358	0.160987	0.136514	0.0896585	0.0463797	0.117581	0	0.165292	0.251021	1.04528	5.95439	0.489084	0.214148	0.365235
C15orf54	0.0073217	0	0.0234814	0.0422122	0.127428	0.019547	0.0226433	0	0.00806434	0.0328397	0.0235039	0	0	0.041182	0	0.0150068	0.0329995	0.0134162	0.0158258	0	7.11761	0.0714786	0	0.0138372	0.0111837	0.0131758	0.00654634	0.014388	0.00833475	0	0.00408973	0.0138634	0.00661953	0.0359794	0.0174821	0.0184806	0	0	0.0170986	0	0.00560593	0	0	0.00797861	0	4.366	0.0286992	0.0136132	0.0116089
AC104462.2	0	0	0	0	0.643255	0	0	0	0.0915942	0.0932479	0.0889854	0	0	0	0	0	0	0	0	0	0.922846	0	0	0	0	0	0	0	0	0	0	0	0	0	0	0.209902	0	0	0	0	0	0	0	0	0	4.22505	0.0814909	0	0
AL031770.1	0.026482	0.0602609	0	0.0218112	0.102422	0.0471334	0.0204748	0.0871511	0.0875042	0.0890841	0.0566746	0	0	0	0.240798	0.0542786	0.0795711	0.0485255	0.0572406	0.122876	7.40576	0.129266	0.0873812	0.025024	0	0	0.0236776	0.104081	0.0602923	0.0460118	0.0739612	0.050143	0.167596	0.0371813	0	0.100264	0.0370149	0.0941643	0	0.159958	0.0405524	0	0.022803	0	0	6.58568	0.0519013	0.172333	0
MIR210HG	3.24304	6.12026	8.71917	1.79935	1.3613	4.05253	9.27881	5.56002	2.5453	0.522606	4.37416	2.59035	2.58878	2.85811	2.59962	1.10452	1.64838	2.15283	2.1617	1.47548	0.581858	3.43619	0.39087	2.2479	7.17095	6.84947	1.02441	4.08328	1.84588	2.00757	1.67047	0.998921	4.63505	1.62228	3.6051	4.76683	3.13504	1.9248	2.7664	0.598221	3.18189	2.48554	3.10184	2.50766	2.87859	0.623137	0.142723	4.50428	0.554226
AC018926.3	0.166524	0.757862	1.24613	0.137153	0.322024	0.197589	0.729579	0.608913	0.183414	0.746902	0.17819	0	0.643452	0.416283	0.336484	0.284428	0.58375	0.203425	0.239959	0.386333	10.9646	0.27095	0.256419	0.419615	0.551116	0.0998895	0.198518	0.10908	0.189564	0.0964434	0.496087	0.140137	0.301107	0.194835	0.0662683	0.770588	0.465513	0.197374	0.388888	0.335282	0.0425002	0	0.477964	0.665369	1.00752	9.35108	0.707124	0.258014	0.440052
AL121839.2	0.460916	1.41075	3.21665	0.184464	0.947812	0.277302	1.56598	1.21775	0.689997	0.360327	0.257023	0.250024	0.188133	0.696809	0.609965	1.04118	0.185307	0.333074	0.280638	0.402878	4.07753	0.356492	0.773282	0.220837	0.778409	0.531545	0.22927	0.861106	0.12563	0.377856	3.54638	0.600259	0.308133	0.259765	0.926153	1.0364	1.21589	0.363563	0.113703	0.317617	0.233613	0.0738579	0.522655	0.63668	0.451689	3.26353	0.184484	0.540139	0.674192
AL031186.1	0.643891	1.332	2.06502	0.192845	0.509383	0.677191	0.814631	0.513701	1.35393	0.787642	0.87691	0.109973	3.39274	1.31697	1.00537	0.35993	0.351766	0.858082	1.26524	0.611109	2.2086	0.571457	0.927104	0.221251	0.894118	0.105338	0.15701	1.03527	0.333174	1.01704	1.14438	1.03447	0.740906	0.493111	0.419298	0.590996	0	0.31221	0.956901	1.34357	0.53782	0.221989	0.806455	0.5103	1.06248	0.626104	0.860416	1.03393	0.742487
PTOV1-AS2	4.56011	6.36639	6.21726	0.27216	0.745513	2.82303	3.81524	2.46494	3.32416	2.17378	2.33371	0.951914	5.36273	2.60208	6.20966	1.37715	3.80607	1.8165	2.90461	2.47875	1.12455	1.88182	3.08204	1.97758	2.75927	0.911797	0.787864	3.67971	1.73035	2.62188	3.34701	3.75411	3.76428	1.79393	1.052	3.55869	0.708204	2.11497	0.977479	1.27741	2.76621	1.25317	2.33319	2.92874	4.1985	0.117815	6.88642	1.86366	1.22251
SNHG21	0.577851	1.18505	0.96093	0.511186	1.05537	1.29512	0.5626	0.586939	0.801471	0.791943	2.29013	0.924794	0.248092	0.702207	1.14601	0.789591	0.643068	0.392167	0.78642	0.645479	0.380006	0.417875	0.579073	1.3752	0.997073	1.1169	1.05245	0.672917	1.99778	1.11556	1.11178	0.607859	1.18031	0.34556	0.459914	1.40453	0.329057	0.913206	0.199922	0.517092	0.327732	1.17688	1.21629	1.11946	0.453209	0.0572294	1.36321	1.83046	0.64474
AC108134.3	0.390899	0.464091	0.436052	0.307956	0.410827	3.90216	0.170824	0.223727	3.20103	1.42931	11.0573	2.4267	0.788058	0.621364	4.89374	1.65466	3.44703	5.94825	0.661246	2.99666	4.37565	0.497763	0.0672954	0.192719	6.32137	0.0611691	3.46464	4.4754	0.638457	0.546294	0.0949336	0.568527	4.50215	1.06187	0.304355	1.63014	0.0237554	6.75336	0.436595	4.94811	0.819811	4.544	0.351227	2.31506	2.72497	2.04511	5.97901	1.3272	3.63789
CLYBL-AS2	0	0.0737871	0	0	0.0627058	0.0288565	0.0250706	0	0	0.0727199	0.173489	0	0	0.0303977	0.0655216	0	0.0487159	0	0	0	4.39009	0.0791407	0.021399	0.0306409	0.0247651	0	0.0579845	0	0	0	0.036225	0.122796	0.0293164	0	0	0	0	0.0864753	0	0.0391725	0.0744823	0	0.0558426	0.0353355	0	5.9829	0.0635511	0	0.15424
LINC00244	0	0.139429	0.47162	0	0	0.0981497	0.568485	0.201647	0.607391	0.0824476	0.393394	0	0	0	0.594291	0.0753525	0.331395	0.0673657	0.158929	0	2.93745	0	0.897675	0	0	0	0.065741	0	0.083701	0.063876	1.14998	0.626501	0.265904	0	0.0438906	0.835156	0.0513861	0.098043	0.0858557	0.17765	0.19704	0.0697112	0.25325	0.120187	0	5.2103	0.64847	0.0341774	0.582907
IGF2BP2-AS1	0	0.00500557	0.0423284	0.0163057	0.325418	0.0176181	0	0.0072392	0.0363426	0.029599	0.042369	0	0	0.0309317	0.0800073	0.0135259	0.0297431	0.0241846	0.0142641	0.0459301	6.66422	0	0.0217749	0.043651	0	0.0237512	0.0295017	0.064841	0.00751226	0.00573294	0.0147446	0.0291559	0.0119326	0	0.00787846	0.0999415	0	0.0293316	0.0462339	0.0398608	0.0101055	0.0875932	0.0227295	0.0143825	0.0199636	4.88806	0.0323338	0	0.0209266
AL022328.2	1.83106	4.11325	3.27499	0.261019	0.851182	1.25345	1.5246	1.27472	2.21071	1.50042	1.39415	0.132311	1.63276	1.88157	1.6365	0.938256	0.476121	0.645237	0.837233	1.2254	1.1723	0.515651	0.999232	0.765305	0.914375	0.633674	0.409289	1.45315	0.481019	1.25422	2.65532	0.800094	1.40078	1.01351	0.882819	2.48865	0.590619	0.563441	0.575636	0.7657	0.404416	0.13354	1.30379	1.53489	0.532622	0.470801	1.93235	0.949332	1.22829
SMAD1-AS2	0	0	0.132616	0	0.139937	0	0	0	0	0.0231837	0	0	0	0	0.0208888	0	0	0	0	0	6.33258	0	0.0136443	0	0.0157906	0	0	0	0	0	0	0	0	0.0145143	0	0.0260933	0	0	0	0	0.0158303	0	0.017803	0.0450609	0	5.97097	0.0202606	0	0
AL138787.2	0.102593	0.129697	0	0.0281659	0.462919	0.121732	0.211521	0.187571	0.112999	0.0383462	0.146373	0	0	0.0320582	0.0691009	0.0700926	0.0513771	0	0	0.039669	4.09861	0.083464	0.157976	0	0	0.0615404	0	0.134405	0.0778585	0.0297087	0.0573059	0.0431681	0.15459	0.120035	0.0408269	0.215794	0.0477992	0	0	0.16525	0.104735	0	0.0883398	0	0	5.30384	0.0670228	0.0953753	0.108444
AL161669.1	0.175152	2.56853	2.05967	0.0480863	0	0.0519566	0.4514	0.128092	0.578752	0	0.874638	0.219376	0.676791	0.273658	0.353919	0.299165	0.526283	0.427929	0	0.474076	0.259162	0.142494	0.0385292	0.551695	0.936392	0.105065	0.104402	0.917852	0	0.355042	0.587014	0.110548	0.211139	0.0819722	0	0.147366	0	0.1038	0.409038	0.211592	0.134107	0	0.452456	0.636222	0.176621	0	0.743762	0.271383	0.185141
AC092902.3	0	0.641598	0	0.0497623	0.292095	0	0.14014	0.729063	0.066547	0.203245	0.0646516	0.113511	0	0.226556	0.488338	0.185755	0.181542	0	0	0	3.35243	0	0.358849	0.0570923	0.184577	0.108727	0.756286	0.712381	0.137557	0	0.776216	0.266936	0.218498	0.0424146	0.649181	0.381256	0.591147	1.1816	0.141098	0.875868	0.508862	0.343697	0.572275	0.526717	0.365553	0.323124	0.118413	0.393178	0.191593
AC022893.3	0.10314	0	0	0.0424744	0	0.045893	0	0.0565718	0.113602	0.115653	0	0	0	0.0483441	0.104205	0.0528502	0	0	0	0.119642	5.49399	0	0.0340327	0.048731	0.0393862	0.0928035	0	0	0.176117	0	0	0	0	0.0362028	0.0615674	0	0	0.0458431	0	0	0.118456	0	0.0444058	0.112394	0	11.8595	0.0505355	0.0479423	0.081767
AC009054.2	0.241029	1.05124	0.579751	0.942955	2.9714	0.268118	0.55906	0.264405	0.929167	0.337837	0.386872	0.905657	0	0.621364	0.304395	0.0617527	0.0905281	0.44166	0.651227	0.908675	7.08815	0.294133	0.397655	0.911035	1.01246	0.542181	0.323256	1.65778	0.411567	0.314086	0.437558	0.722604	0.653741	0.296108	0.287753	1.21676	0.505343	0.374958	1.82937	1.38308	0.230683	0.571296	0.103772	0.196991	1.09373	5.15615	0.944771	1.00833	0.286622
AC073912.1	0	0.232968	1.84691	0	0.890914	0	0	0.0842312	0.211431	0.430497	0.0821637	0.0721286	0.89009	0.179952	0.0387883	0.118035	0.115358	0	0	0.400813	0.51126	0	0.0253361	0	0.0293216	0.138178	0	0.0754453	0	0.0333527	0.0428899	0.0726945	0.0694205	0.188662	0.137504	0.0969052	0	0	0	0	0.0293953	0	0.0661169	0.0418368	0	0.923957	0.300975	0	0
AC012317.1	1.09727	2.40084	3.38369	0	2.32593	0.22534	0.619957	0.416661	0.0464832	0	0.225796	0	0.489216	0.118688	0.426381	0.432501	0	0.386659	0.273662	0.587458	2.52901	0.309004	0.194955	0	1.09588	0.759459	0.150933	0.165867	0	0.219978	2.61665	0.293002	0.534174	0.08888	0.654989	0.585877	0.176965	0.112547	0.197114	0.050983	0.161564	0.0800243	0.581433	0.551869	0.383009	0.451405	0.0413558	0.274636	0
AC018926.2	0.814561	0.343253	0.290264	0.0745435	1.13764	0.120815	0.419857	0.446781	0.697808	0.659663	0.290543	0.680152	1.04916	0.636337	0.685806	0.13913	0.543896	0.331688	0.19563	0.367456	2.91271	0.220895	0.268776	0.555905	0.96773	0.570052	0.849683	0.622499	0.412118	0.589699	0.278053	0.14281	0.245481	0.317683	0.162078	0.285559	0.25301	0.321823	0.105682	0.546685	0.450433	0.686473	0.623464	0.147941	0.547595	5.56642	0.931254	0.378628	0.143503
AL355802.2	0.578911	0.940954	1.06093	0.102172	0.479786	0.80957	0.543503	0.408251	1.22971	0.324571	1.15044	0.388436	0	0.697752	1.79643	0.381394	0.807611	0.303084	0.536276	0.0959335	1.10132	0.100922	1.14612	0.117223	0.663206	0.520891	0.221831	0.162519	0.800228	0.431075	0.808416	0.861263	0.635548	0.087086	0.493669	0.260933	1.09815	0.588138	0.193136	0.799263	0.47491	0.156818	0.747728	0.811096	0.500371	1.21631	0.648338	0.999487	0.655637
AC015849.3	2.17049	5.35939	8.73825	0.34232	3.75078	1.2329	0.928331	1.92506	0.864702	2.95164	1.82839	0.0867612	9.10062	1.94813	4.10584	1.18317	5.06475	1.1847	1.19783	1.49994	12.7096	1.01439	1.18856	1.13459	1.44607	1.16347	0.371612	1.08901	1.10398	1.76523	1.90887	2.50667	1.96234	1.45887	2.03992	1.69018	0.387291	1.84735	0.970627	1.61787	0.84861	0.35027	2.34613	2.16394	2.09556	13.2133	6.78812	0.343455	0.87866
AC124067.3	0.63857	0.282546	1.87729	0.394456	0.0514528	0.378848	0.329144	0.0291876	0.527505	0.328184	0.370125	0.149963	1.54216	0.0249426	0.107527	0.436279	1.15923	0	0.230044	0.0617282	1.88971	0.0649383	0.772586	0	0.101604	0.335166	0.142736	0.366003	0	0	0.35669	0.386245	0.865994	0	0.06353	0.268635	0	0.283827	0.186409	0.289285	0.30558	0.252261	0.481124	1.24676	0.241472	0.355741	1.40795	0.173147	0.210934
AC090673.1	0.0821807	0.0141671	0.10782	0.763005	0.541777	0.0831065	0.023105	0.319626	0.0905163	0.456564	0.0279803	0.0842158	0.0866041	0.0385198	0.0754807	0.10719	0.224482	0.0889835	0.0161484	0.38565	3.5982	0.154989	0.0665592	0.0247088	0.362323	0	0.0300591	0.00734069	0.0382711	0.0746385	0.0396446	0.0353652	0.0371497	0.104894	0.0624348	0.0660009	0.0208849	0.199239	0.31405	0.040614	0.0200208	0.0212496	0.00643306	0.00814128	0.0339013	4.68476	0.0402659	0.079872	0.0592279
AL450263.1	0.798663	1.63302	1.22501	0.0857997	0.570777	0.618036	0.966511	0.914214	0.497206	1.20705	1.85786	0	0.402529	0.683596	1.08757	0.782899	0.991206	0.509031	0.150113	0.926446	5.31781	0.08475	0.962459	0.525003	0.716052	0.187466	0.186283	0.477665	0.237174	1.02566	1.26076	0.306833	0.784858	0.292523	0.165824	0.657358	0.145607	1.11126	0.0810933	0.377541	0.398807	0.0658443	0.209302	1.09736	0.315142	2.87849	2.17778	0.451943	0.715745
AP003486.1	1.07772	2.24268	2.38868	1.45461	1.10752	1.98845	1.06446	2.03643	2.03225	3.39129	1.87776	0.318023	1.24276	1.58157	1.63611	1.4919	1.11898	1.11664	0.707381	2.26467	6.54971	0.784967	1.4485	1.05038	2.53824	1.15756	0.479273	1.43038	0.494588	0.710769	0.491677	0.851154	2.07116	1.27944	1.5763	2.24315	1.58524	0.662097	0.4612	0.51805	1.8145	0.813146	1.86571	1.88152	2.25318	6.39743	2.87524	1.19599	3.57859
CNNM3-DT	0.380128	1.2769	0.522475	0.0894522	0.420053	1.06317	0.545814	0.476566	0.299061	0.669812	1.04595	0.408091	0	0.407256	0.98756	0.556519	0.897428	0.497532	0.352133	0.692917	3.2542	0.530147	1.11094	0.667086	0.331793	0.195446	0.679747	0.640285	0.989084	0.990694	0.727992	0.342744	0.589154	0.152488	0.388987	3.22111	0.986738	1.54475	1.01455	2.8865	0.498942	0.411884	0.981956	0.828469	0.492836	2.03295	0.904647	0.605805	1.89424
TMEM44-AS1	1.75214	5.27027	4.77963	1.45969	1.20732	1.97147	3.37893	1.96626	2.17387	2.80027	7.65043	8.36195	1.63422	1.52926	2.11613	1.50668	3.38878	3.83798	2.65542	2.19601	3.66532	1.57291	3.1366	2.68334	2.44564	2.39199	4.73579	3.12656	4.58523	1.62713	3.21736	2.16091	1.67515	1.28658	2.26011	6.2526	1.63269	2.90028	1.69318	3.72244	2.80645	2.36769	3.64175	2.06297	1.70591	1.50791	2.88138	2.39651	2.61844
AC013437.1	0	0.0412899	0	0	0.473701	0	0	0	0	0	0	0	0	0	0	0	0	0	0	0	3.50369	0	0	0.0514382	0	0	0	0	0	0	0	0	0	0	0	0	0	0	0	0	0	0	0	0	0	3.49348	0	0	0
AC008906.1	1.32831	2.47615	1.37187	0.278142	1.5891	1.40247	1.23587	0.790309	0.223175	1.03504	0.578183	0.126892	0.26098	0.35879	2.0244	2.0073	0.541179	0.453793	0.437968	1.07075	10.6432	0.439583	0.57944	0.191468	0.945702	0.405146	0.342201	1.10605	0.435688	0.841013	1.16953	0.241565	2.44255	0.237072	0.295659	1.22177	1.06992	1.28086	0.315462	0.135989	1.67207	0.0426903	1.08561	1.98723	0.953505	14.0874	1.32372	0.460457	0.571144
AC092127.1	0.0195683	0.00494761	0.125515	0.00537231	0.119831	0.00580471	0.0252157	0.0357769	0	0.00731409	0.0348987	0	0	0	0.0922612	0.0133693	0	0.0358569	0	0.0226992	2.09917	0	0.00430457	0	0.0049817	0	0	0.0256361	0	0	0.0109304	0.0082338	0	0	0	0.0246961	0	0.0115968	0.0304657	0.00787985	0	0.0247369	0	0	0.0197324	2.12794	0.0127838	0.0060639	0
AC007599.2	0	0	0	0	0	0	0	0	0	0	0	0	0	0.0428527	0	0	0	0	0	0	3.34808	0	0	0	0	0	0	0	0	0	0	0	0	0	0.0545739	0	0	0	0	0	0	0.0866794	0	0	0	2.6892	0	0	0
JARID2-AS1	0.0990602	0.112708	0.317695	0.0407941	0.814142	0.220387	0.268062	0.108668	0.163662	0.277694	0.901001	0.186108	0	0.185726	0.40033	0	0	0.181517	0	0.402183	8.68449	0.24177	0.424922	0.0468032	0	0.356529	0.221424	0.291998	0.112766	0.172114	0.138332	0.0625226	0.4478	0.0695412	0.295659	0.312546	0.0692301	0.0440296	0.115669	0.35901	0.11377	0.187837	0.213245	0.161922	0.299673	5.82759	0.242681	0.460457	0
AC068580.1	0.715435	0.678334	1.14723	0.0736561	0.0864693	1.19377	1.10629	0.981026	0.197	0.802228	1.33972	0	0	1.34136	1.35528	0.366596	1.34355	0.16387	0.966503	0.622426	0.198485	0.654795	0.767221	0.760551	0.478105	0.160933	0.71963	0.527219	0.203606	1.24305	1.09897	0.338664	0.56597	2.26009	0.640594	1.80582	0.374996	0.874476	0.417695	0.324106	0.684725	1.86533	0.616042	0.877078	1.08215	0.239137	1.22689	0.41569	0.425383
AC011443.1	0	0.0468329	0.198016	0	0.238797	0	0.0477371	0.135462	0	0	0.0660686	0	0	0	0.18714	0	0	0	0.533828	0	3.83702	0	0	0.0583437	0.0943111	0	0	0.121332	0	0	0.0344882	0	0	0	0.0737122	0	0	0	0.288381	0	0	0.35123	0	0	0.560347	2.14634	0	0	0.0978964
AC005261.1	5.94896	7.21818	10.4221	4.04531	11.3864	7.32879	4.98824	6.22401	6.38331	7.822	2.96199	3.21176	8.46672	4.95661	8.53962	5.91762	4.34947	3.23922	4.1985	2.50491	41.8894	6.20041	6.52453	3.63093	4.66472	5.61943	1.59475	5.92842	5.00073	3.74272	9.96295	7.88695	4.64154	3.62634	4.60632	9.87243	6.90212	6.21046	3.0406	3.82351	5.70981	2.41866	2.80735	4.6371	9.14238	44.3407	8.02867	6.70641	9.63376
AC106037.2	0.0504165	0.650108	0.485072	0	2.63238	0.0897327	0.1949	0.387143	0	0.0565328	0.161846	0.189438	0	0.0945252	0.15281	0.155003	0.227232	0.277149	0.108975	0.058483	5.25919	0	0.232899	0.142922	0.0385051	0.544364	0	0.0990747	0	0.131396	0.3661	0	0	0.106179	0.24076	1.52707	0.0704691	0	0	0	0	0	0.303886	0.65928	0	4.44891	0.0988099	0.0468697	0
AC007938.3	0.39791	0.685955	1.74019	0.268141	0.349764	0.643829	0.867007	0.277774	0.757012	0.608431	0.92899	0.203882	1.67731	0.373018	1.27914	0.2595	0.760843	0.463991	0	0.419613	7.14546	0.176574	0.954882	0.273457	0.442036	0.130193	0.194057	0.639771	0.741218	0.40853	1.15173	1.05024	0.883022	0.253943	0.172744	1.46089	0.556175	0.90038	0.253433	0.873994	0.498541	0.137184	0.622964	0.748965	0.656587	11.9945	0.779853	0.672577	1.43388
AL445524.1	2.97981	1.84167	2.33604	2.16337	4.24707	4.00712	3.83978	4.72161	11.5236	4.50458	2.19657	5.43239	5.11736	3.06239	5.0622	4.79554	3.4156	2.3863	4.81869	1.8435	3.87017	4.09423	6.77337	2.96176	4.18072	2.85991	7.67699	5.85569	5.20123	8.03446	3.32891	11.5769	4.47011	3.74985	2.05542	3.87208	15.5185	2.06025	2.26807	3.06647	9.88659	4.10169	7.39341	6.99944	3.07158	0.944369	5.64538	8.5773	1.64487
AC051619.4	0.154358	0.351247	0.24752	0	0.671618	0.27473	0.119343	0.592647	0.085007	0.173083	0.0825857	0.144998	0	0	0	0	0	0	0.333642	0.268581	2.39813	0.565097	0.20373	0	0.176833	0	0.0690056	0.151666	0	0	0.474213	0	0.139554	0.0541802	0.368561	0	0.431503	0.137215	0	0.093236	0	0.292691	0.0664566	0	0.233478	1.23827	0	0.215248	0.12237
ACBD3-AS1	0.379113	1.56562	1.48604	0.381635	1.87356	0.937162	0.19541	1.29385	0.463963	0.425106	0.450748	0.0791392	0.488302	1.26363	0.766052	0.431692	0.316425	0.694685	0.45525	0.244317	11.78	0.205618	1.22314	0.159218	0.707774	0.227412	0.26364	0.413891	0.863138	0.768483	0.282352	0.824188	0.342756	0.591426	0.754344	1.32905	3.59156	0.299566	0.098373	1.73018	0.870816	0	0.761704	0.367225	0.382293	11.9399	0.660457	1.29229	0.467524
AC004832.5	0.3372	0.468913	0	0.18515	0.815097	0.0500131	0.130355	0.123301	0.247601	0.189054	0.180412	0.105585	0	0.316106	0.34068	0.403164	0.168865	0.10298	0.121476	0.195575	9.2303	0	0.111264	0.584164	0.557987	0	0.100497	0.11044	0.063976	0.195292	0.15696	0.106413	0.203241	0.197265	0.201284	0.496488	0.235659	0.149876	0	0.27157	0.17212	0.106566	0.241962	0	0	11.7219	0.110145	0.156739	0.0891077
LINC02254	0.0783413	0.148557	0	0.0215079	0.100998	0.116195	0.0201901	0.0286464	0.158194	0.0292818	0	0	0.756783	0	0.0527665	0.107048	0.0588485	0	0.112889	0	8.17216	0	0.120633	0.0246761	0	0.0939864	0.0350225	0.0513168	0.0743174	0	2.39949	0.0659277	0.0354141	0.00916607	0.0467641	0.296611	0	0.0928549	0	0.0315468	0.00999714	0	0.0224859	0.113827	0	9.95065	0.0383847	0.0121383	0.103512
AC018647.2	1.24486	4.51363	3.21799	2.21852	1.32817	1.42774	0.717705	1.58926	1.96212	2.67142	2.1359	1.06857	1.11961	2.15288	1.6426	1.0558	1.39461	1.08154	0.916245	2.24696	5.14473	1.83343	1.12604	1.8456	1.16384	0.424863	1.65515	1.56057	1.53315	1.70142	2.26887	0.921166	0.713122	1.52933	1.65273	2.80354	2.33998	1.57406	0.776912	1.19919	1.5735	0.691867	2.56427	2.15761	1.68816	1.73613	2.6974	1.25705	2.02482
RNF216-IT1	0	0	0	0	0.840574	0.178534	0	0	0.0736559	0.224957	0.286232	0	0	0	0.0675631	0.137065	0	0	0	0	8.60848	0	0.0882628	0	0	0	0.0597912	0	0	0	0	0.0422074	0	0.0469455	0	0.421983	0	0	0	0	0.051202	0	0	0	0	6.974	0	0	0.530151
AC009095.1	0.0509869	0.386742	0.490559	0.0839879	0.903819	0.0907478	0.0919822	0.0932197	0.0748779	0.304919	0.309167	0.0319302	0	0.238986	0.257565	0.0870872	0.153201	0.186856	0.110208	0.177434	4.03616	0.207401	0.358909	0.240899	0.155763	0.214092	0.0151958	0.267188	0.0967359	0.191941	0.151894	0.0750884	0.10756	0.155104	0.162322	0.343188	0.0237554	0.135974	0.277833	0.12319	0.0780772	0.032227	0.204883	0.222246	0	3.49941	0.233165	0.0789999	0.107789
AC016727.1	0.493661	0.766313	1.39912	0.463324	0.788135	0.592565	0.35505	0.680072	0.467863	0.746648	1.06878	0.862751	0.798496	0.41973	0.695937	0.529444	0.965879	0.483846	0.545929	0.439471	4.35717	0.644454	0.704596	1.01975	0.73652	0.557814	1.17018	0.496332	0.62731	0.418888	0.564321	0.427514	0.467077	0.435208	0.424887	1.36196	0.545588	0.734798	0.482594	0.637975	0.413137	0.304769	0.771072	0.400337	0.555685	3.53041	0.888761	0.469605	0.709911
AC093817.1	0	0	0	0	0	0	0	0	0	0	0	0.0521422	0.321726	0	0.0560807	0	0.0416965	0	0.0599898	0	2.71035	0.0677374	0	0	0	0	0	0	0.031594	0	0	0.0350342	0.0501845	0.0194835	0	0	0	0	0	0	0	0	0	0	0	10.3901	0.108788	0	0.0440052
AL162385.2	0.0790744	0.059979	0	0	0.993942	0	0.122274	0.26023	0	0.0886673	0.253842	0	0	0.0741277	0.0798904	0.0810369	0.237597	0	0	0	6.6691	0	0.208734	0	0.181177	0	0	0	0.180031	0.0686948	0.0883382	0.0998168	0	0.111022	0.0944033	0.598772	0	0.0702928	0	0	0	0	0	0	0	4.4404	0.309951	0	0.125376
WNT5A-AS1	1.84797	0.136752	0.144551	0.296981	1.91754	1.16321	0.453025	0.741656	0.446797	0.606484	0.578761	0.169358	0.522483	0.295769	0	0.41572	1.28659	1.07367	0.194847	0.470554	1.20044	1.21006	0.148723	0.127773	0.172118	0.486662	0.402993	0.531436	0.153926	0.352404	0.201411	0	0.366749	3.10084	0.538099	0.625717	0.125999	0.921539	0.631555	0.0544498	0.0690203	0.256398	0.271674	1.22791	0.272702	2.28998	0.132504	0.167606	0.142929
AC078962.1	0	0.0608328	0.771627	0	2.32636	0.214113	0	0.0879782	0.883346	0.449647	0.257456	0.301349	0	0	0.486166	0.493143	0.120489	0	0.346703	0	5.69603	0	0.635116	0	0.245007	0	0.0717069	0	0.0912967	0	0.223989	0.253094	0.145017	0.168904	0	0.101216	0.224197	0	0	0.484429	0.982495	0.152075	0	0.0873956	0.970471	13.7253	0.157182	0.149116	0.890126
NARF-IT1	0.322364	0.889155	0.939866	0.120685	0.595053	0.286876	0.453161	0.578665	0.258227	0.394333	0.188154	0.0550578	1.01915	0.164835	0.414516	0.240265	0.792504	0.1611	0.380066	0.339946	4.48798	0.14305	0.174058	0.0553848	0.179056	0.316425	0.0786071	0.230358	0.233525	0.203672	0.212804	0.406925	0.503412	0.432033	0.104961	0.332868	0.163848	0.286564	0.342195	0.212418	0.112192	0	0.302814	0.223546	0.0886549	3.52642	0.488203	0.272442	0.278795
AL357992.1	0.346711	1.18343	0	0.142779	0.502852	0.154271	0.134031	0	0.190939	0	0.1855	0	0	0.162511	0	0.177658	0	0.317655	0	0	0.384756	0	0	0.655244	0	0	0.309994	0	0	0.6024	0	0.109415	0	0.730183	0.827845	0.437564	0	0.154104	0	0	0.132731	0	0.149272	0	0	2.31779	0	0.644639	0.274863
AC010768.2	0.0794927	0.180889	0.12747	0	0.845478	0.0707417	0	0.0872023	0	0.0445682	0.0425309	0	0	0.0372599	0	0.0407329	0.119427	0	0	0	2.02896	0	0.0262298	0	0.0303559	0	0.0710745	0	0	0.0345291	0.0222014	0.100345	0	0.111609	0.0949028	0.100323	0	0.0706647	0	0	0	0	0	0.129937	0	1.9131	0.0389489	0.0369502	0
PLCB1-IT1	0	0	0	0	0.0781013	0	0	0.0443044	0	0	0	0	0	0	0	0	0	0	0	0	3.94409	0	0	0	0	0	0	0	0	0	0	0	0	0	0	0	0	0	0	0	0	0	0	0	0	4.64389	0	0	0
AC011511.3	0	0.0963043	1.22156	0.0522854	0.184143	0.0564937	0	0	0	0	0.0679297	1.43119	0.735891	0.119022	0.128275	0	0.0953733	0.581622	0.411649	0.147278	0	0.929624	0.0418938	0.0599871	0.242419	0	0.0567595	0.249501	0.144532	0.0551493	0.106379	0.160269	0.172182	0.133695	0.0757886	0.0801174	0	0.112865	0.148252	0.0766899	0.145817	0.601873	0	0.138356	0.384088	0.169754	0.373251	0.413114	0.100654
AL590764.1	0.403541	0.541546	0.199107	0.306799	0.87041	0.0276243	0.168	0.306469	0	0.730956	0.199298	0.816464	0	0.843891	0.0627238	0.349932	6.6689	1.02385	0.0670961	0.468105	0.344478	0.606091	0.163882	0.351991	0.118538	0	1.33221	0.671006	0.141346	0.377537	0	0.137145	1.93646	0.893452	0.370592	1.1361	0	0.303537	2.68222	0.224999	1.71125	0.176582	0.0267291	0.439747	2.25374	0.498038	0.152094	0.173147	0.0492179
AL031668.1	0	0.0283483	0.11986	0	0.795001	0	0	0.0409981	0.0823285	0	0.0399918	0	0	0.0350355	0.151036	0.038301	0.0561485	0.0684829	0	0	20.7372	0.0912152	0	0	0	0	0	0.0734434	0	0	0.0417519	0.0235885	0.0337893	0.0524731	0	0.094334	0	0.033223	0.0872795	0	0	0	0.0321813	0	0	24.3848	0	0	0.0592574
AC009704.2	0.419929	0.601652	0.448917	0	2.21061	0.166089	0.180373	0.102368	0.308348	0	0.19971	0.175319	0	0.13122	0.282842	0.191267	0.0700984	0.170995	0.201705	0.108248	7.0419	0.113877	0.123166	0.30863	0.285081	0.16793	0.0417177	0.458451	0.159344	0.162137	0	0.294491	0.295289	0.0982648	0	0.353313	0.130434	0.165908	0	0.112732	0.178624	0	0	0.355916	0	9.48231	0.137168	0.216882	0
AC133106.1	0	0	0	0	0	0	0	0	0	0.0636528	0	0	0	0	0	0	0	0	0	0.0658486	6.17354	0	0	0	0.0433546	0	0	0	0	0	0	0	0	0	0	0.0716415	0	0	0	0	0	0	0	0.123719	0	14.1169	0	0	0
LINC02542	0.466077	0.145569	0.79134	2.34839	0.795265	0.0731944	0.0423943	0.842107	1.96281	0.953012	5.8674	2.42087	2.54249	1.10515	2.02204	0.0842902	4.572	6.22944	2.72596	3.72092	0.851892	0.334567	0.162835	0.595858	0.94225	1.97348	1.86298	2.53219	0.280887	2.47702	0.673821	0.588336	3.76763	0.327191	0.163655	0.726612	0.689774	4.14317	0.704288	5.36549	2.37205	0.623839	5.54775	2.36021	0.995264	10.7036	2.57916	1.07048	0
PVT1	1.29235	2.06946	6.8552	1.34488	5.15699	2.5886	1.96984	1.56621	3.73709	1.92298	1.53655	4.2008	3.7096	0.969206	4.38132	2.775	2.21895	2.86428	5.4272	2.40336	6.54708	2.1929	2.7454	1.64378	2.22471	1.89006	2.89424	2.75732	3.19454	1.85693	16.6124	2.65678	1.82124	0.766118	1.2588	3.33968	1.7605	1.27648	3.55463	6.6216	1.70258	2.36498	1.91828	2.55283	2.14717	7.8112	2.6816	3.36784	1.62626
AC024267.5	0	0.142688	0.482642	0	0.472911	0.0669625	0.0581771	0.0412719	0	0.126562	0.161035	0.141367	0	0.0705388	0.114034	0	0.0565234	0	0	0	5.59469	0.183649	0	0	0.172405	0.0677047	0	0.0739338	0	0.0980535	0.0420307	0.11873	0	0.0264117	0	0.0949639	0	0.0668897	0	0	0	0	0.0647924	0.0409986	0	4.62784	0.110604	0.0699525	0.0596531
AC022973.3	0.0482574	0	1.08336	0	3.21955	0	0	0.158813	0	0.0541117	0.103276	0	0	0	0.0975107	0.0494551	0.0725	0.0884265	0	0.0559783	16.0658	0	0	0	0.0737121	0.0868418	0	0.0948316	0	0	0.215644	0.060916	0.0436294	0.0338772	0	0.121806	0	0	0	0	0	0	0.0415531	0.105174	0	28.3892	0	0	0
LINC01311	0.514667	0.851743	0.600213	0.179833	0.437313	1.263	0.783781	0.273737	1.40859	0.244832	0.934562	1.11343	0	0.774878	1.59145	0.287695	0.492047	0.342936	0.809053	0.379917	1.00383	0.304514	0.843964	0.898977	0.559829	0.477119	0.655386	1.01138	0.337324	0.650342	1.9601	0.915448	1.76254	0.197074	0.27929	0.590485	0.130795	0.707063	0.473484	1.78987	0.214942	0.946335	0.496884	0.662816	0.990787	1.0009	1.37548	1.40638	0.27201
AC004223.3	0.475161	1.02976	1.08849	0.111815	0.262533	0.181222	0.472339	0.446781	0.224296	0.532805	0.217907	0	0	0.318168	0.754386	0.556519	0.713863	0	0	0.0787406	6.32761	0.497013	0.358368	0.0641429	0.518427	0.122154	0.0606916	0	0	0.11794	0.530828	0.0428431	0.552332	0.0476525	0.162078	0.428339	0.0948786	0.603417	0	0.492016	0.207892	0	0.409148	0.369852	0.205348	7.44206	0.532145	0.315524	0.538135
AC018682.1	0.133526	0.180055	0.237905	0.0122194	0.50208	0.0924206	0.137649	0.0651004	0.130728	0.166361	0.127005	0	0	0.111265	0.164882	0.182453	0.0891574	0.135929	0.0641366	0.154889	6.75032	0.0362099	0.11749	0.0420581	0.033993	0.0800957	0.0530602	0.145775	0.0675559	0.0773325	0.157456	0.0749119	0.0804803	0.270794	0.0708491	0.299583	0	0.0923201	0.0346475	0.0716916	0.0567974	0	0.127751	0.177841	0.0897638	6.50629	0.218078	0.0551699	0.0235235
AL442067.2	0.124166	0.0470909	0	0	1.20057	1.04972	0.240001	0	0.205141	0.13923	0.26573	0	0	0.174598	0.439067	0.190872	0.0932714	0.341282	0	0	20.6687	0	0.122912	0.293326	0.0474153	0.111722	0.0555086	0	0.424039	0.0539339	0.208069	0.313474	0.392905	0.087166	0.667065	0	0.173552	0.110377	0	0.374999	0.190138	0.117722	0.160375	0.0676534	0	7.9686	0.121675	0.288578	0.0984358
AC007000.3	0.182627	0.0554101	0	0.0902496	0.953545	0.0325045	0.02824	0.0801357	0.0402302	0.368609	0.27359	0	0	0.0342405	0	0.112296	0.164623	0	0	0.0847387	3.24267	0	0.0723126	0.069029	0.0836877	0	0	0.215331	0.0415792	0.0634619	0.0612068	0.0461066	0	0.128206	0	0.322677	0	0.0974074	0	0	0.0279661	0.0692592	0.0314511	0.0398026	0	4.88351	0.14317	0.0339559	0
AL590783.1	0	0	0	0	0.286714	0	0	0.0542146	0	0	0	0	0	0	0	0	0	0	0	0	2.08409	0.12062	0	0	0	0	0	0	0	0	0.0276057	0	0	0	0	0	0	0	0	0	0	0	0	0	0	1.58586	0	0	0
AP002336.2	0.0418111	0.412286	0.938645	0.275493	0.363845	0.334875	0.323266	0.183465	0.184208	0.421951	0.178961	0.471311	1.45403	0.156782	0.211213	0.299942	0.251262	0.459687	0.722994	0.194003	5.47509	0.306138	0.717402	0.276564	0.255462	0.150483	0.299067	0.903804	0.428366	0.472197	0.0700642	0.343062	0.907232	0.0293518	0.299499	0.158303	0.116882	0.297343	0.488215	0.85867	0.640262	0.554973	0.396027	0.273375	0.252971	9.50337	0.655555	0.466436	0.795522
AL008723.1	0	0.376648	0.367503	0.471898	1.29264	0.0679839	0.0885969	0.0838029	0.294499	0.171323	0.0408729	0	0	0.286459	0.0771822	0.430594	0.172157	0	0	0.0443083	3.56062	0.18645	0.151244	0.830161	0	0.687375	0.0341519	0	0	0.165915	0.46939	0.723249	0.448939	0.107259	0	0.0964125	1.12118	0.305595	0	1.38432	0.233967	0.0724287	0.85515	0.041624	0.346656	3.77918	0.67375	0.603666	0.666193
GK-AS1	0.415414	1.20787	1.33227	0.0855361	3.54803	0.308069	0.267651	0.113926	0.0381291	0.116452	0.0740861	0	0	0.389426	0.699501	0.425724	1.2482	0.253734	0.149652	0.321252	20.8986	0.337959	0.342679	0.0654238	0.185073	0.685263	0.185711	0.408169	0.197038	0.360885	0.560765	0.546233	0.125192	0.874874	0.454615	0.961163	0	0.492374	0.161688	0.334561	0.0795164	0	0.238468	0.377238	0.104724	16.5699	1.22124	0.289642	0.219553
DPYD-AS2	0	0	0	0	0.246091	0	0	0	0	0	0	0	0	0	0	0	0	0	0	0	2.82444	0	0	0.0218639	0	0	0	0	0	0	0.0129242	0.0146036	0	0	0	0	0	0	0	0	0.0177157	0	0	0	0	4.64034	0	0	0
AC007314.1	0.0797741	0.151274	0.895451	0	0.539936	0.035496	0	0	0.0439328	0.089452	0.0426815	0.0749371	0	0.0747837	0.402987	0.040877	0	0	0.172431	0.0462688	3.89523	0	0.131613	0	0	0	0	0.078383	0	0.0693027	0.02228	0.0503501	0.108185	0	0.142858	0.201357	0	0	0	0.0481857	0.1527	0	0.103037	0.0434658	0.482659	4.58635	0.195434	0.148324	0.126486
ADAMTSL4-AS1	0.0773553	0.12387	0.248086	0.0353954	0.806123	0.045893	0.059808	0.122572	0.0284005	0.077102	0.285113	0.0322956	0.298903	0.0241721	0.390768	0.273059	0.116216	0.094497	0.0185781	0.0997021	5.60845	0.167819	0.147475	0.0243655	0.137852	0.123738	0.169066	0.0337806	0.0391371	0.126936	0.100821	0.0596731	0.124332	0.144811	0.0923511	0.238641	0.0360408	0.0764052	0.100361	0	0.0723897	0.0325957	0.0666086	0.140493	0.104006	6.91801	0.101071	0.0958845	0.0408835
AC096558.2	0	0	0	0	0.34451	0	0	0	0	0	0	0	0	0	0	0	0	0	0	0	2.96551	0	0	0	0	0	0	0	0	0	0	0	0	0	0	0	0	0	0	0	0	0	0	0	0	3.57288	0	0	0
AC007431.2	0	0.0303623	0.513504	0	0.154815	0	0	0.0439109	0.0440889	0	0	0	0	0.0375247	0	0	0	0	0	0.0464332	5.33054	0	0	0	0	0	0	0	0	0	0	0	0	0	0	0	0	0	0	0	0.0306484	0	0.0344677	0	0	3.21115	0	0	0.0634675
AL158063.1	0.126135	0.574052	1.07874	0.0692587	0.081307	1.19733	0.195045	0.184492	0.694646	0.330021	1.52968	0.315966	1.46217	0.15766	0.084958	0.0861773	0.315835	0.308173	0.0908801	0.0487722	11.1048	0.102617	0.305215	0.278112	0.064223	0	0.300741	0.330495	1.00511	0.219157	0.469709	0.769576	0.342116	0.0295161	0.100392	0.106126	0	0.485886	0.294568	1.26982	0.354115	0	0.036204	0.36654	0.127193	1.91131	0.494418	0.195436	1.06663
AL138820.1	0.0382329	0.0773339	0.0817444	0.0314895	0.275202	0.241949	0.0985338	0.107182	0.0935798	0.171485	0.172737	0.0239432	0.246222	0.0756647	0.171678	0.0740102	0.0574397	0.0622736	0.00918224	0.0394222	7.7408	0.0311043	0.0728896	0.036128	0.0778666	0.0229341	0.0417806	0.0834804	0.140241	0.0369048	0.135255	0.163555	0.0844954	0.056662	0.0355013	0.0268065	0.0653151	0.151053	0.109128	0.0307916	0.117094	0.0805522	0.0804745	0.0416633	0.0128512	5.41852	0.162352	0.047391	0.208803
KCNQ1OT1	0.0752296	0.105547	0.173461	0.0406998	0.4923	0.0551335	0.059495	0.0388356	0.151369	0.108064	0.0991782	0.0161659	0.0883468	0.0405625	0.108793	0.0529096	0.183938	0.0180196	0.0988402	0.0661625	7.62548	0.0234011	0.060192	0.111975	0.0886246	0.0446842	0.00857272	0.0739177	0.0562528	0.0378032	0.113843	0.0463956	0.0684595	0.0457359	0.0478417	0.126901	0.0405486	0.083266	0.0384673	0.0570236	0.0316237	0.050347	0.0378932	0.0592073	0.0832979	6.56092	0.0888979	0.0411395	0.1797
FZD10-DT	0.158761	0.0698746	1.86064	0.22116	0.0454832	1.10585	0.0272772	0.0559026	0.235311	0.281317	0.998326	0.335092	1.31779	0.0440975	0.388126	0.128554	0.182568	0.0574642	0.622772	0.109133	0.374115	0.0478368	0.0323367	0.0166689	0.0134724	0.151667	0.0613356	1.24023	0.388229	0.0289464	0.00328445	0.721215	0.178976	0.476077	0.0538193	0.455146	0.112323	0.0801478	0.0732364	0.703235	0.015007	0.0817642	0.00843856	0.0299021	0.0770815	0.807134	1.61337	0.0546637	0.745845
LINC01614	0.278225	0.0527593	0.223073	4.78355	0.302643	1.45463	0.0537779	0.915624	0.766112	0.97493	0.372146	0.261355	0	4.17311	0.035137	0.962314	2.14222	2.42163	0	2.78363	3.31911	0.679047	0.137706	0.361497	1.62024	0.12517	0.373141	0	1.26688	1.81278	0.0194262	0.219505	0	6.51869	1.2456	4.30137	0.291664	0.0618316	2.51777	0	0.0532564	0.0659459	0.0299465	0.0378984	0	1.85996	0.0681606	0.743623	0.220569
AC012306.2	1.00161	1.3024	1.83557	2.35699	0.622579	2.61037	1.24457	1.72661	1.0244	2.00557	3.78951	1.41132	1.65868	1.6767	1.40949	1.09979	1.39729	2.62192	1.46908	0.871396	1.50849	2.09534	1.27477	1.11547	0.464445	0.579359	2.23885	3.09302	1.54741	1.27412	0.939119	0.925682	2.06983	1.23049	1.15307	1.53495	0.699993	1.52636	4.09341	2.29035	2.27329	2.84886	1.20128	2.53378	1.83966	0.669584	1.89292	1.89555	1.36123
AC092574.2	0.119714	0.18161	0	0.0246498	0.636634	0.0266338	0.0925581	0.0656623	0.0329642	0.0671187	0.128101	0	0	0.112225	0.181424	0.0920141	0.089927	0.0548409	0.129381	0.104151	12.3551	0	0.0395014	0.141404	0	0.0538581	0.0267591	0.0588132	0.0681391	0	0.100304	0.0377793	0	0.0210101	0.178652	0.113313	0.0836645	0.0532097	0	0	0.0229151	0	0.103083	0.0978413	0.181077	11.6043	0.175968	0.0278231	0.0474531
AC009365.2	0	0	0.180915	0.0232307	0.763614	0	0	0	0	0.0316273	0.060363	0	0	0	0	0	0	0	0	0.0981547	5.8219	0	0.0372273	0	0	0	0.0252186	0.0554273	0	0.0245031	0	0.0178021	0	0	0	0.0711932	0	0	0	0	0	0	0.024287	0.0614723	0	13.5006	0	0	0.0447211
AC025030.2	0	0	0	0	0.883908	0	0	0	0	0.0445682	0	0	0	0	0	0.0407329	0	0	0	0	4.58721	0	0.0262298	0	0	0.0715258	0	0	0	0	0.0222014	0	0	0	0	0	0	0	0	0	0	0	0	0	0	9.24663	0	0	0
AL162724.1	0.120838	0.0916569	0.581306	0	0.701027	0.0537675	0.0467133	0.132557	0.066547	0	0.193955	0	0	0.0566391	0.366253	0.123837	0	0.110711	0	0.140171	6.16847	0	0.0398721	0	0.230721	0.108727	0.0540204	0	0.137557	0.052488	0.134994	0.0381338	0.0546245	0.0848291	0	0.305005	0	0.053709	0	0	0	0	0	0	0	4.20061	0.118413	0.112337	0
AL158166.2	0.120514	0.251382	0.0966252	0.148888	1.45657	0.187683	0.186354	0.0991518	0.265476	0.168918	0.386872	0.735847	0.349253	0.480145	0.334835	0.216135	0.407377	0.0552075	0.325613	0.209694	11.1672	0.147066	0.0198827	0.882565	0.0920415	0.325309	0.161628	0	0.205784	0.130869	0.370241	0.0760636	0.381349	0.190355	0.287753	0.190118	0.0842238	0.29461	0.633243	0	0.253751	0.342778	0.311315	0.164159	0.0911439	10.2317	0.295241	0.168054	0.143311
AL450226.1	0	0.0240761	0	0	0.337596	0	0	0	0	0	0	0	0	0	0	0.0325289	0	0	0	0.0368195	4.64958	0	0	0.0299936	0	0.0571199	0	0	0	0	0	0	0	0	0.0378943	0.0400587	0	0	0	0	0	0	0	0	0	1.52778	0	0	0
AC084117.1	1.00161	2.08927	4.81838	0.206237	3.55101	0.817066	2.64588	0.915624	0.459667	0.187187	0.35726	0.156813	0	0.782459	1.09627	0.598773	0.376195	0.764726	0.360828	0.774574	5.37233	0.203714	1.10165	0.157744	0.70122	0.300408	0.149256	0.164024	0.950162	0.435067	0.79259	0.421449	1.2074	0.585949	0.797184	0.948056	0.233331	0.296792	0	0.100833	1.27815	0	0.431229	0.636693	0.505004	6.24945	0.899719	0.698359	0.264683
AL161757.2	0.0977709	0.259562	0	0	0	0	0.113389	0.107253	0.0538439	0	0.0523103	0	0	0.0916546	0	0	0.0734436	0	0	0.170121	1.84449	0	0	0	0	0.0879721	0	0	0	0	0.0819189	0.154272	0	0	0.116724	0	0	0.086913	0	0	0.0374296	0	0.042094	0.106543	0	4.44453	0.0958092	0.0454464	0
AC019171.1	0.128047	0.032375	0	0.263655	0	0.0759669	0.0165	0.117054	0.0235057	0.430742	0.0913448	0.0400942	0	0.140042	0	0.0437415	0.0641241	0.0391053	0	0.0495111	0	0.156258	0.0422508	0.0201661	0.114093	0	0.133568	0.0838757	0.0728817	0.537654	0.298016	0.0134696	0.0192944	0.224725	0.178347	0.242401	0.0298293	0.189711	0.0498386	0.283593	0.03268	0.0809336	0	0.0232558	0.387361	0	0.14639	0.0396795	0.236861
SNHG14	0.128169	0.11124	0.104739	0.330392	0.172187	0.0767707	0.0500239	0.173722	0.0549746	1.56846	1.19873	0.347301	0.578584	0.103977	0.549717	0.47867	0.875761	0.077909	0.464835	0.15225	7.85839	0.201525	0.0487976	0.019215	0.0672978	0.460186	0.193381	0.632092	0.58782	0.0819029	0.792334	0.698885	0.0256267	0.654921	0.104462	1.30337	0.0215321	0.0909292	0.205781	0.014888	0.0235899	0.162412	0.400596	0.0933362	0.531268	2.64132	0.0350224	0.194768	1.34632
AC006460.1	0.180289	0.045584	0.0642451	0.016499	0.44549	0.0534807	0.015488	0	0	0.0224624	0	0	0	0.018779	0.0809556	0.0821174	0.0601911	0	0	0.0232372	6.71356	0.0977827	0.118978	0.0567878	0.0917961	0	0.0179108	0	0.0228039	0.052208	0	0.0126435	0	0.0421883	0.0717465	0.0758445	0.0279997	0.0534225	0	0	0	0	0.0344983	0.0218295	0.0606005	7.92787	0.0392605	0.0186229	0
AP001107.4	0.334489	1.776	0.938645	0.0688732	0.323418	0.0744166	0.711186	0.458662	0.276312	0.562601	0.402663	0	0.969356	0.666324	0.549154	0.342791	0.376893	0.229843	0.271123	0.67901	1.57757	0.102046	0.993325	0.513619	0.287395	0.150483	0.0747667	0.164328	0.142789	0.435874	0.88748	0.263894	0.415815	0.264166	0.199666	0.84428	0.175323	0.520349	0	0.10102	0.128052	0.158564	0.360024	0.273375	0.126485	2.01248	0.655555	0.233218	0.19888
AL365271.1	0.0373735	0.0283483	0	0.0307816	0.831138	0	0	0	0	0.0419074	0	0	0	0	0.0377591	0	0	0	0	0.043353	0.497694	0	0	0	0	0	0	0	0	0	0.020876	0	0	0	0.0446185	0	0	0	0	0	0	0	0	0	0	3.59776	0	0	0
AC092171.2	3.05011	3.20217	6.80294	4.5447	0.529508	3.18935	2.46542	2.98092	6.5281	4.39177	4.09459	0.560012	2.65179	2.80082	2.89249	2.12413	2.33285	2.69289	4.52505	3.54616	2.44629	2.65624	6.02485	0.648492	3.19246	1.53438	2.72711	2.9833	1.20736	5.22723	5.06858	4.13022	1.7047	3.31888	2.16829	3.80564	1.29836	4.16568	2.46069	3.02313	2.95634	2.47118	3.5456	4.99322	2.60036	0.760001	4.05542	1.77866	5.3307
AC104794.2	0.50176	1.05478	0.965515	1.06267	0.457429	1.76058	1.37442	0.849224	0.631604	3.00606	1.99425	0.350136	0.332368	0.470371	0.420034	0.778666	1.18458	0.735538	0.340858	0.881374	3.34091	1.04967	1.50426	0.541869	0.361316	0.232186	0.435806	0.929676	0.473268	1.98022	0.264256	0.271448	0.414757	1.32845	1.35209	6.04295	3.46657	1.10872	0.602628	0.917888	1.62452	0.271838	0.469085	0.593645	0.390318	2.64511	0.519789	0.413151	2.43215
LINC01814	0.624048	0.452354	0.548766	0.0808276	0.16058	0.29335	0.392995	0.184945	0.110862	0.121329	0.355425	0.085095	0.291694	0.408091	0.564388	0.208881	0.245728	0.170603	0.195804	0.137189	1.31245	0.184243	0.234144	0.221134	0.288272	0.199244	0.366725	0.311528	0.335145	0.2033	1.00919	0.247759	0.536901	0.137786	0.18926	0.635143	0.126618	0.315399	0.170417	0.288786	0.215785	0.243343	0.457182	0.329051	0.144633	2.36851	0.229323	0.559093	0.191508
AC105219.1	0.226116	0.571706	1.69207	0.124156	0	0.939042	0	0.413409	0.498101	0.338063	0.564566	0	1.74743	0.141314	1.14224	0.30897	0.339708	1.38111	1.30333	1.57376	1.50557	0	2.93466	0	6.27452	0.135636	0.13478	0.148115	0.257402	0.130957	0.968323	4.32901	0.272574	0.0529118	0.0899831	0	0.2107	0.0670015	0.176019	1.00158	0.115418	0.14292	0.454305	0.246403	0.912048	0	0.221579	1.12111	0.119506
AC073957.3	0.770325	2.5421	3.94639	0.216979	0.248276	1.10099	0.866304	0.735291	1.42145	1.72756	3.11518	0.219278	2.28074	0.731514	0.913041	0.577559	1.8537	0.678272	1.51368	1.1102	13.3002	0.569724	2.10606	0.557753	0.799718	0.240042	0.426368	1.20579	0.75923	0.672107	2.6376	1.68801	1.42908	0.189623	0.179154	1.54455	1.78986	2.7984	0.443901	1.28913	0.847689	0.467925	0.910252	2.38023	1.1097	6.41148	3.89853	0.455721	1.62852
FOXN3-AS2	0	0	0.114542	0	0.189931	0	0	0	0	0	0	0	0	0	0.0360836	0.0183007	0	0	0	0	2.93292	0.0435838	0	0	0	0	0	0	0	0	0	0	0	0	0	0	0	0	0.0417033	0	0	0	0	0	0	4.39315	0	0	0.0283139
AL391863.1	0.022116	0.0335505	0.0709281	0	0.598751	0	0	0	0.0243592	0	0	0	0	0.0207325	0.0446884	0	0	0	0.14341	0.0513089	9.62078	0	0.02919	0	0.0337817	0.0397989	0.0197739	0	0	0.019213	0.0370605	0	0	0	0	0	0	0.0393198	0	0	0	0	0	0.0241003	0	13.1288	0	0	0
AP003390.1	1.3358	2.22255	0.414583	0.248431	0.291648	1.26544	4.73081	2.41074	5.74277	1.01467	0.691636	4.8573	0	0.403946	1.91554	1.76639	1.03579	0.710624	0.372557	0.549829	0.66946	2.73436	0.995277	0.244307	0.625284	0.542803	5.85611	0.762098	3.38461	0.262038	2.98458	0.135984	5.10347	0.0907493	3.5496	0.435054	0.54206	1.11084	0.805041	1.0411	0.923789	4.24878	0.742077	1.12695	1.4339	1.72837	1.01342	0.36053	1.16147
AL161909.2	0	0	0.176713	0	1.70486	0	0	0.0604446	0	0	0.058961	0	0	0.0516538	0	0.0564683	0	0	0	0.127833	5.9924	0	0	0	0.0841651	0.198314	0	0	0	0	0.030778	0	0	0.0773625	0	0	0	0	0.257357	0.0665646	0.0421884	0	0	0	0	5.15694	0	0	0.17473
C1RL-AS1	1.83056	1.65218	1.71972	0.405096	1.66985	0.437701	0.731959	0.888429	0.920541	1.00766	1.43646	0.180641	2.1863	0.630949	1.18439	0.572272	1.72788	0.860599	0.647465	0.664915	5.81111	0.3159	0.468572	0.0524174	0.723041	0.439225	0.416615	1.12642	0.420977	1.58706	1.46869	0.39446	0.695435	0.604891	0.401764	1.29747	0.211928	0.545709	0.181362	0.361867	0.319958	0.203357	0.407594	1.0518	0.234934	3.49076	0.717531	0.51569	0.252131
AC026474.1	0	0	0	0	0.203647	0.0468581	0	0	0	0	0	0	0	0	0	0	0	0	0	0	2.45417	0	0	0	0	0	0	0	0	0	0.0294117	0.0332334	0	0	0.062862	0	0	0	0	0	0	0.0998434	0	0	0	5.49121	0	0.0489504	0
EZR-AS1	0.207707	0	0.333068	0.171072	0.401664	0.369682	0.0802952	0.113926	0.114387	0.349357	0	0	0	0.0973566	0.419701	0	0.312051	0.570901	0	0.240939	0.691496	0.253469	0.342679	0.0981357	0.0793169	0.18689	0.371422	0.204085	0.118223	0.180442	0	0.131096	0.563362	0	0	0.262135	0	0.0923201	0.242532	0	0.0795164	0.196926	0	0	0.628347	1.11083	0.203539	0.0965474	0.164664
MAGI1-IT1	0.0702336	0.0732505	0.337868	0.00723075	0.314079	0.0156254	0.0882402	0.0963064	0.0193393	0.0492212	0.0563655	0.0164938	0.101769	0.04115	0.0798281	0.0359884	0.0131895	0.0482608	0.0948807	0.0407353	6.74184	0.0857075	0.0463492	0.0995502	0.0469351	0	0.0235484	0.0345044	0.0399756	0.0305072	0.0147116	0.0498695	0.0873098	0.0123262	0.0314433	0.0664784	0.012271	0.0234127	0.0205024	0.0318172	0.0403313	0.016647	0.0226786	0.0191338	0.0796754	8.47479	0.0602213	0.0163232	0.0835189
Z93022.1	0	0	0.0465095	0.0119442	0.154243	0	0	0	0	0	0	0	0	0	0	0	0	0	0.0313461	0.0168223	1.25528	0	0.00957033	0.0548145	0	0.0260972	0.0129663	0.0284983	0	0.0251969	0.00810051	0.00915309	0	0.0101806	0	0.0183022	0	0	0	0	0	0	0	0.0158032	0	5.77807	0.0142111	0	0
AL031714.1	1.07937	1.98776	2.15748	0.215012	0.548519	0.880126	0.896626	0.776516	0.707779	0.883809	1.06366	0.179205	1.57129	0.771826	1.43541	0.926085	1.26711	0.919919	0.781298	0.867708	1.15881	0.318572	1.58695	0.469648	0.532955	0.325236	0.161592	0.897764	0.46291	0.654199	0.723492	1.21358	0.862382	0.560365	0.677269	1.5016	0.161393	0.910409	0.234482	0.733841	0.741864	0.514052	0.510097	1.12697	0.759363	0.872592	1.41684	0.746742	1.06663
AC132807.2	0	1.86572	0	0.821298	0.257112	0	0	0	0	0.819976	0.0711358	0	0	0	3.29106	0.136257	0	0	1.14954	0	4.1313	0.9735	0	0	0	0	0	0.653191	0	3.00312	0	0.0419584	3.24556	0	0	0	0.185839	2.65931	0.465748	0	0	0	3.26284	1.5213	0	0.355531	2.67093	1.60684	0
MNX1-AS2	1.86797	2.46812	4.25151	0.496292	0.291314	1.1261	2.51577	0.594911	1.19464	0.675673	4.70695	0.226414	1.39701	0.96029	2.73956	1.1733	1.35792	0.772904	0	1.18827	2.54103	0.294133	1.67015	0.113879	1.15052	0.542181	0.215504	0.828889	1.50908	0.889909	5.01508	1.52127	1.03509	0.211506	1.15101	1.4449	0.842238	1.82122	1.26649	1.74705	0.461365	0.114259	1.24526	0.91929	3.64575	1.12791	1.94859	1.8486	2.5796
SLC7A11-AS1	0.0256052	0.0693638	0.0351935	0	0.198061	0.032552	0.0452499	0.120379	0.0282023	0.00820327	0.0156566	0.00687218	0	0.0068581	0.0813038	0.033738	0.0109909	0.00670267	0.0474388	0	2.70347	0	0.0241394	0.0414779	0.00558733	0.0724081	0.0163526	0	0.029148	0.0413105	0.0572098	0.046174	0.0198425	0.0128393	0.113541	0.0692461	0.0460148	0.0260133	0	0.00883782	0.0980242	0	0.0472455	0.00398607	0	3.79514	0.107535	0.0170027	0.00579974
ZBTB20-AS1	0.0221486	0.0168	0.0710326	0	0.385479	0.0197103	0.0171244	0	0.0121976	0.0248356	0.0118501	0	0.128374	0.0519076	0.0335657	0.0453966	0.0332752	0	0	0	9.73328	0	0.0803907	0	0.0253736	0.0199288	0	0.0435247	0.0378197	0.0192413	0.00618585	0	0.0100122	0	0.0396633	0.11181	0	0	0	0.0267567	0.00847915	0	0.0190716	0	0	7.58094	0	0.0308857	0
AC083837.1	0.15807	0.279762	0.989747	0.0309975	2.22706	0.140668	0.378278	0.0908285	0.13265	0.101283	0.14498	0.19798	0	0.345756	0.334611	0.339413	0.226169	0.289646	0.162698	0.742171	4.44384	0.091855	0.0397389	0.576129	0.13797	0.528273	0.18171	0.384584	0.0514116	0.385806	0.088294	0.0760128	0.197352	0.158523	0.395397	0.227989	0.315628	0.147206	0.0878917	0.118211	0.46682	0.0570915	0.226849	0.754627	0.273249	12.922	0.0958892	0.181937	0.0119346
AC092666.1	0.0163306	0.0247739	0.0523737	0	0.410541	0.0145328	0	0	0.017987	0.0366235	0.489291	0	0	0.0306179	0.0164991	0	0.0245344	0	0	0.0378868	5.72673	0	0.010777	0	0.0124723	0	0	0	0.0371802	0	0.0273656	0.0206143	0.0147644	0	0	0	0.0456517	0	0	0	0	0	0.0140618	0.0177958	0	4.67253	0.0160029	0	0
AL357078.3	0.0364663	0.165961	0.233902	0	0.105778	0.0649038	0.169166	0.160012	0	0.0817805	0.0780422	0	0	0.0341851	0	0.0373714	0.0547856	0	0	0.169203	6.71766	0.0890013	0.168456	0.0344586	0.0278508	0.0656232	0.0652091	0.0716608	0.0415119	0	0.081477	0.023016	0.0659383	0	0	0.276133	0	0.194499	0	0.0440532	0	0.138294	0	0	0	10.2388	0.0357347	0.0678019	0.115638
AC068790.7	0.170729	0.356125	0.547543	0.105462	0.206347	0.493785	0.0990003	0.234108	0.235057	0.143581	0.0913448	0.0801884	0	0.0800242	0.474349	0.131225	0.577117	0.0782106	0	0.297067	8.4311	0.104172	0.169003	0.0806645	0.228186	0.076809	0.0381622	0.0838757	0.291527	0.111239	0.238413	0.269392	0.385889	0.08989	0.0509563	0.377068	0	0.151769	0	0.154687	0.22876	0	0.110257	0.27907	0	4.56534	0.250955	0.158718	0.135349
NPTN-IT1	0.760091	1.04076	1.51959	0.0650419	1.44123	0.166908	0.198434	0.443976	0.260941	0.741613	0.29576	0	0	0.388659	0.508632	0.445117	0.53389	0.28941	0.213367	0.538182	7.73388	0.216831	0.195431	0.242524	0.399572	0.355279	0.0264778	0.46556	0.15732	0.257267	0.457652	0.105916	0.24989	0.318769	0.212128	0.809772	0.05519	0.149176	0	0.0596253	0.0604645	0	0.331497	0.398008	0.149311	12.8286	0.812553	0.156007	0.406937
AC005261.3	1.75734	2.13521	1.77428	1.71542	1.17998	2.4327	2.15127	2.35616	2.72415	2.73684	1.37551	1.77306	2.82933	1.99824	3.68246	2.01773	1.27119	1.25227	1.86406	1.2835	6.57279	1.86652	2.97446	1.5837	1.49127	2.22541	0.451002	1.79064	1.55593	1.13086	2.46311	3.4199	1.94187	1.54208	1.69006	3.49104	2.43355	1.96718	1.70999	1.45462	2.16778	1.29587	1.62528	1.15255	2.31354	7.09227	2.4715	3.34305	4.4117
AL049840.1	1.6854	3.44559	2.98575	0.383389	3.72483	0.814209	0.881131	2.44753	0.972373	1.60189	1.4256	0.150782	0.558208	1.38435	1.36223	1.31598	1.15752	0.58825	1.00615	1.713	18.9171	0.901043	1.37706	1.74428	0.882655	1.09765	0.287032	1.23018	0.767438	1.004	1.6587	1.38794	1.0884	1.52121	0.824012	2.75504	0.358971	1.05589	0.337369	0.950157	0.282668	0.486985	0.912216	1.53926	1.26251	16.3533	1.82461	1.14901	1.37431
AL031716.1	1.4032	1.7094	1.09095	0.735449	0.164455	0.227041	0.263005	0.37316	0.23417	1.23967	0.3185	0.159772	2.46454	0.597917	0.988078	0.566494	1.27764	0.545408	0.091909	0.443919	9.72053	0.518894	0.92601	2.04918	0.552076	1.14779	0.0760363	0.501355	0.290427	0.406336	0.807545	1.39555	0.538205	0.119401	0.456877	0.482972	0.3566	0.793778	0.099301	2.82523	1.46505	0.725654	0.622435	1.11207	1.1577	6.48107	0.958363	0.830125	0.539354
AL139095.4	0.0450724	0.102564	0.289103	0.0742453	0.261483	0.0401105	0.0348481	0.148331	0.198576	0.0505404	0	0	0	0.0845055	0.0455375	0.0923821	0	0	0.0974235	0	4.30157	0	0.0297446	0.127773	0.0344235	0	0	0.177146	0.0513087	0.039156	0.0755292	0.0568956	0.12225	0.0949238	0.16143	0.113767	0.0629994	0.0801338	0.105259	0.1089	0.0690203	0.0854659	0.0388106	0.147349	0.136351	3.73628	0.176672	0	0.0714644
AC018797.2	0.587013	1.00667	1.14593	0.903892	0.493551	0.522391	0.611716	0.867925	0.309221	1.28784	0.846621	1.29464	0.295857	0.909176	0.360999	0.575426	0.498469	0.654737	1.10332	0.680932	2.37912	0.436036	0.421073	0.8441	0.565279	0.734861	1.23225	0.501544	0.755395	0.864714	0.812602	0.547692	0.576866	0.662926	0.517989	1.19178	0.891837	0.748702	0.655634	0.647478	0.918446	0.677533	0.83511	0.50062	0.463254	2.86639	0.525215	0.59317	0.445135
LINC02027	0	0.0286812	0.242536	0.0622863	0	0	0.146175	0	0	0	0.0404615	0	0	0.035447	0	0.348758	0.340848	0.0692872	0.0817311	0	2.182	0.27686	0.224581	0	0.0866364	0.408273	0.980435	0.074306	0	0	0.0211211	0.167059	0	0.132723	0.451425	0	0.0528518	0	0	0	0.0579029	0	0	0	0	1.41556	0	0	0
AC104232.2	0	0	0	0	0.283358	0	0	0	0	0	0	0	0	0	0	0.0300332	0	0	0	0	2.08138	0	0	0	0	0	0	0	0	0	0	0	0	0	0	0	0	0	0	0	0	0	0	0	0	4.46679	0	0	0
AC090510.2	0.322457	0.54353	0.344717	0.0295093	0.38107	0.159422	0.249311	0.314428	0.43409	0.441927	0.421725	0.0673124	0	0.268698	0.325785	0.110154	0.43062	0.0656521	0.154886	0.124683	3.81697	0.524669	0.449242	0.135424	0.164182	0.0644756	0.128137	0.211223	0.407859	0.155628	0.360235	0.226135	0.161963	0.150912	0.171097	0.361738	0.050079	0.222948	0	0.259697	0	0.33969	0.215957	0.195216	0.108387	3.35324	0.456427	0.233156	0.511271
AC104564.5	0.0856889	0.0649962	0.480922	0.0176438	0.51783	0.0571918	0.0662511	0.0939995	0.165166	0.0960843	0.206307	0.0402467	0.744985	0.0602463	0.173146	0.10977	0.16092	0.0785079	0	0.149098	8.0828	0.104568	0.0848229	0	0.016361	0	0.0191536	0	0.0975451	0	0.0837618	0.0676041	0.232414	0.0451159	0	0.108143	0.0598854	0.0571296	0	0.336429	0.0656086	0	0	0.210098	0	8.01973	0.167939	0.0995759	0
AL110505.1	0	0	0	0.0355581	0	0.03842	0	0	0	0	0	0	0	0	0	0	0	0	0	0	2.20387	0	0.028491	0	0	0	0	0	0	0	0	0	0	0	0	0	0	0.0383783	0	0.20862	0	0.163728	0	0	1.04484	0.692673	0	0.0401356	0.136905
AC004656.1	6.38169	8.15513	10.2771	6.0284	9.10605	9.57597	6.20453	9.5472	6.94375	11.8567	3.18546	3.28385	12.3999	7.9752	5.33923	7.02988	11.5776	5.48823	4.14212	8.95509	19.7911	5.91021	11.3397	10.5294	11.4166	5.24243	2.40526	4.54403	4.16605	7.9878	3.96385	12.3536	11.1772	4.23396	6.00484	8.63993	9.47345	6.59554	8.08949	8.16582	8.11695	5.08376	8.62284	4.98009	15.1746	36.9414	17.9937	4.94254	13.0703
AC092868.2	0	0.0343944	0.581696	0	5.43661	0.0403526	0.0701169	0.0497422	0	0	0	0	0	0.0425078	0.229062	0.0464699	0	0	0	0.105199	6.34034	0	0	0	0.138525	0	0	0.178215	0	0	0	0	0	0	0	0.114453	0	0.0403088	0	0	0.104155	0	0	0	0	7.39641	0.0444346	0.0421545	0
AC079336.2	0.170176	0.276602	0.545771	0.080092	0.399606	0.0865383	0.187962	0.160012	0.0267767	0.272602	0.13007	0	0	0.0683702	0.245618	0.0996571	0.219142	0.0890942	0.157643	0.056401	3.83095	0.0593342	0.0160435	0.114862	0.12997	0.0874976	0.0217364	0.0477739	0.0553492	0.0633593	0.230851	0.138096	0.0659383	0.102399	0.31926	0.0920443	0.0679605	0.259333	0.170322	0.234951	0.167525	0.0460981	0.293068	0.158953	0	6.30579	0.166762	0.180805	0.0770921
AF064858.2	0.308715	0.175623	0.495039	0.190699	0.447745	0.824189	0.179014	0.0846639	0.765063	0.259625	2.3124	0.144998	0	0.217052	0.0779752	0.316377	0.695703	0.141422	1.16775	0.358108	7.87958	0	0.254663	0	0	0	0.345028	0.303331	0.263572	0.067048	0	0.146136	1.32577	1.13779	0	0.097403	0	0.343039	0.360476	0.46618	0.118185	0.585383	0.19937	0.336413	0	1.44465	1.13445	0.286997	0.244741
AL139407.1	0.230157	0.37825	0.676624	0.0789844	1.22396	0.170683	0.14829	0.315598	0.126751	0.236572	0.246281	0.108101	0	0.143839	0.465064	0.491394	0.230519	0.0702897	0.165827	0.244732	18.9431	0.51492	0.101258	0.0724951	0.26367	0.13806	0.0342972	0.263834	0.109168	0.0833107	0.267834	0.193687	0.416169	0.188501	0.183183	0.992433	0.134041	0.204597	0.179164	0.208531	0.176222	0	0.313788	0.501614	0.232087	25.3872	0.300719	0.124813	0.182462
AC013564.1	0	0.0241782	0	0	0.0616415	0	0	0	0	0	0.034109	0	0	0	0.0322047	0.0326669	0	0.116818	0	0	1.41494	0	0	0	0	0	0	0.12528	0	0	0.0178051	0	0	0	0	0	0	0	0	0	0	0	0	0.0347358	0	2.64235	0.0312362	0	0
AL450326.1	1.39369	1.48448	1.52159	1.31883	0.630771	0.395827	0.619012	1.43127	0.293945	2.95927	1.23748	0.334259	3.09365	1.3343	0.659095	0.729332	1.47013	1.35839	0.57685	1.71986	0.460694	0.723721	0.82189	0.756548	0.792647	1.44077	0.609791	0.524444	0.47258	2.75638	1.87167	0.243303	1.58174	0.770215	1.48685	1.87116	0.663152	0.527196	0.830993	0.394045	0.794641	0.449821	1.4554	1.00172	1.52498	0.237878	0.813622	0.468636	1.36346
AC025917.1	0.148877	0.762243	0.775874	0.137945	0.143949	0.132487	0.0431645	0.367459	0.122983	0.542547	0.219047	0.0349624	0	0.244236	0.169214	0.305143	0.307542	0.0682001	0.201122	0.172696	8.59108	0.272516	0.184215	0.087925	0.19898	0.167445	0.0831942	0.292561	0.233029	0.145501	0.207898	0.140947	0.151424	0.156769	0.0666514	0.868986	0.104045	0.181972	0.0434596	0	0.0427458	0	0.176266	0.324468	0.112594	5.52365	0.182362	0.086502	0.206544
ZFAS1	29.3282	40.0943	52.5876	54.0703	119.89	107.376	46.0964	48.0329	184.688	36.1196	61.7766	181.948	47.5196	26.4009	117.529	49.5993	84.3796	19.589	53.5764	24.8365	60.0977	32.1238	67.2933	61.94	50.1313	33.0697	243.053	55.6196	497.029	38.0475	109.416	41.2829	26.5428	26.577	35.0736	32.3852	41.1476	106.526	38.4808	84.5392	53.1653	50.7537	37.7119	49.0945	58.0845	58.2744	95.8484	85.1295	77.5339
AC000120.1	0.0992784	0.161366	0.63679	0.0467245	0.329117	0.0378639	0.0328963	0.140023	0.156212	0.111322	0.288348	0.0266454	0.657625	0.159545	0.128961	0.101742	0.234382	0.0519763	0.183934	0.115163	3.55699	0.0692294	0.121674	0.0536071	0.0649909	0.0510448	0.0507228	0.0557412	0.12916	0.0616048	0.182208	0.125321	0.025645	0.0995635	0.033864	0.250588	0.0396472	0.0882531	0.0331212	0.0342667	0.0108591	0.026893	0.0732737	0.231827	0.257428	6.90232	0.250165	0.0395546	0.0449744
AC069079.1	0	0	0	0	0.217903	0	0.0435601	0	0	0	0.0602876	0	0	0	0	0	0	0	0	0	12.0044	0	0	0	0	0	0	0	0.0641359	0	0	0	0	0	0	0	0	0	0	0	0	0	0	0	0	19.736	0	0	0.0893305
FO393419.2	0	0	0.168868	0.0433676	1.47644	0	0	0.0577614	0.0579954	0	0	0	0	0	0.053198	0	0	0	0	0.122158	5.60952	0	0.0694967	0.0497557	0	0.094755	0.0941571	0	0	0.091486	0	0	0	0	0	0	0.0735974	0.0468071	0	0	0	0	0	0	0	6.47682	0	0.0489504	0.0834864
AL122035.1	0.491699	0.80808	0.657052	1.18118	1.66398	0.255249	0.855363	1.03382	0.496441	2.52702	2.19228	0.153962	0	0.729821	0.289784	1.34374	0.67715	0.600657	0.177134	1.33086	2.63733	0.40002	0.297446	0.154876	0.688471	1.47473	0.586171	0.241562	0.419799	1.28147	0.984168	0.568956	0.111136	0.978003	0.978362	1.96506	0.458178	0.728489	1.24397	0.296999	0.345101	0.0776963	0.211694	0.982327	0	4.38273	0.682597	0.457108	1.68916
AC245060.2	1.03219	1.1744	0.137931	0.106267	0	0.727195	1.13057	0.707687	0.426333	0.86806	1.56472	0.0808005	0	0.48381	0.564874	0.48483	1.03382	0.31523	0.0929614	0.498891	0.190909	0.104967	0.227058	0.975364	0.52555	0	0.153814	0.338064	0.39167	0.560439	1.32128	0.162869	0.855436	0.664225	0.410763	1.19412	0	0.802867	0.803504	0.0519559	0.0987885	0	0.518463	0.890468	0	1.03504	1.98082	0.239894	0.204574
AC080013.1	0.124092	0.163696	0.190336	0.102205	0.187802	0.0720203	0.0876	0.08286	0.0475404	0.465838	0.138559	0.1115	0	0.146676	0.0545098	0.149289	0.145903	0.118636	0.0932952	0.131429	5.01739	0.0790081	0.103255	0.484335	0.0865327	0.0679641	0.164014	0.106024	0.0429927	0.717126	0.244109	0.0919428	0.00975577	0.272704	0.21256	0.483447	0.354438	0.0815343	0.0881989	0.0325891	0.0454407	0.0920748	0.125435	0.0293969	0.0326433	4.06848	0.0475835	0.120378	0.196754
MAGI1-AS1	0	0	0.244588	0	0.479312	0	0	0	0	0.0427583	0	0	0	0	0.0385258	0	0	0	0	0.0884666	13.4567	0	0.0503292	0	0	0	0	0.0749347	0	0	0.0638995	0	0	0	0	0	0.053299	0	0	0	0	0	0	0	0	15.8049	0.0373672	0	0
AC124248.1	0.840903	1.19063	0.898951	1.29283	0.216818	1.04766	0.780181	0.368983	0.370478	0.377167	4.13915	16.2196	0.649854	0.945958	1.13277	1.83845	1.43179	3.8008	1.57526	1.17053	1.11981	1.7787	0.369957	0.0529737	0.770676	1.91678	5.21284	4.7371	4.40336	0.146105	0.219197	0.672274	1.16573	0.236129	0.535422	2.05176	0	1.89371	4.45125	3.92797	0.558	2.12602	2.99286	2.19924	3.22223	1.34916	3.24119	1.61561	2.04438
AL355001.2	0.870415	2.12419	2.73082	1.48054	0.146366	3.09838	2.2091	2.65693	3.23041	1.99446	8.38255	3.34165	1.97412	1.47228	1.3191	1.12472	1.59196	7.55865	2.20859	1.36087	1.21791	3.46365	2.04791	0.894015	0.635867	0.238359	4.00962	6.06102	2.92947	2.7452	3.48791	1.83919	2.58322	1.23536	2.01053	3.5582	1.32241	1.83346	2.87231	4.52605	2.33255	2.90627	2.06925	4.98999	2.57591	0.354188	2.02112	1.548	1.92012
AC025180.1	0.0368841	0.0279771	0.118291	0	0.249643	0.131295	0.0285173	0.0809226	0	0	0	0	0	0.0345767	0.111794	0.0377996	0.0554133	0	0	0	1.80098	0.0900209	0	0	0.0563397	0	0	0	0.0419875	0.0961277	0.0206026	0.0232797	0.0333468	0.025893	0.0880686	0.139648	0	0.032788	0	0.0445579	0.0847221	0	0	0.0401934	0	2.46573	0.108432	0.0342893	0
AC139887.2	0.9873	2.39859	0.734229	0.436044	1.72939	1.82089	1.39392	1.19293	0.441281	1.05894	1.95982	0.215058	1.82454	0.697506	1.38781	0.337268	1.05334	0.760356	0.896915	1.24485	7.65358	0.384146	1.08591	1.52786	1.03817	0.566484	0.447769	0.984142	0.700405	1.29277	1.84627	0.704421	0.944361	0.431928	0.61497	1.67941	0.779993	0.72502	0.267325	1.03714	0.27389	0.27132	0.8871	0.857587	0.865722	2.18093	2.87443	0.718312	0.816736
AC008056.1	0	0	0	0	0	0	0	0	0	0	0.0612057	0	0	0	0	0	0	0	0	0	1.90425	0	0	0	0	0	0	0	0.0651126	0	0	0	0	0	0	0	0	0	0	0	0	0.108459	0	0	0	3.05901	0.0560508	0	0
FER1L6-AS1	0	0	0.0312206	0	0.0753011	0	0.0301064	0	0	0	0	0	0	0.00912587	0	0.00997647	0	0	0	0	0.194455	0	0.00642431	0	0	0.0175184	0	0.0191302	0	0	0.00543767	0	0.00880126	0.0136679	0.011622	0.0122858	0	0.00865376	0	0	0	0	0.00838243	0	0	0.702846	0	0	0
AC100774.1	0.056235	0.042655	0	0	0.353429	0.0125111	0.0108696	0.0462667	0.0154847	0	0.0451311	0	0	0.0658964	0.0426115	0.0288154	0.0422427	0	0	0.0326162	3.65074	0.0686248	0	0.0132847	0.0214744	0.0252995	0.0125699	0	0.016004	0	0.0392645	0.0177466	0	0.049347	0.0335682	0.0177428	0	0	0	0	0.0107642	0	0.0121056	0.0153201	0	5.18792	0.0551067	0	0
LINC00174	0.937172	2.60648	2.38907	0.451911	0.232347	1.16546	0.442801	1.13351	1.36748	1.58528	4.35845	0.120389	1.02138	1.03999	0.700017	0.513051	1.3839	0.719198	0.72717	1.08247	1.24446	0.576713	1.39287	0.439003	0.419053	0.396398	0.658882	1.2199	0.496948	0.89418	2.69348	0.958034	1.92271	0.399241	0.521173	3.5887	0.319084	0.776132	0.692125	2.38042	0.453839	0.972067	0.582815	1.51879	1.12677	2.78448	2.40581	0.722312	1.10492
AL365258.1	0	0	0	0	0.176439	0	0	0	0	0	0	0	0	0	0.0921812	0	0	0	0	0	14.3777	0	0	0	0	0	0	0	0	0	0	0	0	0	0	0	0	0	0	0	0	0	0	0	0	19.5182	0	0	0
AC022726.1	0.10887	0	0	0	0	0	0	0	0	0	0	0	0	0	0	0	0	0	0	0	1.69144	0	0	0	0	0	0	0	0	0	0	0	0	0	0	0	0	0	0	0	0	0	0	0	0	2.91123	0	0	0
AC124312.4	0	0	0	0	0	0	0	0	0	0	0.622323	0.136579	0	0	0.146895	0.149003	0.109218	0	0.314269	0.0843287	24.041	0	0	0	0.0555218	0	0	0.285719	0.082756	0.0631549	0.121821	0.229418	0	0.102069	0	0.458737	0	0.064624	0.169773	0	0	0	0.0625978	0	0	6.41505	0	0	0.23053
AC063948.1	0.475698	0.76675	0.381402	0.0489745	0.517447	0.793744	0.413764	0.456604	1.17888	0.600083	1.52707	0.670282	0	0.613167	0.360455	0.426566	0.268002	0.65375	0.257054	0.34488	0.527897	0.145126	0.90254	0.393319	0.726618	0.749039	0.425322	0.467402	1.62455	0.568227	1.99286	0.750601	1.66655	0.375688	0.496925	0.75044	0.498676	1.16289	0	0.862002	0.227639	0.225504	0.35841	0.518378	0.179883	1.90805	1.04885	1.10558	0.848522
AC089999.2	0.429633	0.592513	0.501045	0.160843	0.830825	0.31282	0.422767	0.085691	0.129057	0.175183	0.125381	0	0	0.366142	0.986514	0.0800538	0.176036	0.286275	0.590957	0.0906131	3.29409	0.381302	0.128876	0.25835	0.0596595	0.0702862	0.174607	0.460517	0.444616	0.135723	1.0472	0.246515	0.211871	0.137094	0.279774	0.147877	0.109184	0.10416	0	0.235918	0.0598096	0.370303	0.403577	0.0851237	0	2.29771	0.191369	0.907746	0.0619275
AC108463.2	0.218798	0.290432	0.877132	0.495569	0.264445	0.292067	0.253748	0.240018	0.180743	0.122671	0.35119	0.205532	0.634081	0.205111	0.27632	0.3924	0.493071	0.200462	0.118232	0.444158	3.15649	0.267004	0.252684	0.103376	0.250657	0.19687	0.195628	0.429965	0.186804	0.760311	0.213877	0.17262	0.148361	0.729592	0.130607	1.10453	0.382278	0.340374	0.127742	0	0.0837624	0	0.235501	0.119214	0.33095	4.24178	0.107204	0.661068	0.0867286
BICRA-AS1	0	0	0.132131	0	0.836555	0	0	0.0903907	0.0453785	0	0	0	0.477589	0	0.124874	0	0	0	0	0.191165	7.1324	0	0.0543776	0	0	0	0	0	0	0	0	0.104014	0	0	0	0	0	0.0366242	0	0	0	0	0	0	0	2.42372	0	0.0383012	0
AC022445.1	0.110472	0.0837941	0	0	0.534075	0	0.128118	0.242371	0	0	0.118211	0	0	0	0.502252	0.113213	0.165968	0	0	0	2.57447	0.134811	0.182258	0.0521947	0	0.0993998	0.0493863	0	0.251513	0	0.0925603	0.244037	0.0998771	0.0387761	0.0659435	0.13942	0	0	0	0.266911	0.253751	0	0.0951241	0.0601916	0	3.98796	0.108255	0.1027	0
SMCR5	0.00792412	0.0480844	0.127067	0	0.237517	0	0.0122532	0	0.00872786	0.00888544	0.00847927	0	0	0.0148568	0.0320236	0	0	0.0290402	0.0342558	0	1.95219	0.0386799	0.0156881	0.0149757	0.00605196	0.0142599	0	0.0311437	0	0	0.0132787	0.0150041	0	0.0111256	0	0.0300018	0	0.00704411	0	0.00957275	0	0.0300513	0	0	0	0.9959	0.0155303	0	0
AC092839.2	0.0597777	0.0453422	0	0	0.173397	0.053197	0.0462176	0	0	0.134059	0	0	0	0.0560382	0	0.0612613	0	0	0	0	7.42976	0	0.157796	0	0	0	0.0534473	0	0	0.103862	0.0667809	0.0377292	0.0540449	0	0.142732	0.301769	0	0	0	0.0722146	0	0	0.051473	0.0651411	0	5.59467	0.117157	0.111145	0.0947803
AL354696.1	0.4081	1.03183	2.18136	0.448161	3.28827	2.25975	1.36728	0.646648	1.29854	0.406763	3.49353	3.4076	0	0.807649	1.87831	0.836458	0.749362	0.913978	0.686081	0.78899	12.1775	0.996026	1.97499	0.856959	0.657995	2.69279	2.51364	1.69304	3.20034	0.315139	1.19043	2.97643	2.74672	0.604813	0.974425	0.400587	1.58449	2.09605	0.741261	2.7937	0.937398	1.46169	1.67893	2.17416	0.548697	6.06263	1.24417	2.02341	2.51635
FBXW7-AS1	0	0	0	0	0.820064	0.053912	0	0	0.0667259	0	0	0	0	0.0567914	0.0612063	0.0620848	0	0	0	0.0702739	5.51276	0	0	0	0.0462682	0.109019	0.0541657	0	0.0689634	0	0.0338392	0.114709	0	0.0425286	0	0	0.0846766	0	0	0	0.0463846	0.229747	0.0521648	0	0	2.26795	0	0.0563193	0.0960543
AL139120.1	0	0	0	0	1.70427	0	0	0	0	0	0.0673604	0	0	0	0	0	0	0	0	0.073022	36.4658	0	0	0	0	0	0	0	0	0	0.0351626	0	0	0	0	0	0	0	0	0	0	0	0	0	0	24.408	0	0	0
AC007036.1	0.066873	0.12681	0.107234	0.0550781	0.420287	0.0595112	0.0258517	0	0	0.224957	0.143116	0.0628182	0	0.0626896	0.0337815	0.102799	0.301402	0.551419	0	0.0775723	3.26528	0.163213	0.0882628	0.315956	0.0510735	0	0.209269	0	0	0.261427	0.0186768	0	0.0604597	0.0704183	0.159673	0.210992	0	0.148616	0	0	0.614424	0	0.143956	0.0364365	0	3.03995	0.393187	0.341927	0
AC079336.4	0	0	0.354293	0	0.21363	0	0	0.0605928	0	0	0	0.103773	0	0	0	0	0	0.202427	0	0	8.94934	0	0.0364517	0	0.0421857	0	0	0.108545	0	0	0.0308534	0	0.0499385	0.0387761	0	0	0	0.0491016	0.128994	0	0	0	0.0475621	0	0	9.15754	0.0541275	0	0
AC074032.1	0.544742	0.627443	0.517641	0.332342	1.52161	1.05932	0.483568	0.37625	0.355553	1.04067	1.23058	0.795997	0.701633	0.529578	0.489212	0.827056	0.484978	0.443637	0.436094	0.397862	8.06024	0.541657	2.7561	0.343167	0.29277	0.399379	0.523133	0.317181	1.28616	1.08669	0.64237	1.2352	1.25861	0.354088	1.05982	0.611102	0.507605	0.699467	0.518286	0.853063	3.61476	0.153028	0.677536	0.659575	0.67138	8.52416	0.751292	0.487664	1.15162
TH2LCRR	0.0833901	0.268823	0.60174	0.034341	0.40315	0.259735	0.0322369	0.182955	0.0459242	0.07013	0.178465	0.117501	0	0.11726	0.294878	0.106825	0.156603	0.0764018	0.135185	0.0725492	4.48822	0.152644	0.247642	0.078799	0.127377	0	0.0745592	0.245808	0.11866	0.054333	0.151384	0.171055	0.263875	0.0439056	0.0497779	0.184174	0.0291394	0.129726	0	0.176294	0.0638485	0	0.0718051	0.181744	0.0630672	4.79425	0.367727	0.135666	0.0661095
DNM3OS	0.356814	0.172588	0.4312	0.74109	0.720009	0.335942	0.187914	0.374402	0.393006	2.62095	0.514616	0.301176	0.599452	0.412057	0.151513	0.598851	0.800212	0.710679	0.111775	0.815809	14.4385	1.51453	0.488008	0.0684112	0.359401	0.279177	0.406876	0.345511	0.459165	0.395334	0.101098	0.0848603	0.130908	1.01647	0.407464	1.46189	0.14456	0.427515	0.434755	0.224896	0.194011	0.137279	0.11132	0.247949	0.484957	19.0412	0.141889	0.331713	0.778926
SNHG1	14.2861	21.0216	26.1701	3.7261	32.639	22.6877	9.44963	8.98438	21.0155	7.99953	14.8247	14.6542	9.59832	14.2249	32.2982	7.77844	11.1867	8.31181	19.2331	9.4726	12.8508	7.76131	22.1817	21.5392	15.3971	17.0599	23.4274	14.1018	63.5485	22.3302	14.837	7.92615	19.7891	6.60457	7.42107	8.42801	8.05104	15.5958	6.22138	16.4393	15.4818	11.9802	12.6372	9.89258	10.9088	8.88856	14.0642	24.2808	9.03769
AC024475.1	0	0	0	0	0.0720339	0	0.0288001	0	0	0	0	0	0	0	0.0376343	0	0	0.0682565	0	0	7.5234	0.181827	0	0	0.0284492	0	0	0	0	0	0	0	0	0	0.088942	0.141033	0	0	0	0	0	0	0	0.040592	0	5.97645	0	0.0346294	0
AC008731.1	0.15569	0.501896	0.499314	0.192345	0.940858	0.138551	0.0601867	0.34158	0.171482	0.0872891	0.374845	0	0	0.109463	0.668513	0.119666	0.116952	0.213965	0.252393	0.1806	3.3691	0	0.205489	0.0735594	0.0594534	0.0700434	0	0	0.0443081	0	0.478308	0.319362	0.211139	0.13662	0.139404	0.196488	0.0544036	0.242201	0	0.0940411	0.0894045	0	0.301637	0.254489	0	3.33057	0.343275	0.0723688	0.185141
AC131571.1	0.0716952	0.0181273	0	0	0.115537	0	0	0.0262162	0.0263224	0	0	0	0	0.0448068	0.024145	0	0	0.0437913	0	0.027722	3.55379	0	0.0473138	0.0225826	0.0182521	0	0	0	0.0544101	0	0.0133491	0.0301673	0	0.0167769	0	0.0603217	0	0	0	0.0866116	0.0365961	0	0	0	0	5.11241	0	0.0444343	0.151568
AL031651.2	0.369446	0.155683	0	1.04809	0	0.219183	0.190427	0.540369	0.135639	1.47294	0.483179	0.0771211	0	0.192408	0.248839	0.75723	0.308356	0.376095	0.177456	0.52379	6.10423	0.200374	0.325077	0.232737	0.156756	0.147742	0.0734048	0.0806673	0.0934585	0.178306	0.275152	0	0.148451	0.489892	0.539079	1.03613	0.0573765	0.43789	0.287593	0.04959	0	0.0778378	0.10604	0.313128	0.372544	8.78143	0.0402259	0.45794	0.65086
AL359382.1	0	0	0	0	0.61381	0	0	0	0	0	0	0	0	0	0	0	0	0	0.114347	0	0.93931	0	0	0	0	0	0	0	0	0	0	0	0.0478285	0	0	0	0	0	0	0	0	0	0	0	0	2.82923	0	0	0
AL022323.2	0.0150241	0.011396	0.120459	0.00618711	0.835294	0	0.00580802	0.0247219	0	0.0336936	0.00803834	0	0	0.00704213	0.0683063	0.00769851	0	0	0	0.0435698	3.20117	0	0.00991486	0.014197	0	0.0135184	0	0.0442864	0	0.013052	0	0	0.00679164	0	0.00896832	0.0284417	0	0	0	0.0181499	0.00575169	0	0.0194053	0.0163721	0	5.66468	0.0294454	0.00698359	0.0119107
AL591895.1	8.03014	60.7132	33.0225	5.33371	2.50463	16.0788	18.2252	28.558	56.2775	33.2579	25.2931	5.47493	25.5236	19.9122	17.4691	17.2553	19.361	6.88253	5.17912	11.869	65.8286	10.4316	39.2321	10.8313	40.7048	5.94342	4.22679	12.8532	12.9009	19.1279	27.4191	23.4204	10.0118	3.09139	12.602	39.9655	53.0426	8.17457	4.08333	22.3745	22.5605	5.03463	20.4648	13.0554	18.0234	17.1437	24.1147	13.6662	38.5045
AC104521.1	0.0807749	0.428882	0.518105	0.33264	0	0.646944	0.312259	0.70887	0.444839	0.0905741	0.432169	0.455263	0	0.378609	1.14252	0.248339	0.606766	0	0.349188	0.468492	0	0	0.213223	0.152655	0.308455	0.436077	0.361104	1.11113	0.459756	0.280688	0.586547	0.152945	0.43817	0	0.0964335	0	0.112902	0.215414	0.565909	0.195161	0.123692	0	0.417319	0.264066	0	0.647984	0.237463	0.450554	0.896507
AC112196.1	0	0.0205457	0	0.0223093	0.157141	0	0	0	0	0	0	0	0	0	0.0820989	0	0	0	0.117096	0.0314205	4.9898	0.0661091	0	0	0	0	0	0	0	0	0.0151301	0	0	0	0	0.0341847	0	0.0240787	0	0	0.0207393	0	0	0	0	5.21503	0.0265433	0	0
AC087481.3	2.85569	4.5217	5.18981	0.833006	1.79476	1.71539	1.99631	2.91076	2.68665	2.28152	2.15176	0.514154	2.62069	2.79975	3.53433	1.90227	3.55736	1.48261	1.82605	2.30501	6.89269	1.39395	1.68825	2.15878	3.9349	1.64876	1.07451	2.2681	1.40869	2.36714	4.47964	2.02018	1.2694	1.16107	1.63362	4.98555	1.46355	1.30101	0.833625	1.13557	2.86066	2.5721	2.88928	2.32097	2.23172	7.69986	6.42465	1.34952	2.30165
AC024361.1	0.245722	0.798785	1.23837	0.0289117	0.237589	0.156194	0.542805	0.385076	0.154654	0.47234	0.112687	0.131899	0	0.263257	0.496515	0.179872	0.474638	0.192968	0.45525	0.203597	3.03849	0.342696	0.440146	0.232193	0.241286	0.37902	0.0627714	0.275928	0.23976	0.152477	0.431371	0.509579	0.507786	0.0985709	0.293356	0.79743	0.0981299	0.499276	0.32791	1.10257	0.510664	0.399373	0.755659	0.459031	0.106192	3.28534	1.27276	0.326336	0.333946
OSBPL10-AS1	0.00976861	0.00740963	0.125315	0.0160913	0.302249	0.00869322	0.00755269	0.021432	0.0215189	0	0.010453	0	0	0.018315	0.0592165	0.0100111	0	0.0178999	0.0422295	0	2.14643	0	0.00644659	0.0184616	0.0149213	0.0175792	0	0	0	0.0509181	0.0109131	0.0184966	0.0176636	0.020573	0.0116623	0.0493137	0	0.00868377	0	0	0.00747944	0	0	0.0212901	0.0295516	2.8995	0.00957261	0.00908139	0.0464658
AL031775.2	0.890319	1.47726	1.07075	0.504135	1.7755	0.792307	1.59183	0.976666	0.367734	0.623955	1.07178	0.52271	0	0.730295	0.899506	0.627286	0.334395	0.61178	0.721656	0.645479	8.89213	1.22228	1.17509	0.315488	0.297487	0.901225	0.447769	0.546745	0.633441	0.386726	0.528393	0.98338	1.2074	0.546886	0.797184	1.26407	0.388885	0.395722	0.129949	0.873886	0.852102	0.422054	0.76663	0.909562	0.673339	9.96936	0.545284	0.620764	0.617594
AC022558.1	0.248196	0.828344	0.63679	0.081768	0.767939	0.176698	0.230274	0.272267	0.437393	0.222645	0.265584	0	0	0.232669	0.300909	0.203485	0.223728	0	0.214589	0.172744	3.9662	0.484606	0.19655	0.328344	0.341202	0.267985	0.0443824	0.195094	0.565074	0.301864	0.388182	0.532613	0.224393	0.174236	0.29631	0.187941	0.208148	0.264759	0	0.0599667	0.11402	0	0.384687	0.811393	0.150167	8.6279	0.535075	0.138441	0.393526
ZNF460-AS1	0.366442	1.41292	1.46902	0.100603	0.738153	0.923955	0.472197	0.535975	0.538147	1.02724	1.07831	0.114741	0.707971	0.572531	0.740447	0.375537	0.458774	0.447644	0.726056	0.283381	5.69313	0.298118	0.926999	0.663679	0.349833	0.219811	0.737182	0.780112	0.86905	0.238756	1.14283	0.828763	0.938682	0.235809	0.218739	1.96548	0.128048	0.787222	0.285255	0.737802	0.420855	0.115807	1.60396	0.665533	1.47806	5.71596	1.8553	0.312274	0.774682
ELFN1-AS1	6.4031	4.82227	10.5235	2.13953	0.242359	16.2429	11.4516	0.124984	14.7828	0.332166	0.82903	2.52581	30.9052	5.66076	11.0966	6.67879	8.01078	1.33614	0.83731	1.61239	0.354022	4.28232	29.925	2.21783	4.08975	9.10337	39.0157	0.626905	6.27741	12.8079	6.5423	1.22248	16.6254	0.431908	11.4258	2.04182	6.30631	2.02563	5.05542	26.1238	5.32133	13.0489	1.17727	1.11741	3.58456	0.670261	11.0978	27.3059	7.65948
AP000919.2	0	0.059839	0.253007	0	0.610229	0	0.0406629	0	0.0289639	0	0	0	0	0	0	0.0808478	0.039507	0	0.11368	0.0305039	3.03495	0.0641806	0	0	0.0401675	0.0473222	0	0	0	0.0685345	0.044066	0	0	0.036921	0	0.066375	0	0	0.122823	0	0	0	0	0.028656	0	2.7424	0.051538	0	0
AL133371.2	0.766537	0.814	0.983343	0.0631338	0.518816	0.545721	0.592655	1.09314	0.168857	1.80501	0.492144	0	1.77715	0.503009	0.387224	0.549894	1.15162	0.421379	0	0.355672	1.7013	0.748337	0.354102	0.2173	0.117087	0.275885	0.548289	0.602536	0.0872597	0.266367	0.085634	0.241903	0.27721	0.860987	0.27454	4.25658	0	0.272564	0	0.926017	0.469526	0.14535	0.264018	0.751781	0.23189	6.96914	0.225347	0.213783	0
AC007546.1	0.241891	0.366955	0.129295	0	0.779616	0.107631	0.18702	0.0884503	0.133213	0.0904121	0.129419	0	0.467337	0.0755863	0.285119	0.0826316	0.242272	0.0738733	0.0871409	0.280593	4.20547	0.0983949	0.0532103	0	0.0307903	0.145099	0	0.475346	0.0458933	0.0350233	0.225191	0.0254452	0.109347	0.084905	0.0481305	0.356157	0	0.215028	0	0	0.123471	0.0764454	0.243	0.0439323	0	3.66534	0.0790126	0.224874	0
STAG3L5P-PVRIG2P-PILRB	0.702411	1.27601	0.681489	0.145846	0.382385	0.61458	1.10897	0.569807	1.23525	0.847193	0.985318	0.121984	0.889507	0.464803	1.00187	0.387143	0.922258	0.183871	0.280686	0.581996	0.917045	0.129656	1.46464	0.56892	0.748338	0.361151	0.670247	0.382779	0.631616	0.569188	1.42763	1.83666	1.12067	0.203041	0.169125	0.737487	0.123755	0.325321	0.124061	1.12665	0.628196	0.167887	0.930113	0.829755	0.178564	1.04173	2.0129	0.658484	0.486662
AC245297.3	0.406363	0.616463	0.0543018	1.71528	0.343798	1.25063	0.432001	2.50748	1.0257	1.95554	3.11629	0.318103	2.35529	0.55554	0.153958	0.832897	1.72976	0.310257	0.0731957	1.55162	7.55347	0.123973	0.279344	0.447988	0.568984	0.304697	0.832629	0.465822	3.54651	1.36796	1.06872	0.448838	0.658243	1.42635	1.33413	1.34623	1.04131	0.541852	0.276789	2.35226	0.375956	0.0642118	0.145795	0.387469	0	7.65167	0.56413	1.29073	1.79869
AC007620.3	0	0.103183	0	0.0373467	0.394592	0.0807053	0.0350585	0.0497422	0	0.0508454	0.0485212	0	0	0.0425078	0	0.0929397	0.0681238	0.0830889	0	0.0525994	8.45379	0	0.0897724	0	0.103894	0	0.0405425	0	0	0.0393924	0.0506567	0.057239	0.0409958	0.0318323	0.0541347	0.0572267	0.0633797	0.0403088	0	0	0	0	0	0	0	4.8501	0	0.0421545	0.143791
LMO7-AS1	0.342033	0.0864789	0.243763	0.156504	0.257221	0.54112	0.0293829	0.208447	2.84637	0.468755	1.26065	0.57119	0.440542	0.320637	0.422355	0.272628	0.570953	0.696377	0.328578	0.705346	20.3278	0.463767	0.551754	0.143645	0.145125	0.615508	0.611624	0.298728	0.519144	0.89141	0.339648	0.479727	0.137436	0.693653	0	0.81536	0.584311	0.675665	0.798762	0.183642	0.320077	0	0.261792	0.579788	0.459869	10.7721	0.223447	0.529952	0.241027
AC100763.1	0	0.0327471	0	0	0.918364	0	0	0	0	0	0	0	0	0	0	0	0	0	0	0.0500802	13.1274	0	0	0	0.0329727	0	0	0	0	0	0.0241153	0	0.0390324	0	0	0	0	0	0	0	0	0.0818639	0	0	0	16.1624	0	0	0
AC100843.1	0	0.0527593	0	0	0	0	0.107556	0	0	0	0	0	0	0.0652049	0.35137	0	0	0	0	0.0806848	1.08064	0	0	0	0.212491	0.12517	0.0621902	0.136686	0	0	0.0388525	0	0	0	0	0.263349	0	0.0618316	0	0.0840275	0	0	0.119786	0	0	0.743982	0.0681606	0	0
AP002439.1	0	0	0.150574	0	0	0	0	0	0	0	0	0	0	0	0.0474349	0	0	0	0	0.0544623	5.93967	0	0	0	0	0	0	0	0.0534466	0	0	0	0	0	0	0.0592535	0	0	0	0	0	0	0	0	0	6.90508	0	0	0.0744421
LINC01176	0.74386	1.5255	6.00825	0.0907644	0.958985	1.39749	2.06618	0.604446	2.76138	1.08124	2.47636	1.60455	1.59683	0.903941	2.69996	2.03286	2.40065	0.454348	1.54829	0.894832	17.9772	0.537924	1.76358	0.130168	0.98894	0.0495784	1.2809	1.19108	1.34858	0.622284	1.92362	1.99969	1.19559	0.676922	0.328911	2.67727	0.0385082	2.47357	0.579054	2.52945	0.295319	1.88067	1.20987	1.50111	0.500066	1.39974	3.05073	1.255	1.87834
ZNF433-AS1	0.501229	0.902587	0.294502	0.3561	1.87197	1.41306	0.863807	0.558235	0.779639	0.613521	1.46574	1.2364	0.26612	0.0932574	0.923894	0.556802	0.459864	0.469741	0.215026	0.40389	6.00389	0.606992	0.742352	1.21843	0.423719	0.654115	0.862089	0.503767	2.41299	0.58169	1.18615	0.468495	1.12079	0.209509	0.781111	0.52634	0.032088	0.687056	0.464641	0.753422	0.565404	0.384524	0.728111	0.400269	0.694488	3.50935	0.686142	1.52951	1.07379
SNHG17	10.8912	5.25561	10.9294	3.30787	6.35072	15.4415	4.59535	4.20496	58.6692	6.11531	11.9481	12.0262	6.98973	5.33964	23.0516	6.39458	11.6957	7.95125	12.3001	12.078	10.9213	3.65284	8.72228	4.44121	7.4217	7.58592	49.3343	7.80778	28.449	6.44026	12.3777	10.8633	27.7247	3.28431	3.59932	4.02913	2.3779	17.9708	7.16647	23.5502	6.89213	15.9049	7.95961	10.8007	6.53092	13.5756	14.8774	27.227	8.92878
NCK1-DT	1.21434	2.94271	1.41618	1.49374	1.44862	1.19293	3.47506	2.24901	1.65017	1.83912	2.29506	5.06652	2.92503	2.46893	0.764801	1.37377	2.4404	2.31184	1.09082	2.04891	5.81038	2.27093	2.0919	1.86279	0.96357	2.41231	3.05981	1.51857	2.44156	2.836	2.45774	2.59793	1.95337	1.1514	3.14425	2.80635	1.49894	2.24307	1.69416	3.25784	2.54781	1.64473	2.60729	1.46077	1.76522	3.92191	1.20543	2.02324	1.35027
AL583785.1	0	0.0667735	0.141163	1.34135	0.0851182	0.313364	0	0.579419	0.0484805	6.86046	0.282598	0.165389	0	0.618937	0.177881	1.53369	0.991919	0.483928	0	0.357409	1.75845	1.82626	0.145237	0.0415927	0.0672335	0.0792092	0.196774	0	0.100212	0.535336	0.0245863	0.027781	0	1.39048	0.42039	7.99922	0.184569	0.0391278	0.102792	0.0531736	0.0674026	0.0834628	0.113703	0	0	3.53101	0.431329	0.081839	1.326
AC131971.1	0.0912396	0.219154	0.682766	0.0375735	3.32294	0.0811954	0.0822998	0.0333628	0	0.11936	0.162719	0.142846	0.705105	0.042766	0.384088	0.0779201	0.0228458	0.167187	0.131476	0.141117	20.9253	0.0371139	0.120423	0.100586	0.0812971	0.191556	0.0135962	0.0298828	0.121175	0.0924737	0.101929	0.0767822	0.23372	0.0427008	0.0181545	0.172723	0.0212549	0.175732	0	0.0367408	0.256148	0	0.039282	0.115997	0	22.2833	0.327833	0.0282737	0.0964432
AC018690.1	1.00801	2.0207	1.03911	0.385459	1.53158	1.08926	1.33603	1.22425	0.555125	1.21103	0.577836	0.067635	0.417318	0.809957	1.01841	0.959239	0.757197	0.725634	0.778143	0.292321	3.59556	0.702911	1.14037	0.238128	0.467412	0.453492	0.257503	0.636705	0.368833	1.21972	1.30708	0.977041	1.20427	0.303271	0.51575	0.726944	0.704466	0.544039	0.420364	0.869805	0.909612	0.273054	1.42595	0.902297	0.217813	2.69545	2.04612	0.669354	0.856203
AC012150.2	0	0	0.13286	0	1.04145	0	0.0320295	0.0454446	0	0.0929051	0	0.0778299	1.44067	0	0.167417	0	0.0622381	0.0759103	0	0.0480549	14.0676	0	0.0273388	0	0.0632786	0	0.0370398	0	0.0471588	0	0.0231401	0	0	0.0581641	0	0.104565	0	0	0	0	0	0	0.0713431	0	0	13.404	0.0405956	0.0385124	0
AC009996.1	0.690236	0.628264	0.774778	0.0568494	0.834237	0.153562	0.373563	0.34073	0.342111	0.27089	0.295437	0	2.00032	0.355881	0.83683	0.353683	0.570341	0.0632392	0.596775	0.1201	7.35337	0.505385	0.273304	0.228282	0.26358	0.0621059	0.061714	0.406919	0.392869	0.209871	0.366272	0.239606	0.15601	0.411869	0.535627	0.391999	0.0964769	0.245433	0.24179	0.20846	0.105697	0.130882	0.267455	0.263258	0.522018	4.70657	1.11604	0.385007	0.10944
AC004988.1	0.0763507	0.0193044	0.0408107	0.387786	0.602893	0.135891	0.00983854	0.125633	0.084095	0.0713444	0.0680831	0.0956284	0	0.548737	0	0.143451	0.076471	0.256492	0	0.442833	1.46863	0.155287	0.0335907	0.13227	0.0680307	0.0228996	0.125153	0.0250064	0.0869149	0.23215	0.00710796	0	0.0575238	0.53599	0	0.449671	0.0355728	0.0452478	0.0594348	0	0.0487156	0.0482586	0.0109573	0	0.0384955	5.81869	0	0.165619	0.0201763
AL513165.1	7.17415	9.99615	5.75204	3.72511	6.10731	9.36838	5.36588	5.21811	13.8282	5.2464	6.0079	2.19755	8.13554	5.26332	8.27238	4.55517	6.44347	4.14381	5.39369	4.43236	2.07688	5.89995	15.6957	5.08438	11.673	4.63086	3.55582	4.13748	4.88232	10.0261	9.88762	7.62873	2.89056	4.05096	6.05129	4.13339	1.63493	6.44675	3.82429	5.36962	5.37355	2.36584	5.90889	3.56901	5.42574	2.91929	13.6019	5.50955	9.02578
AL121655.1	0.146339	0.3885	0.469323	0.060264	0	0.260458	0.169715	0.240797	0.322364	0.492276	0.939547	0.274932	0	0.823106	0.221774	0.299942	0.219854	0.402226	0	0.0848762	4.87191	0.357161	0.772586	0	0.167647	0.263345	0.457946	0.287574	0.166587	0.25426	0.653932	0.554178	0.595371	0.0513657	0.174707	0	0	0.585393	0.34175	0.265178	0.504206	0.41623	0.315021	0.478406	0.221349	2.93486	0.143403	0.136044	0.232027
AL356124.2	0	0.131156	0	0	0.111459	0.102584	0.0445628	0	0.0634835	0.0646296	0	0	0	0.216127	0	0.0590678	0.0865921	0.105614	0.124582	0	2.55848	0.140672	0.152146	0.054464	0.0440199	0.103722	0	0	0	0.0500716	0.0321949	0	0	0.161848	0.0688106	0.436445	0	0.102473	0	0	0.132392	0	0.14889	0.376852	0	8.16858	0.0564809	0	0
MIR22HG	4.55101	7.28184	7.62453	3.51211	2.58331	2.62612	5.46179	3.12128	1.48799	7.19345	2.75393	1.21942	1.48731	2.3348	2.71456	8.84065	3.57171	5.35205	4.55143	5.78693	6.83437	7.23915	2.13173	1.93984	5.10704	7.37489	5.19599	5.2058	1.4262	6.52382	3.0522	1.61484	6.1889	4.91679	2.04535	12.7064	1.59292	2.63669	2.9787	0.437641	5.20079	0.601066	3.1389	7.41844	4.54352	5.91324	1.34604	2.30136	2.13005
DBH-AS1	0.368755	1.11083	0.304105	0.164874	0.0916841	0.112512	0.162918	0.231153	0.116045	0.508003	0.428411	0	0.122132	0.661743	0.0638675	0.248339	0.23743	0.366811	0.0227731	0.219988	0.303991	0.84857	0.139058	0.18916	0.1207	0.0568796	0.0659408	0.517606	0.0359809	0.988511	0.0470807	0.166245	0.133356	0.687854	0.251566	2.42	0.0736318	0.196682	0	0.35638	0.193605	0.219758	0.12701	0.654425	0.191236	0.253559	0.0206489	0.646447	0.0167051
MSC-AS1	0.426767	0.0952085	0.0805108	1.38531	0.499331	0.325531	0.183003	0.401278	0.351553	1.24662	0.610167	0.28972	0.0415725	0.48748	0.112322	0.492489	0.71659	0.512575	0.162786	0.661451	2.42768	0.551428	0.172768	0.128776	0.339634	0.22588	0.291791	0.310089	0.363342	0.324015	0.110177	0.0656418	0.129694	1.53322	0.363928	2.45764	0.160406	0.471825	0.477384	0.0736511	0.14004	0.163207	0.061761	0.343908	0.46651	3.94142	0.0316289	0.346735	0.159214
SEMA3B-AS1	0.266701	2.02296	2.35217	0.0549152	0.0644682	0.178005	1.90737	0.511991	0.514066	0.523347	1.21289	0.626324	0	1.12507	0.808358	0.47831	0.601021	1.09958	0.432353	0.464057	1.47983	0.48819	0.968019	0.252017	1.42583	0.359957	0.476914	1.17922	0.759005	0.231692	1.86216	0.126248	0.361685	0.608486	0.636804	2.10368	1.11833	0.651976	0.311417	0.161094	0.0510505	1.26429	0.918595	1.81643	0.201703	0.356583	0.914723	0.371907	2.00861
AC012358.1	0.0738085	0.298585	0.0789036	0	0.333039	0.0656832	0.114131	0.2429	0.135491	0.0275875	0.210612	0	0	0.161446	0.198854	0.0504269	0.184812	0	0.159536	0.0856175	8.79142	0	0.162361	0.0464966	0.0563704	0.0885483	0.109987	0	0.112028	0.0641201	0.137426	0.155283	0.0667301	0.0863572	0.0587444	0.248399	0.0343883	0.109353	0.0574558	0	0.0565122	0.0466517	0.148294	0.0804307	0.223283	4.60522	0.28931	0.0457441	0.0780179
MIR181A1HG	0.0208026	0	0	0.00571118	0.590013	0.00617085	0	0.0228202	0.0152751	0	0.00742001	0.0260551	0.241146	0	0.00700577	0.00710632	0.0104177	0	0.0599529	0.00804366	3.95529	0	0	0.0262098	0	0.0124785	0.00619988	0	0.0236809	0.03012	0.00774658	0	0	0.0146037	0.00827845	0	0	0	0	0	0.00530925	0	0	0	0	6.61961	0	0.00644639	0.0109945
HM13-IT1	1.32938	1.68059	2.23324	0.573524	1.89747	1.57738	0.929935	0.555547	0.557798	1.27771	2.37086	0.118931	1.46765	1.30556	2.2385	0.778501	1.99721	1.50797	1.64197	2.20297	4.77702	1.08152	1.62927	0.717824	1.54713	0.569595	0.849001	1.4928	1.29713	0.824916	2.43985	1.15869	1.48806	1.02212	0.982484	2.63645	0.176965	2.30722	0.887015	0.764744	0.823978	1.08033	0.76313	2.41443	0.191504	3.89337	3.72203	0.941608	1.50557
ASH1L-AS1	0.726974	1.51287	3.5271	0.5834	1.33373	1.65883	2.4068	1.6972	1.62195	2.00657	3.03183	1.85607	1.29648	0.698971	3.63471	1.39452	1.06417	1.46873	1.12815	0.908155	7.81923	1.54681	1.59917	1.28583	0.968073	0.872153	1.84997	2.60077	2.82219	1.13355	2.05118	0.72943	3.16831	0.7328	1.04593	1.9761	1.04217	1.24277	0.740035	1.73393	2.05519	0.424148	1.62112	1.25939	0.845851	4.48604	1.80837	1.45564	0.97532
AL139011.1	0.445059	0.982061	1.68687	0.299914	0.586811	0.288047	0.500511	0.621375	0.222819	0.680526	0.952479	0	0	0.606862	0.981059	0.456105	0.303928	0.593108	0.174908	0.469334	5.74716	0.0987482	0.453912	0.305859	0.309008	0.14562	0.397928	0.795088	0.368465	0.527235	0.5198	0.280903	0.731595	0.568066	0.338123	1.42974	0.678629	0.575467	0.37795	0.293266	0.278807	0	0.452907	0.617261	1.10158	4.86861	1.11015	0.488977	0.513209
KCNMA1-AS3	0	0.0243852	0.103104	0	0.0310845	0	0.074568	0.0352666	0	0.0360488	0	0	0	0	0	0.0329465	0	0	0	0	3.56764	0	0	0	0.0245532	0	0	0.063176	0	0	0	0	0	0	0	0.040573	0	0.0285784	0	0	0	0	0	0	0	3.09479	0.0315036	0	0
AC011477.2	1.29687	3.50789	1.17713	1.53166	1.98739	3.24455	1.17295	2.52319	3.26109	2.35965	3.66569	2.11468	5.67299	1.0093	3.11494	1.35414	2.42627	2.24187	1.53381	1.9869	32.205	1.91106	4.34381	1.22547	0.635396	1.93749	2.1878	3.12553	5.04174	0.63772	2.99329	2.11582	1.74769	0.893239	0.905595	6.20714	1.40227	4.13285	2.22861	2.33525	1.34893	1.02077	2.17019	1.33323	3.55313	23.2937	3.59675	1.54685	3.95731
AC002044.1	0	0	2.28721	0.117477	0.275826	0.126932	0	0	0.314203	0.159938	0.152627	0.535943	6.6137	0	0.144106	0	0	0.784086	0.308302	0.165455	11.08	0.348119	0.188257	0	0	0	0	0.840881	0.162369	0	0.318689	0.180049	0.25791	0	0	0.180011	0.199365	0	0	0	0.109209	0.270462	0	0	1.29447	10.6794	0.139772	0	0.226153
AC103853.1	0	0	0	0	0	0.0309018	0.0268475	0	0	0	0	0	0	0	0	0	0	0	0	0	2.08088	0	0	0	0	0	0.0310472	0	0	0	0	0	0	0	0	0	0	0	0	0	0	0	0	0	0	4.82843	0	0	0
AC007773.1	0.394151	0.386901	0.594862	0.305536	0.358687	1.15545	0.0537779	0.152604	0.561816	0.337976	1.11644	0.47915	0.537534	0.456434	0.96041	0.166326	0.557325	0.212424	0.30069	0.268949	2.00691	0.509285	0.413119	0.9859	0.318736	0.292064	0.974313	0.410059	1.21409	0.443124	0.530984	0.278039	0.356351	0.113935	0.24912	0.614481	1.13425	0.247327	0.162437	0.33611	0.869854	0.21982	0.299465	0.0757968	0.561116	1.23997	0.454404	0.258651	0.441138
AC010531.5	0.100161	0.5698	0.642451	0.0412474	1.50111	0.178269	0.309761	0.274687	0	0.617715	0.696657	0	1.16107	0.281685	0.607167	0.256617	0.150478	0.183534	0.108248	0.232372	4.66837	0	0.0660991	0.14197	0.191242	0	0	0.0984142	0	0.13052	0.0559475	0.284478	0	0.105471	0.119578	0.442426	0.139999	0.178075	0.116955	0	0.115034	0	0.388106	0.272869	0.151501	4.55317	0	0.0465573	0.0794049
AL139384.1	0.170112	0.319776	0.355804	0.249759	0.143028	1.31639	0.0571843	0.121703	0.896102	0.86252	6.26025	0.264014	0.257212	0.644816	0.269011	0.136436	1.00006	0.487898	0.239802	0.411818	1.41174	0.234669	0.292858	0.167736	0.141219	0.106479	1.09113	0.377895	0.463075	0.167059	0.111546	0.490157	0.327657	0.269994	0.238409	0.784083	0.372166	0.992797	1.55453	1.38492	0.730523	0.729279	0.121005	0.443288	0.648865	0.830662	0.956708	0.220028	1.20788
AP000873.4	0.298822	0.849978	0.718764	0	0.385242	0.354568	0.134772	0.245853	0.35656	0.502611	0.37305	0.327488	1.15466	0.163409	0.4277	0.408319	0.374116	0.41067	0.269126	0.606607	2.4871	0	0.690206	0.0941235	0.361352	0.134437	0.222648	0.0489352	0.595295	0.237965	0.375559	0.251472	0.225137	0.139851	0.327021	0.534264	0.174032	0.30991	0.0581542	0.180497	0.514792	0.0944375	0.428847	0.569858	0.301329	6.45908	0.488045	0.1852	0.394831
AL161891.1	0.563891	0.416657	0.639194	0.220206	0.61573	0.886827	0.195438	0.191973	0.674628	0.283445	1.08715	0.16439	0.394454	0.346334	1.38007	0.318834	0.94211	0.409745	0.199638	0.242472	11.3501	0.106778	0.343256	0.38126	0.798216	0.769813	0.312936	0.372556	1.67119	0.57011	0.958506	1.14135	0.408729	0.153565	0.319192	0.226994	0.169865	0.678441	0.363276	0.358222	0.442915	0.212006	0.619497	0.513836	0.529405	4.23762	0.643085	0.347975	0.493283
PTPRJ-AS1	0	0	0.960474	0	0	0	0.115774	0	0	0	0.0801164	0	0	0.0701873	0.226931	0	0	0	0	0	11.7983	0	0.0494096	0	0	0	0	0	0	0	0.0418213	0	0.0676908	0.0525602	0.0893852	0.0944907	0	0.0665563	0	0.633137	0	0	0	0	0	9.60997	0.0733688	0.139208	0.237423
LINC02001	4.37528	5.09659	3.7864	2.74559	4.78446	4.72797	3.79893	2.24744	3.88203	5.35385	8.23032	34.4457	3.22023	3.05991	12.9982	5.92512	7.12104	8.27176	3.30249	3.5648	4.2003	8.17838	4.46856	5.64378	2.81117	7.18619	12.0774	6.14141	23.5	8.8086	8.67984	3.29845	12.2281	2.98617	5.55511	4.51386	3.20336	3.78135	4.8656	10.1517	4.85216	8.09885	12.7525	4.40836	7.61592	2.73921	7.52014	25.1797	5.6709
AL596223.2	0.519267	1.37855	1.33227	0.042768	0.050208	0.415892	0.0802952	0.284814	0.457549	0.116452	0.388952	0.195113	0.601939	0.535461	0.944326	0.851448	0.624102	0.1903	0.785674	0.240939	2.30499	0.126734	0.685359	0	0.555218	0.18689	0.0464277	0	0.0591114	0.0451106	0.493086	1.6387	0.375575	0.0364531	0.247972	0.458737	0	0.18464	0.121266	0.250921	0.67589	0.098463	0.312989	1.1883	0.785433	2.22166	1.37389	1.01375	0.493993
AC069542.1	0.0404599	0.0920683	0.129759	0.0333237	1.1345	0	0	0.0887679	0.222819	0	0.0432945	0.0760134	0	0.0379289	0	0	0.121571	0	0.174908	0.187733	6.55535	0.197496	0.106803	0.0382324	0.0309008	0	0	0	0.0921162	0	0.0226	0.102146	0.0365798	0.0284033	0.0966066	0.0510623	0	0.0359667	0	0.146633	0.0619571	0	0.034839	0	0	5.51776	0.0396482	0.112841	0.128302
AC087501.1	0.0315192	0.0478154	0.40434	0	0.274283	0.0280493	0.0731079	0	0.0347161	0	0.0337273	0	0	0	0.0318444	0	0	0	0.136257	0	9.02427	0	0	0	0.0240724	0	0	0	0.0358802	0	0	0	0	0.0221268	0	0.198893	0.0440555	0	0	0	0	0.119533	0	0	0.0953505	3.20276	0	0	0
AL023284.4	5.24238	20.5677	6.95702	5.21107	1.80614	16.8915	9.64379	9.32027	10.5527	4.25674	8.89806	1.01886	5.58805	4.01062	11.3844	3.95218	5.43169	3.75411	3.12589	4.12399	3.07599	2.35306	13.9577	4.78293	3.12941	2.60247	1.50853	6.5127	3.29254	4.2925	15.5165	22.743	12.3121	1.56514	8.0571	3.42213	13.3074	8.94542	3.79946	5.82351	13.4719	4.57037	8.66494	7.7483	6.56236	1.6113	11.6325	8.17864	9.55406
AP002907.1	0.457028	0.645508	2.17333	0.0908596	0.426663	0.504888	0.353355	0.276608	0.381877	0.653844	0.674546	0.0592161	0.730745	0.502306	0.605044	0.258412	0.284119	0.288777	0.81754	0.658117	9.33907	0.269244	0.655213	0.193595	0.144434	0.368683	0.169088	0.309695	0.251162	0.287509	0.14965	0.736062	0.413198	0.243394	0.131703	1.07402	0.110139	0.364245	0.184019	0.247499	0.180997	0.0298832	0.434245	0.309124	0.667454	13.1482	0.447858	0.234414	0.399801
AC092127.2	0.0374978	0	0.360777	0.0308841	0.54385	0.233589	0.0289918	0	0.0413012	0	0.0802497	0	0	0.0351521	0.303078	0	0	0	0	0.0869946	9.82055	0.0915188	0.0247459	0.0354333	0	0	0	0	0	0.0977272	0.0209454	0.0473341	0.0339017	0.0526477	0.0895339	0.0946479	0	0	0	0	0.114842	0	0.0322884	0.0408622	0	5.71542	0.0734909	0	0.0594546
AC068790.6	0.349398	0.331279	0.560277	0	0.0844584	0.233201	0	0.191642	0.0962094	0.0979464	0.373877	0	0	0.0818852	0.353004	0.179035	0.131231	0	0.188805	0.405301	15.5095	0.213189	0.0576445	0.0825405	0.200137	0	0.0780993	0.343305	0.198871	0.0758838	0.439123	0.110263	0.0789726	0.122641	0.312848	0.220478	0.122092	0.621192	0	0	0.0668801	0	0.225643	0.28556	0	12.8467	0.256791	0.243614	0.276994
AC092287.1	0.632766	1.21836	0.156103	0.320714	0.800075	0.259895	0.752659	0.42716	0.321668	1.037	1.51045	0.640122	0	0.593181	0.393413	0.399059	0.0731264	0.981095	0.526045	0.959853	0.432123	0.475186	0.513945	1.28784	0.855012	0.43796	0.304638	0.478255	0.055409	0.549706	0.48939	0.245769	1.98028	0.205019	0.63921	1.0443	0.34017	0.475957	0.568354	1.17602	1.08077	0.0922958	1.34119	0.636497	1.03073	1.17141	0.62007	1.76475	0.540227
C9orf41-AS1	0.125375	0.213972	0.301567	0.051631	1.03042	0.16736	0.0484675	0.206302	0.241661	0.316317	0.268317	0	0	0.058766	0.0316673	0.160609	0.376718	0.114868	0.203248	0.0363587	6.53924	0.076499	0.0413694	0.148091	0.047877	0	0.0280245	0.123189	0.142723	0.054459	0.262619	0.158263	0.226703	0.198033	0.0748399	0.158229	0	0.278629	0	0.0757299	0.0719961	0.0594339	0.107957	0.17078	0.09482	8.7167	0.460724	0.0874163	0.0993941
AC072022.1	0.0628625	0.0953641	0	0	0.547036	0	0.072904	0.0689592	0	0.105733	0	0	0	0	0	0	0.0944422	0.0575944	0	0.0729202	1.95329	0	0	0.0297008	0.0720158	0	0	0.0617662	0	0.0819164	0.0351135	0	0.0284169	0.110325	0	0.158671	0.0439326	0.0279407	0	0	0.0240656	0	0.0270646	0.0342513	0	1.17667	0	0.0292201	0
AC106820.3	0.510896	0.775043	0.910273	0.374032	0.164662	0.555687	1.14112	0.37363	0.62524	0.254611	0.668175	0	0.658039	0.851441	0.630872	0.290876	0.341134	0.416072	0.490799	0.131697	4.66165	0.138546	1.08639	0.482768	0.303482	0.408616	0.253774	0.111553	0.129241	0.838353	0.760999	0.429941	0.307933	0.119551	0.406624	1.14626	0.952132	0.25231	0	1.09722	0.825809	0.538198	0.537679	0.185578	0.515181	1.51795	0.945663	1.47764	0.630039
[truncated: 1,294 more rows]
[truncated: 431 more columns]
