# Supplementary material for: Lactate Metabolism-Associated lncRNA Pairs: A Prognostic Signature to Reveal the Immunological Landscape and Mediate Therapeutic Response in Patients With Colon Adenocarcinoma
Source: Front Immunol. 2022 Jul 11;13:881359. doi: 10.3389/fimmu.2022.881359 (PMC9328180; doi:10.3389/fimmu.2022.881359)
Supplement: Supplementary file 8 [file DataSheet_8.xlsx]

## Sheet: Overlap_Gene
AL133520.1
AP003352.1
AC020907.4
LENG8-AS1
AC010719.1
ZFAS1
SNHG20
SNHG11
NORAD
AGAP2-AS1
AL035071.1
MHENCR
TMEM147-AS1
AL117382.1
FOXP4-AS1
AL139089.1
AC024060.1
THUMPD3-AS1
AL354836.1
AC024075.2
SNHG6
AL117379.1
AL691482.3
AC004918.1
AC108673.3
AC131009.3
OSER1-DT
AC245884.8
SNHG17
SNHG15
AC004656.1
GAS6-AS1
HCG11
ZKSCAN2-DT
AC108134.3
TPT1-AS1
LINC00685
LINC01558
AL138756.1
LINC01315
AC084018.1
AC010761.1
SNHG16
AC004148.2
AC132872.1
AP002360.3
AC073957.3
LINC01176
AP003392.1
INE1
AC009812.1
PVT1
AC135050.6
RUSC1-AS1
AC007255.1
AC016394.1
SNHG1
AC073335.2
HNF1A-AS1
SNHG22
TSPOAP1-AS1
AC009120.2
AC017074.1
SNHG4
AP000254.1
AL078587.1
AC125257.1
AC106876.1
AL031673.1
AC005261.1
LINC00106
AC008115.3
LINC01004
DNAJC3-DT
AC124798.1
HM13-IT1
AC010536.2
AL355488.1
MINCR
AL022322.1
AL080317.1
AC124067.4
SCARNA9
AL121832.2
GABPB1-AS1
MUC20-OT1
LINC01003
DLGAP1-AS2
AC090198.1
AC003070.1
ADNP-AS1
AC010542.5
AC015813.1
LINC01355
LINC00513
UBR5-AS1
UBE2R2-AS1
AC009120.3
SNHG3
AC048341.2
AC008764.2
AC007938.3
AC005046.1
AC005104.1
SNHG12
AC073487.1
ASMTL-AS1
AC020978.3
AC120053.1
AC004837.2
SNHG8
LINC-PINT
AC092279.1
AC093297.2
AC018638.7
AC087222.1
JPX
AC026368.1
AC120349.1
AC008147.1
AC015849.3
FLJ20021
OTUD6B-AS1
HCG18
AC008608.2
AC016590.2
AC020915.2
CEBPA-DT
MALAT1
AL390719.2
AC025181.2
AC020900.1
AC016747.3
SMYD3-IT1
AC008770.3
RC3H1-IT1
AC006042.1
AL132989.1
AC103591.3
LINC00543
AC078962.1
MIR17HG
AC022211.1
AC083843.2
AC025423.1
THAP9-AS1
AL136115.1
AC016949.1
AL137782.1
AL049539.1
AC015871.3
AC138932.5
AL442125.2
AL354726.1
AC021218.1
AL035071.2
AC079684.1
AL080317.2
PHACTR2-AS1
AC011477.2
CCDC18-AS1
AL049552.1
AC092127.2
AC058791.1
CFLAR-AS1
FMR1-IT1
AL109614.1
AP002907.1
AL021578.1
AC009318.2
ITGA6-AS1
AC092801.1
AC018752.1
MIR222HG
Z82243.1
AC093788.1
AC078883.1
AC068888.2
AL136320.1
AC211433.1
BTBD9-AS1
TUSC8
AC092574.2
AC004492.1
AC021078.1
AC245014.3
AL133243.2
DIP2A-IT1
LINC00654
AC027018.1
AC002553.2
AC131971.1
AL049840.4
AC015912.3
AC092828.1
TBL1XR1-AS1
AL359922.2
AC011939.2
AL391863.1
AC092168.2
AC087286.4
C1orf195
AC012150.2
AC007878.1
RAB30-AS1
SDCBP2-AS1
AC096586.2
AC068790.3
CR936218.1
AF127577.2
AL034349.1
AF117829.1
AC023389.1
AC008781.2
AL353804.1
AC006441.1
AC012557.1
AL158801.3
AC073651.1
AL391839.1
AC026124.2
AC022973.2
AC022173.1
AC002553.1
AL590723.1
AL391834.1
AC004223.2
AC064874.1
AC104984.3
AC011247.2
USP12-AS1
AL049840.1
AC243967.2
AC004918.3
AC106873.1
LINC00216
CH17-340M24.3
AC006059.1
AC016831.4
AC005520.3
AC004832.5
AL110115.1
AC124283.3
AC080162.1
AL020997.2
AL049637.1
RASA2-IT1
AC005070.3
ATP1B3-AS1
AC018946.1
AC135050.5
AC092535.4
AC079336.3
E2F3-IT1
AC090948.1
AC093799.1
AC016876.1
AC123023.1
NPTN-IT1
AC130895.1
AC010326.3
AC008906.1
AC092436.4
AL031670.1
AL117381.1
AC078883.2
AL162408.1
AC000123.1
SPATA13-AS1
AC087284.1
MAGI1-AS1
SOS1-IT1
AC121338.1
AL031668.1
AL139287.1
AC079336.4
AL121772.3
AC096741.1
AL365277.1
AL596247.1
AL162724.2
AL356805.1
AL138963.1
AC012370.1
AP001429.1
ARHGAP26-IT1
AC037487.2
FAR1-IT1
AC073130.2
LINC00641
NEAT1
AC010834.3
NFIA-AS1
AC245884.10
AC113143.1
AC002558.3
SND1-IT1
AC004593.1
AC060780.1
AL139120.1
AL136221.1
AL024508.1
KLF7-IT1
LINC01473
AC131182.1
AL365356.1
AL136115.2
AC100763.1
AC087286.1
AC099811.4
AL121672.2
AL163051.2
AL133330.1
AC087276.1
AC073569.1
AC008456.1
AC063965.1
AL807757.1
AL035448.1
AC017002.1
AC010186.3
AC026470.2
AL031666.1
AC010761.3
CD44-AS1
AC099343.2
AC090739.1
AC023590.1
AC068790.4
AC027307.2
GRK5-IT1
HOTAIRM1
AC087893.1
ANKRD10-IT1
AL513327.1
AL139407.1
AL049869.3
MIR181A2HG
AC016292.1
AC092338.1
MCF2L-AS1
PSMA3-AS1
AC022150.4
LPP-AS1
AC096947.1
AL355297.2
N4BP2L2-IT2
AC114760.2
AC005920.2
CASC19
AL035634.1
AC134349.1
EBLN3P
AC007038.2
AL353804.2
AC090970.1
NADK2-AS1
AC009269.5
AL035661.1
EIF1AX-AS1
AC108058.1
AL049840.5
CARMN
FTX
AC007496.1
PLS1-AS1
MNX1-AS1
AC008277.1
AL157786.1
PSPC1-AS2
LINC02595
AL391863.2
AL596325.2
AL359880.1
AC040904.1
AC127024.3
ALG13-AS1
AC087286.2
CELF2-AS2
MYB-AS1
AC087620.1
STARD13-AS
AC025211.1
AP000866.6
AP000786.1
MEG3
AL512791.1
AC005034.3
AC004884.2
AC093484.4
AC090181.2
AC044840.1
AL157402.2
DLEU1
ITCH-IT1
AC007684.1
DLEU1-AS1
AC005332.3
AC069079.1
PLAC4
AC253536.3
AL117382.2
TRIM31-AS1
AC092794.1
MAL2-AS1
AP001033.2
AL391001.1
AC104984.6
PTPRJ-AS1
AC092755.1
AL359076.1
AC091057.4
AC008649.2
STARD13-IT1
AP003696.1
AC087241.4
AC091588.1
AC110792.3
AC093110.1
AC087277.2
AC007608.1
AC023051.1
AC016542.1
AL138955.1
AL158166.2
AC022537.1
AL365258.1
AC009686.1
AC108727.1
LIMS1-AS1
AC084824.4
AC007849.1
AC022973.3
AC112496.1
AL512506.1
AC016746.1
ACAP2-IT1
ARHGEF38-IT1
CACNA1C-AS4
SNHG9
AC073569.3
MACC1-AS1
DLEU2
OPA1-AS1
AC018682.1
AC000061.1
Z99289.1
Z83843.1
AC124312.3
AP003774.4
AC124312.4
AC037198.1
AC078993.1
AL445223.1
LINC01578
AC234772.2
AC002064.2
AC006270.1
HNF4A-AS1
AC011468.1
AL133445.2
CFTR-AS1
AL606489.1
AC104695.3
AP001505.1
AP005131.3
AC092868.2
AC012555.2
AC009032.1
AC025857.2
LINC01811
AC020913.3
AP000919.3
KIF26B-AS1
AC108010.1
AC004233.3
SNHG7
AC027335.1
AC017071.1
AC108449.2
AC124312.5
AL442067.1
AL928654.2
GK-AS1
RMRP
AC019330.1
AL021707.6
ELFN1-AS1
PCCA-AS1
AC007608.2
SNHG25
AC092892.1
AC133106.1
GK-IT1
VCAN-AS1
AL138689.1
AL355075.4
AP002387.1
AL390728.6
AC084871.1
LINC02001
XIST
LINC00261
FGD5-AS1
AL022067.1
HIF1A-AS2
AC010503.4
AL049555.1
AC090116.1
OIP5-AS1
AC080112.1
AC009403.1
MAPKAPK5-AS1
MIR22HG
LINC01184
U62317.2
LINC02562
MIR210HG
CASC9
TP53TG1
TNFRSF14-AS1
LINC02298
AC115618.2
AC018645.2
SLC12A9-AS1
AC009065.5
RNASEH1-AS1
AC006329.1
AC091563.1
AL591895.1
AL023284.4
AC103702.2
WAC-AS1
AC007991.2
AC092718.4
SATB2-AS1
VPS9D1-AS1
AL355338.1
AC099850.3
DANCR
AC009065.2
AL357033.3
LINC01560
AC074117.1
LINC00265
LINC02487
AC007383.2
HOXA10-AS
PLBD1-AS1
AC093620.1
AL391834.2
AL050341.2
LINC02542
AC009005.1
SNHG19
AC097468.3
FOXD2-AS1
AL445524.1
AP000439.2
SPINT1-AS1
AP001453.2
AC104083.1
