# Supplementary material for: Lactate Metabolism-Associated lncRNA Pairs: A Prognostic Signature to Reveal the Immunological Landscape and Mediate Therapeutic Response in Patients With Colon Adenocarcinoma
Source: Front Immunol. 2022 Jul 11;13:881359. doi: 10.3389/fimmu.2022.881359 (PMC9328180; doi:10.3389/fimmu.2022.881359)
Supplement: Supplementary file 9 [file DataSheet_9.xls]

## Sheet: tcgaUniCox
univariate cox regression
laRlncRNA pairs	HR	HR.95L	HR.95H	coxPvalue
SNHG11|MIR210HG	0.55539	0.358934	0.859372	0.00828036
TPT1-AS1|LINC00513	1.95067	1.26757	3.0019	0.00238144
LINC01315|VPS9D1-AS1	0.391218	0.195794	0.781694	0.00787602
PVT1|LINC00261	1.88905	1.19315	2.99084	0.00666247
RUSC1-AS1|LINC00513	2.01772	1.19423	3.40904	0.00870825
GABPB1-AS1|LINC00513	2.14023	1.39363	3.2868	0.000508308
LINC00513|LINC-PINT	0.462967	0.299221	0.716322	0.000544011
LINC00513|NPTN-IT1	0.469358	0.27164	0.810988	0.00671229
LINC00513|MIR181A2HG	0.346657	0.216899	0.55404	9.49933e-06
LINC00513|MEG3	0.496317	0.323224	0.762104	0.001367
CEBPA-DT|MIR210HG	0.505885	0.328204	0.779758	0.00202277
PSMA3-AS1|LINC00261	2.09726	1.28589	3.42059	0.00300305
MIR210HG|RNASEH1-AS1	1.88753	1.18544	3.00543	0.00743405
MIR210HG|SATB2-AS1	1.84819	1.16429	2.93381	0.00918314
multivariate Cox regression
laRlncRNA pairs	coef	HR	HR.95L	HR.95H	pvalue
`LINC01315|VPS9D1-AS1`	-0.820723	0.440113	0.219105	0.884052	0.0210954
`PVT1|LINC00261`	0.774862	2.17029	1.36116	3.4604	0.00113246
`GABPB1-AS1|LINC00513`	0.4334	1.54249	0.938377	2.53553	0.0874254
`LINC00513|MIR181A2HG`	-0.753439	0.470745	0.274194	0.808188	0.0062907
`CEBPA-DT|MIR210HG`	-0.822358	0.439394	0.280042	0.689423	0.000346073
